# Supplementary material for: Serum Albumin Domain Structures in Human Blood Serum by Mass Spectrometry and Computational Biology
Source: Mol Cell Proteomics. 2015 Sep 18;15(3):1105–16. doi: 10.1074/mcp.M115.048504 (PMC4813692; doi:10.1074/mcp.M115.048504)
Supplement: Supplemental Data [file 10.1074_M115.048504_mcp.M115.048504-2.zip]

Archive with 4 entries (4 files):
- Supp_table_2_purified_confidence.csv
- Supp_table_3_bloodserum_PSM.csv
- Supp_table_4_bloodserum_confidence.csv
- Supp_table_1_purified_psm.csv
