# Supplementary material for: Serum Albumin Domain Structures in Human Blood Serum by Mass Spectrometry and Computational Biology
Source: Mol Cell Proteomics. 2015 Sep 18;15(3):1105–16. doi: 10.1074/mcp.M115.048504 (PMC4813692; doi:10.1074/mcp.M115.048504)
Supplement: Supplemental Data [file 10.1074_M115.048504_mcp.M115.048504-2.zip › Supp_table_2_purified_confidence.csv]

Purified HSA link confidence
Xi Search Information						Crystal Structure Information
Protein1	FromRes	Protein2	ToRes	Confidence		Protein1	FromAA	FromResidue	Protein2	ToAA	ToResidue
P02768	456	P02768	449	99.45652174		P02768	LYS	432	P02768	GLU	425
P02768	449	P02768	214	99.45652174		P02768	GLU	425	P02768	LYS	190
P02768	177	P02768	223	99.45652174		P02768	GLU	153	P02768	LYS	199
P02768	82	P02768	25	99.45652174		P02768	SER	58	P02768
P02768	265	P02768	263	99.45652174		P02768	VAL	241	P02768	THR	239
P02768	560	P02768	609	99.45652174		P02768	LYS	536	P02768
P02768	185	P02768	155	99.45652174		P02768	TYR	161	P02768	GLU	131
P02768	451	P02768	213	99.45652174		P02768	SER	427	P02768	GLY	189
P02768	216	P02768	223	99.45652174		P02768	SER	192	P02768	LYS	199
P02768	176	P02768	223	99.45652174		P02768	PRO	152	P02768	LYS	199
P02768	561	P02768	564	99.45652174		P02768	PRO	537	P02768	THR	540
P02768	159	P02768	162	99.45652174		P02768	LEU	135	P02768	TYR	138
P02768	560	P02768	519	99.45652174		P02768	LYS	536	P02768	GLU	495
P02768	41	P02768	186	99.45652174		P02768	GLU	17	P02768	LYS	162
P02768	155	P02768	186	99.45652174		P02768	GLU	131	P02768	LYS	162
P02768	186	P02768	43	99.45652174		P02768	LYS	162	P02768	PHE	19
P02768	186	P02768	156	99.45652174		P02768	LYS	162	P02768	GLU	132
P02768	451	P02768	212	99.45652174		P02768	SER	427	P02768	GLU	188
P02768	89	P02768	87	99.45652174		P02768	SER	65	P02768	ASP	63
P02768	570	P02768	564	99.45652174		P02768	ALA	546	P02768	THR	540
P02768	570	P02768	565	99.45652174		P02768	ALA	546	P02768	LYS	541
P02768	519	P02768	562	99.45652174		P02768	GLU	495	P02768	LYS	538
P02768	123	P02768	229	99.45652174		P02768	ASN	99	P02768	LYS	205
P02768	41	P02768	185	99.45652174		P02768	GLU	17	P02768	TYR	161
P02768	156	P02768	185	99.45652174		P02768	GLU	132	P02768	TYR	161
P02768	161	P02768	159	99.45652174		P02768	LYS	137	P02768	LEU	135
P02768	451	P02768	214	99.45652174		P02768	SER	427	P02768	LYS	190
P02768	519	P02768	564	99.45652174		P02768	GLU	495	P02768	THR	540
P02768	213	P02768	216	99.45652174		P02768	GLY	189	P02768	SER	192
P02768	590	P02768	587	99.45652174		P02768	THR	566	P02768	ASP	563
P02768	489	P02768	491	99.45652174		P02768	GLU	465	P02768	THR	467
P02768	178	P02768	223	99.45652174		P02768	LEU	154	P02768	LYS	199
P02768	25	P02768	36	99.45652174		P02768			P02768	LYS	12
P02768	124	P02768	117	99.45652174		P02768	GLU	100	P02768	LYS	93
P02768	183	P02768	41	99.45652174		P02768	LYS	159	P02768	GLU	17
P02768	236	P02768	232	99.45652174		P02768	LYS	212	P02768	GLU	208
P02768	43	P02768	183	99.45652174		P02768	PHE	19	P02768	LYS	159
P02768	117	P02768	123	99.45652174		P02768	LYS	93	P02768	ASN	99
P02768	520	P02768	559	99.45652174		P02768	THR	496	P02768	HIS	535
P02768	158	P02768	185	99.45652174		P02768	PHE	134	P02768	TYR	161
P02768	215	P02768	223	99.45652174		P02768	ALA	191	P02768	LYS	199
P02768	159	P02768	186	99.45652174		P02768	LEU	135	P02768	LYS	162
P02768	183	P02768	42	99.45652174		P02768	LYS	159	P02768	ASN	18
P02768	89	P02768	85	99.45652174		P02768	SER	65	P02768	ASN	61
P02768	209	P02768	214	99.45652174		P02768	LEU	185	P02768	LYS	190
P02768	159	P02768	185	99.45652174		P02768	LEU	135	P02768	TYR	161
P02768	267	P02768	25	99.45652174		P02768	THR	243	P02768
P02768	463	P02768	458	99.45652174		P02768	LYS	439	P02768	GLY	434
P02768	560	P02768	557	99.45652174		P02768	LYS	536	P02768	VAL	533
P02768	33	P02768	36	99.45652174		P02768	HIS	9	P02768	LYS	12
P02768	464	P02768	459	99.45652174		P02768	HIS	440	P02768	SER	435
P02768	449	P02768	217	99.45652174		P02768	GLU	425	P02768	SER	193
P02768	570	P02768	562	99.45652174		P02768	ALA	546	P02768	LYS	538
P02768	523	P02768	530	99.45652174		P02768	PRO	499	P02768	THR	506
P02768	564	P02768	566	99.45652174		P02768	THR	540	P02768	GLU	542
P02768	223	P02768	238	99.45652174		P02768	LYS	199	P02768	TRP	214
P02768	364	P02768	468	99.45652174		P02768	ASP	340	P02768	LYS	444
P02768	179	P02768	223	99.45652174		P02768	LEU	155	P02768	LYS	199
P02768	117	P02768	129	99.45652174		P02768	LYS	93	P02768	HIS	105
P02768	569	P02768	563	99.45652174		P02768	LYS	545	P02768	ALA	539
P02768	158	P02768	186	99.45652174		P02768	PHE	134	P02768	LYS	162
P02768	149	P02768	186	99.45652174		P02768	THR	125	P02768	LYS	162
P02768	183	P02768	40	99.45652174		P02768	LYS	159	P02768	GLU	16
P02768	211	P02768	460	99.45652174		P02768	ASP	187	P02768	LYS	436
P02768	42	P02768	186	99.45652174		P02768	ASN	18	P02768	LYS	162
P02768	217	P02768	220	99.45652174		P02768	SER	193	P02768	GLN	196
P02768	451	P02768	455	99.45652174		P02768	SER	427	P02768	GLY	431
P02768	516	P02768	437	99.45652174		P02768	GLU	492	P02768	LYS	413
P02768	266	P02768	263	99.45652174		P02768	HIS	242	P02768	THR	239
P02768	124	P02768	229	99.45652174		P02768	GLU	100	P02768	LYS	205
P02768	236	P02768	231	99.45652174		P02768	LYS	212	P02768	GLY	207
P02768	127	P02768	117	99.45652174		P02768	LEU	103	P02768	LYS	93
P02768	456	P02768	450	99.45652174		P02768	LYS	432	P02768	VAL	426
P02768	36	P02768	81	99.45652174		P02768	LYS	12	P02768	GLU	57
P02768	451	P02768	211	99.45652174		P02768	SER	427	P02768	ASP	187
P02768	516	P02768	438	99.45652174		P02768	GLU	492	P02768	LYS	414
P02768	40	P02768	186	99.45652174		P02768	GLU	16	P02768	LYS	162
P02768	437	P02768	519	99.45652174		P02768	LYS	413	P02768	GLU	495
P02768	160	P02768	41	99.45652174		P02768	LYS	136	P02768	GLU	17
P02768	456	P02768	424	99.45652174		P02768	LYS	432	P02768	GLU	400
P02768	97	P02768	69	99.45652174		P02768	LYS	73	P02768	GLU	45
P02768	375	P02768	231	99.45652174		P02768	LYS	351	P02768	GLY	207
P02768	35	P02768	29	99.45652174		P02768	PHE	11	P02768	SER	5
P02768	449	P02768	216	99.45652174		P02768	GLU	425	P02768	SER	192
P02768	37	P02768	186	99.45652174		P02768	ASP	13	P02768	LYS	162
P02768	25	P02768	76	99.45652174		P02768			P02768	THR	52
P02768	234	P02768	375	99.45652174		P02768	ALA	210	P02768	LYS	351
P02768	557	P02768	564	99.45652174		P02768	VAL	533	P02768	THR	540
P02768	589	P02768	584	99.45652174		P02768	GLU	565	P02768	LYS	560
P02768	117	P02768	126	99.45652174		P02768	LYS	93	P02768	PHE	102
P02768	489	P02768	229	99.45652174		P02768	GLU	465	P02768	LYS	205
P02768	521	P02768	559	99.45652174		P02768	TYR	497	P02768	HIS	535
P02768	271	P02768	263	99.45652174		P02768	HIS	247	P02768	THR	239
P02768	520	P02768	563	99.45652174		P02768	THR	496	P02768	ALA	539
P02768	568	P02768	564	99.45652174		P02768	LEU	544	P02768	THR	540
P02768	35	P02768	28	99.45652174		P02768	PHE	11	P02768
P02768	523	P02768	437	99.45652174		P02768	PRO	499	P02768	LYS	413
P02768	213	P02768	217	99.45652174		P02768	GLY	189	P02768	SER	193
P02768	92	P02768	87	99.45652174		P02768	THR	68	P02768	ASP	63
P02768	233	P02768	375	99.45652174		P02768	ARG	209	P02768	LYS	351
P02768	449	P02768	219	99.45652174		P02768	GLU	425	P02768	LYS	195
P02768	516	P02768	499	99.45652174		P02768	GLU	492	P02768	LYS	475
P02768	521	P02768	563	99.45652174		P02768	TYR	497	P02768	ALA	539
P02768	211	P02768	459	99.45652174		P02768	ASP	187	P02768	SER	435
P02768	216	P02768	222	99.45652174		P02768	SER	192	P02768	LEU	198
P02768	214	P02768	457	99.45652174		P02768	LYS	190	P02768	VAL	433
P02768	37	P02768	185	99.45652174		P02768	ASP	13	P02768	TYR	161
P02768	560	P02768	563	99.45652174		P02768	LYS	536	P02768	ALA	539
P02768	450	P02768	214	99.45652174		P02768	VAL	426	P02768	LYS	190
P02768	211	P02768	456	99.45652174		P02768	ASP	187	P02768	LYS	432
P02768	151	P02768	186	99.45652174		P02768	PHE	127	P02768	LYS	162
P02768	153	P02768	183	99.45652174		P02768	ASP	129	P02768	LYS	159
P02768	183	P02768	152	99.45652174		P02768	LYS	159	P02768	HIS	128
P02768	172	P02768	223	99.45652174		P02768	TYR	148	P02768	LYS	199
P02768	97	P02768	85	99.45652174		P02768	LYS	73	P02768	ASN	61
P02768	236	P02768	230	99.45652174		P02768	LYS	212	P02768	PHE	206
P02768	75	P02768	40	99.45652174		P02768	LYS	51	P02768	GLU	16
P02768	153	P02768	186	99.45652174		P02768	ASP	129	P02768	LYS	162
P02768	238	P02768	219	99.45652174		P02768	TRP	214	P02768	LYS	195
P02768	27	P02768	29	99.45652174		P02768			P02768	SER	5
P02768	235	P02768	375	99.45652174		P02768	PHE	211	P02768	LYS	351
P02768	213	P02768	446	99.45652174		P02768	GLY	189	P02768	THR	422
P02768	365	P02768	468	99.45652174		P02768	TYR	341	P02768	LYS	444
P02768	518	P02768	564	99.45652174		P02768	ASP	494	P02768	THR	540
P02768	28	P02768	81	99.45652174		P02768			P02768	GLU	57
P02768	285	P02768	287	99.45652174		P02768	ALA	261	P02768	TYR	263
P02768	588	P02768	580	99.45652174		P02768	LYS	564	P02768	GLU	556
P02768	81	P02768	29	99.45652174		P02768	GLU	57	P02768	SER	5
P02768	31	P02768	36	99.45652174		P02768	VAL	7	P02768	LYS	12
P02768	521	P02768	568	99.45652174		P02768	TYR	497	P02768	LEU	544
P02768	117	P02768	128	99.45652174		P02768	LYS	93	P02768	GLN	104
P02768	449	P02768	459	99.45652174		P02768	GLU	425	P02768	SER	435
P02768	40	P02768	185	99.45652174		P02768	GLU	16	P02768	TYR	161
P02768	520	P02768	560	99.45652174		P02768	THR	496	P02768	LYS	536
P02768	97	P02768	84	99.45652174		P02768	LYS	73	P02768	GLU	60
P02768	27	P02768	36	99.45652174		P02768			P02768	LYS	12
P02768	519	P02768	435	99.45652174		P02768	GLU	495	P02768	TYR	411
P02768	39	P02768	186	99.45652174		P02768	GLY	15	P02768	LYS	162
P02768	75	P02768	39	99.45652174		P02768	LYS	51	P02768	GLY	15
P02768	520	P02768	568	99.45652174		P02768	THR	496	P02768	LEU	544
P02768	92	P02768	85	99.45652174		P02768	THR	68	P02768	ASN	61
P02768	218	P02768	223	99.45652174		P02768	ALA	194	P02768	LYS	199
P02768	157	P02768	186	99.45652174		P02768	THR	133	P02768	LYS	162
P02768	97	P02768	83	99.45652174		P02768	LYS	73	P02768	ALA	59
P02768	336	P02768	338	99.45652174		P02768	SER	312	P02768	ASP	314
P02768	214	P02768	453	99.45652174		P02768	LYS	190	P02768	ASN	429
P02768	267	P02768	262	99.45652174		P02768	THR	243	P02768	LEU	238
P02768	489	P02768	226	99.45652174		P02768	GLU	465	P02768	SER	202
P02768	463	P02768	459	99.45652174		P02768	LYS	439	P02768	SER	435
P02768	36	P02768	32	99.45652174		P02768	LYS	12	P02768	ALA	8
P02768	38	P02768	186	99.45652174		P02768	LEU	14	P02768	LYS	162
P02768	92	P02768	98	99.45652174		P02768	THR	68	P02768	LEU	74
P02768	213	P02768	223	99.45652174		P02768	GLY	189	P02768	LYS	199
P02768	268	P02768	263	99.45652174		P02768	GLU	244	P02768	THR	239
P02768	152	P02768	186	99.45652174		P02768	HIS	128	P02768	LYS	162
P02768	464	P02768	460	99.45652174		P02768	HIS	440	P02768	LYS	436
P02768	516	P02768	498	99.45652174		P02768	GLU	492	P02768	THR	474
P02768	212	P02768	460	99.45652174		P02768	GLU	188	P02768	LYS	436
P02768	567	P02768	564	99.45652174		P02768	GLN	543	P02768	THR	540
P02768	172	P02768	222	99.45652174		P02768	TYR	148	P02768	LEU	198
P02768	237	P02768	223	99.45652174		P02768	ALA	213	P02768	LYS	199
P02768	446	P02768	455	99.45652174		P02768	THR	422	P02768	GLY	431
P02768	163	P02768	160	99.45652174		P02768	LEU	139	P02768	LYS	136
P02768	448	P02768	214	99.45652174		P02768	VAL	424	P02768	LYS	190
P02768	518	P02768	499	99.45652174		P02768	ASP	494	P02768	LYS	475
P02768	191	P02768	205	99.45652174		P02768	GLU	167	P02768	LYS	181
P02768	451	P02768	456	99.45652174		P02768	SER	427	P02768	LYS	432
P02768	185	P02768	43	99.45652174		P02768	TYR	161	P02768	PHE	19
P02768	435	P02768	516	99.45652174		P02768	TYR	411	P02768	GLU	492
P02768	154	P02768	186	99.45652174		P02768	ASN	130	P02768	LYS	162
P02768	497	P02768	494	99.45652174		P02768	VAL	473	P02768	SER	470
P02768	456	P02768	423	99.45652174		P02768	LYS	432	P02768	GLY	399
P02768	561	P02768	565	99.45652174		P02768	PRO	537	P02768	LYS	541
P02768	451	P02768	215	99.45652174		P02768	SER	427	P02768	ALA	191
P02768	157	P02768	187	99.45652174		P02768	THR	133	P02768	ALA	163
P02768	287	P02768	257	99.45652174		P02768	TYR	263	P02768	LYS	233
P02768	222	P02768	214	99.45652174		P02768	LEU	198	P02768	LYS	190
P02768	476	P02768	213	99.45652174		P02768	TYR	452	P02768	GLY	189
P02768	152	P02768	185	99.45652174		P02768	HIS	128	P02768	TYR	161
P02768	212	P02768	446	99.45652174		P02768	GLU	188	P02768	THR	422
P02768	581	P02768	589	99.45652174		P02768	LYS	557	P02768	GLU	565
P02768	365	P02768	467	99.45652174		P02768	TYR	341	P02768	ALA	443
P02768	208	P02768	451	99.45652174		P02768	GLU	184	P02768	SER	427
P02768	38	P02768	185	99.45652174		P02768	LEU	14	P02768	TYR	161
P02768	513	P02768	438	99.02439024		P02768	SER	489	P02768	LYS	414
P02768	232	P02768	264	99.02439024		P02768	GLU	208	P02768	LYS	240
P02768	523	P02768	438	99.02439024		P02768	PRO	499	P02768	LYS	414
P02768	75	P02768	35	99.02439024		P02768	LYS	51	P02768	PHE	11
P02768	230	P02768	264	99.02439024		P02768	PHE	206	P02768	LYS	240
P02768	212	P02768	456	99.02439024		P02768	GLU	188	P02768	LYS	432
P02768	37	P02768	183	99.02439024		P02768	ASP	13	P02768	LYS	159
P02768	30	P02768	36	99.02439024		P02768	GLU	6	P02768	LYS	12
P02768	517	P02768	499	99.02439024		P02768	VAL	493	P02768	LYS	475
P02768	130	P02768	116	99.02439024		P02768	LYS	106	P02768	ALA	92
P02768	517	P02768	564	99.02439024		P02768	VAL	493	P02768	THR	540
P02768	212	P02768	459	99.02439024		P02768	GLU	188	P02768	SER	435
P02768	97	P02768	72	99.02439024		P02768	LYS	73	P02768	GLU	48
P02768	256	P02768	258	99.02439024		P02768	SER	232	P02768	LEU	234
P02768	523	P02768	532	99.02439024		P02768	PRO	499	P02768	THR	508
P02768	186	P02768	183	99.02439024		P02768	LYS	162	P02768	LYS	159
P02768	489	P02768	494	99.02439024		P02768	GLU	465	P02768	SER	470
P02768	171	P02768	223	99.02439024		P02768	PRO	147	P02768	LYS	199
P02768	520	P02768	561	99.02439024		P02768	THR	496	P02768	PRO	537
P02768	208	P02768	460	99.02439024		P02768	GLU	184	P02768	LYS	436
P02768	560	P02768	521	99.02439024		P02768	LYS	536	P02768	TYR	497
P02768	476	P02768	209	98.7654321		P02768	TYR	452	P02768	LEU	185
P02768	309	P02768	311	98.7654321		P02768	GLU	285	P02768	SER	287
P02768	97	P02768	68	98.7654321		P02768	LYS	73	P02768	ASN	44
P02768	273	P02768	263	98.7654321		P02768	ASP	249	P02768	THR	239
P02768	562	P02768	557	98.7654321		P02768	LYS	538	P02768	VAL	533
P02768	187	P02768	185	98.7654321		P02768	ALA	163	P02768	TYR	161
P02768	236	P02768	256	98.7654321		P02768	LYS	212	P02768	SER	232
P02768	436	P02768	523	98.7654321		P02768	THR	412	P02768	PRO	499
P02768	97	P02768	66	98.7654321		P02768	LYS	73	P02768	LEU	42
P02768	150	P02768	186	98.7654321		P02768	ALA	126	P02768	LYS	162
P02768	151	P02768	185	98.7654321		P02768	PHE	127	P02768	TYR	161
P02768	519	P02768	565	98.7654321		P02768	GLU	495	P02768	LYS	541
P02768	476	P02768	214	98.7654321		P02768	TYR	452	P02768	LYS	190
P02768	476	P02768	218	98.7654321		P02768	TYR	452	P02768	ALA	194
P02768	454	P02768	451	98.7654321		P02768	LEU	430	P02768	SER	427
P02768	234	P02768	229	98.7654321		P02768	ALA	210	P02768	LYS	205
P02768	231	P02768	264	98.7654321		P02768	GLY	207	P02768	LYS	240
P02768	35	P02768	186	98.7654321		P02768	PHE	11	P02768	LYS	162
P02768	518	P02768	437	98.7654321		P02768	ASP	494	P02768	LYS	413
P02768	437	P02768	510	98.7654321		P02768	LYS	413	P02768	PRO	486
P02768	188	P02768	185	98.7654321		P02768	ALA	164	P02768	TYR	161
P02768	130	P02768	117	98.7654321		P02768	LYS	106	P02768	LYS	93
P02768	560	P02768	518	98.7654321		P02768	LYS	536	P02768	ASP	494
P02768	130	P02768	121	98.7654321		P02768	LYS	106	P02768	GLU	97
P02768	397	P02768	366	98.7654321		P02768	VAL	373	P02768	SER	342
P02768	188	P02768	183	98.7654321		P02768	ALA	164	P02768	LYS	159
P02768	512	P02768	438	98.7654321		P02768	PHE	488	P02768	LYS	414
P02768	97	P02768	87	98.7654321		P02768	LYS	73	P02768	ASP	63
P02768	97	P02768	70	98.7654321		P02768	LYS	73	P02768	VAL	46
P02768	150	P02768	185	98.7654321		P02768	ALA	126	P02768	TYR	161
P02768	564	P02768	609	98.7654321		P02768	THR	540	P02768
P02768	549	P02768	580	98.7654321		P02768	LYS	525	P02768	GLU	556
P02768	230	P02768	375	98.7654321		P02768	PHE	206	P02768	LYS	351
P02768	397	P02768	365	98.7654321		P02768	VAL	373	P02768	TYR	341
P02768	97	P02768	74	98.7654321		P02768	LYS	73	P02768	ALA	50
P02768	343	P02768	373	98.7654321		P02768	TYR	319	P02768	LEU	349
P02768	182	P02768	223	98.7654321		P02768	ALA	158	P02768	LYS	199
P02768	499	P02768	494	98.7654321		P02768	LYS	475	P02768	SER	470
P02768	37	P02768	29	98.43137255		P02768	ASP	13	P02768	SER	5
P02768	186	P02768	204	98.43137255		P02768	LYS	162	P02768	PRO	180
P02768	336	P02768	339	98.43137255		P02768	SER	312	P02768	VAL	315
P02768	518	P02768	565	98.43137255		P02768	ASP	494	P02768	LYS	541
P02768	161	P02768	185	98.43137255		P02768	LYS	137	P02768	TYR	161
P02768	155	P02768	183	98.43137255		P02768	GLU	131	P02768	LYS	159
P02768	208	P02768	456	98.43137255		P02768	GLU	184	P02768	LYS	432
P02768	541	P02768	549	98.43137255		P02768	SER	517	P02768	LYS	525
P02768	36	P02768	182	98.43137255		P02768	LYS	12	P02768	ALA	158
P02768	131	P02768	117	98.43137255		P02768	ASP	107	P02768	LYS	93
P02768	232	P02768	375	98.43137255		P02768	GLU	208	P02768	LYS	351
P02768	476	P02768	220	98.43137255		P02768	TYR	452	P02768	GLN	196
P02768	209	P02768	460	98.33333333		P02768	LEU	185	P02768	LYS	436
P02768	29	P02768	282	98.33333333		P02768	SER	5	P02768	ALA	258
P02768	26	P02768	36	98.33333333		P02768			P02768	LYS	12
P02768	154	P02768	185	98.33333333		P02768	ASN	130	P02768	TYR	161
P02768	542	P02768	549	98.33333333		P02768	GLU	518	P02768	LYS	525
P02768	516	P02768	564	98.33333333		P02768	GLU	492	P02768	THR	540
P02768	516	P02768	565	98.33333333		P02768	GLU	492	P02768	LYS	541
P02768	451	P02768	218	98.33333333		P02768	SER	427	P02768	ALA	194
P02768	365	P02768	466	98.33333333		P02768	TYR	341	P02768	GLU	442
P02768	75	P02768	38	98.33333333		P02768	LYS	51	P02768	LEU	14
P02768	217	P02768	223	98.33333333		P02768	SER	193	P02768	LYS	199
P02768	476	P02768	219	98.33333333		P02768	TYR	452	P02768	LYS	195
P02768	451	P02768	220	98.33333333		P02768	SER	427	P02768	GLN	196
P02768	566	P02768	560	98.33333333		P02768	GLU	542	P02768	LYS	536
P02768	257	P02768	288	98.33333333		P02768	LYS	233	P02768	ILE	264
P02768	80	P02768	29	98.33333333		P02768	ASP	56	P02768	SER	5
P02768	456	P02768	445	98.33333333		P02768	LYS	432	P02768	PRO	421
P02768	42	P02768	185	98.33333333		P02768	ASN	18	P02768	TYR	161
P02768	284	P02768	287	98.33333333		P02768	LEU	260	P02768	TYR	263
P02768	190	P02768	199	98.33333333		P02768	THR	166	P02768	ALA	175
P02768	445	P02768	214	98.33333333		P02768	PRO	421	P02768	LYS	190
P02768	185	P02768	162	98.33333333		P02768	TYR	161	P02768	TYR	138
P02768	160	P02768	162	98.33333333		P02768	LYS	136	P02768	TYR	138
P02768	603	P02768	560	98.33333333		P02768	SER	579	P02768	LYS	536
P02768	402	P02768	362	98.33333333		P02768	LYS	378	P02768	HIS	338
P02768	488	P02768	229	98.33333333		P02768	HIS	464	P02768	LYS	205
P02768	448	P02768	456	98.33333333		P02768	VAL	424	P02768	LYS	432
P02768	476	P02768	460	98.33333333		P02768	TYR	452	P02768	LYS	436
P02768	204	P02768	214	98.33333333		P02768	PRO	180	P02768	LYS	190
P02768	183	P02768	39	98.33333333		P02768	LYS	159	P02768	GLY	15
P02768	447	P02768	214	98.33333333		P02768	LEU	423	P02768	LYS	190
P02768	29	P02768	25	98.33333333		P02768	SER	5	P02768
P02768	473	P02768	214	98.33333333		P02768	ALA	449	P02768	LYS	190
P02768	402	P02768	361	98.33333333		P02768	LYS	378	P02768	ARG	337
P02768	147	P02768	185	98.33333333		P02768	MET	123	P02768	TYR	161
P02768	502	P02768	498	98.33333333		P02768	THR	478	P02768	THR	474
P02768	149	P02768	182	98.33333333		P02768	THR	125	P02768	ALA	158
P02768	246	P02768	468	98.33333333		P02768	ARG	222	P02768	LYS	444
P02768	499	P02768	495	98.33333333		P02768	LYS	475	P02768	ASP	471
P02768	435	P02768	510	98.33333333		P02768	TYR	411	P02768	PRO	486
P02768	425	P02768	427	98.33333333		P02768	TYR	401	P02768	PHE	403
P02768	517	P02768	565	98.33333333		P02768	VAL	493	P02768	LYS	541
P02768	37	P02768	28	98.33333333		P02768	ASP	13	P02768
P02768	211	P02768	205	98.33333333		P02768	ASP	187	P02768	LYS	181
P02768	570	P02768	560	98.33333333		P02768	ALA	546	P02768	LYS	536
P02768	96	P02768	100	98.03278689		P02768	ASP	72	P02768	THR	76
P02768	438	P02768	510	98.03278689		P02768	LYS	414	P02768	PRO	486
P02768	226	P02768	232	98.03278689		P02768	SER	202	P02768	GLU	208
P02768	186	P02768	181	98.03278689		P02768	LYS	162	P02768	PHE	157
P02768	36	P02768	80	98.03278689		P02768	LYS	12	P02768	ASP	56
P02768	568	P02768	560	97.75641026		P02768	LEU	544	P02768	LYS	536
P02768	585	P02768	581	97.75641026		P02768	ALA	561	P02768	LYS	557
P02768	437	P02768	512	97.75641026		P02768	LYS	413	P02768	PHE	488
P02768	563	P02768	437	97.75641026		P02768	ALA	539	P02768	LYS	413
P02768	348	P02768	343	97.75641026		P02768	ASP	324	P02768	TYR	319
P02768	451	P02768	453	97.75641026		P02768	SER	427	P02768	ASN	429
P02768	523	P02768	435	97.75641026		P02768	PRO	499	P02768	TYR	411
P02768	95	P02768	71	97.46031746		P02768	GLY	71	P02768	THR	47
P02768	160	P02768	185	97.46031746		P02768	LYS	136	P02768	TYR	161
P02768	217	P02768	221	97.46031746		P02768	SER	193	P02768	ARG	197
P02768	149	P02768	185	97.2392638		P02768	THR	125	P02768	TYR	161
P02768	476	P02768	468	97.2392638		P02768	TYR	452	P02768	LYS	444
P02768	170	P02768	223	97.2392638		P02768	HIS	146	P02768	LYS	199
P02768	223	P02768	242	97.2392638		P02768	LYS	199	P02768	ARG	218
P02768	609	P02768	562	97.2392638		P02768			P02768	LYS	538
P02768	151	P02768	183	97.2392638		P02768	PHE	127	P02768	LYS	159
P02768	236	P02768	260	97.2392638		P02768	LYS	212	P02768	THR	236
P02768	157	P02768	185	97.2392638		P02768	THR	133	P02768	TYR	161
P02768	541	P02768	544	97.2392638		P02768	SER	517	P02768	GLU	520
P02768	517	P02768	562	97.2392638		P02768	VAL	493	P02768	LYS	538
P02768	180	P02768	223	97.2392638		P02768	PHE	156	P02768	LYS	199
P02768	503	P02768	375	96.996997		P02768	GLU	479	P02768	LYS	351
P02768	446	P02768	214	96.996997		P02768	THR	422	P02768	LYS	190
P02768	518	P02768	562	96.996997		P02768	ASP	494	P02768	LYS	538
P02768	36	P02768	29	96.996997		P02768	LYS	12	P02768	SER	5
P02768	516	P02768	502	96.996997		P02768	GLU	492	P02768	THR	478
P02768	154	P02768	183	96.996997		P02768	ASN	130	P02768	LYS	159
P02768	158	P02768	162	96.996997		P02768	PHE	134	P02768	TYR	138
P02768	206	P02768	214	96.88385269		P02768	LEU	182	P02768	LYS	190
P02768	380	P02768	342	96.88385269		P02768	THR	356	P02768	ASN	318
P02768	311	P02768	299	96.88385269		P02768	SER	287	P02768	LEU	275
P02768	451	P02768	206	96.88385269		P02768	SER	427	P02768	LEU	182
P02768	189	P02768	185	96.88385269		P02768	PHE	165	P02768	TYR	161
P02768	402	P02768	367	96.88385269		P02768	LYS	378	P02768	VAL	343
P02768	267	P02768	263	96.88385269		P02768	THR	243	P02768	THR	239
P02768	76	P02768	35	96.88385269		P02768	THR	52	P02768	PHE	11
P02768	147	P02768	186	96.88385269		P02768	MET	123	P02768	LYS	162
P02768	402	P02768	365	96.88385269		P02768	LYS	378	P02768	TYR	341
P02768	450	P02768	459	96.88385269		P02768	VAL	426	P02768	SER	435
P02768	476	P02768	467	96.88385269		P02768	TYR	452	P02768	ALA	443
P02768	186	P02768	160	96.88385269		P02768	LYS	162	P02768	LYS	136
P02768	186	P02768	162	96.88385269		P02768	LYS	162	P02768	TYR	138
P02768	460	P02768	455	96.88385269		P02768	LYS	436	P02768	GLY	431
P02768	590	P02768	580	96.88385269		P02768	THR	566	P02768	GLU	556
P02768	39	P02768	185	96.88385269		P02768	GLY	15	P02768	TYR	161
P02768	185	P02768	204	96.88385269		P02768	TYR	161	P02768	PRO	180
P02768	272	P02768	263	96.88385269		P02768	GLY	248	P02768	THR	239
P02768	156	P02768	183	96.88385269		P02768	GLU	132	P02768	LYS	159
P02768	156	P02768	161	96.67590028		P02768	GLU	132	P02768	LYS	137
P02768	153	P02768	185	96.67590028		P02768	ASP	129	P02768	TYR	161
P02768	420	P02768	463	96.67590028		P02768	GLU	396	P02768	LYS	439
P02768	438	P02768	517	96.67590028		P02768	LYS	414	P02768	VAL	493
P02768	498	P02768	494	96.67590028		P02768	THR	474	P02768	SER	470
P02768	189	P02768	183	96.67590028		P02768	PHE	165	P02768	LYS	159
P02768	75	P02768	37	96.67590028		P02768	LYS	51	P02768	ASP	13
P02768	519	P02768	499	96.67590028		P02768	GLU	495	P02768	LYS	475
P02768	347	P02768	373	96.4673913		P02768	LYS	323	P02768	LEU	349
P02768	568	P02768	562	96.4673913		P02768	LEU	544	P02768	LYS	538
P02768	155	P02768	162	96.4673913		P02768	GLU	131	P02768	TYR	138
P02768	61	P02768	161	96.4673913		P02768	GLU	37	P02768	LYS	137
P02768	130	P02768	113	96.4673913		P02768	LYS	106	P02768	ASP	89
P02768	212	P02768	223	96.4673913		P02768	GLU	188	P02768	LYS	199
P02768	219	P02768	246	96.4673913		P02768	LYS	195	P02768	ARG	222
P02768	361	P02768	468	96.42857143		P02768	ARG	337	P02768	LYS	444
P02768	590	P02768	599	96.42857143		P02768	THR	566	P02768	LEU	575
P02768	207	P02768	456	96.42857143		P02768	ASP	183	P02768	LYS	432
P02768	463	P02768	208	96.42857143		P02768	LYS	439	P02768	GLU	184
P02768	98	P02768	89	96.42857143		P02768	LEU	74	P02768	SER	65
P02768	541	P02768	550	96.42857143		P02768	SER	517	P02768	GLN	526
P02768	213	P02768	456	96.42857143		P02768	GLY	189	P02768	LYS	432
P02768	183	P02768	222	96.42857143		P02768	LYS	159	P02768	LEU	198
P02768	590	P02768	586	96.42857143		P02768	THR	566	P02768	ASP	562
P02768	447	P02768	456	96.42857143		P02768	LEU	423	P02768	LYS	432
P02768	451	P02768	210	96.42857143		P02768	SER	427	P02768	ARG	186
P02768	595	P02768	581	96.42857143		P02768	GLU	571	P02768	LYS	557
P02768	28	P02768	36	96.42857143		P02768			P02768	LYS	12
P02768	425	P02768	456	96.42857143		P02768	TYR	401	P02768	LYS	432
P02768	29	P02768	85	96.42857143		P02768	SER	5	P02768	ASN	61
P02768	79	P02768	28	96.42857143		P02768	ALA	55	P02768
P02768	498	P02768	495	96.42857143		P02768	THR	474	P02768	ASP	471
P02768	364	P02768	463	96.42857143		P02768	ASP	340	P02768	LYS	439
P02768	97	P02768	163	96.42857143		P02768	LYS	73	P02768	LEU	139
P02768	489	P02768	223	96.42857143		P02768	GLU	465	P02768	LYS	199
P02768	132	P02768	117	96.42857143		P02768	ASP	108	P02768	LYS	93
P02768	161	P02768	148	96.42857143		P02768	LYS	137	P02768	CYS	124
P02768	160	P02768	43	96.42857143		P02768	LYS	136	P02768	PHE	19
P02768	280	P02768	286	96.42857143		P02768	ASP	256	P02768	LYS	262
P02768	29	P02768	87	96.2962963		P02768	SER	5	P02768	ASP	63
P02768	286	P02768	37	96.2962963		P02768	LYS	262	P02768	ASP	13
P02768	521	P02768	567	96.2962963		P02768	TYR	497	P02768	GLN	543
P02768	596	P02768	581	96.2962963		P02768	GLY	572	P02768	LYS	557
P02768	181	P02768	223	96.2962963		P02768	PHE	157	P02768	LYS	199
P02768	59	P02768	162	96.2962963		P02768	PRO	35	P02768	TYR	138
P02768	436	P02768	516	96.2962963		P02768	THR	412	P02768	GLU	492
P02768	374	P02768	347	96.2962963		P02768	ALA	350	P02768	LYS	323
P02768	282	P02768	287	96.2962963		P02768	ALA	258	P02768	TYR	263
P02768	63	P02768	161	96.2962963		P02768	HIS	39	P02768	LYS	137
P02768	159	P02768	183	96.2962963		P02768	LEU	135	P02768	LYS	159
P02768	161	P02768	149	96.2962963		P02768	LYS	137	P02768	THR	125
P02768	208	P02768	446	96.2962963		P02768	GLU	184	P02768	THR	422
P02768	217	P02768	222	96.0591133		P02768	SER	193	P02768	LEU	198
P02768	464	P02768	456	95.93301435		P02768	HIS	440	P02768	LYS	432
P02768	235	P02768	229	95.93301435		P02768	PHE	211	P02768	LYS	205
P02768	207	P02768	223	95.93301435		P02768	ASP	183	P02768	LYS	199
P02768	565	P02768	437	95.93301435		P02768	LYS	541	P02768	LYS	413
P02768	185	P02768	183	95.93301435		P02768	TYR	161	P02768	LYS	159
P02768	307	P02768	311	95.93301435		P02768	LEU	283	P02768	SER	287
P02768	426	P02768	573	95.93301435		P02768	LYS	402	P02768	ASP	549
P02768	569	P02768	248	95.93301435		P02768	LYS	545	P02768	PRO	224
P02768	598	P02768	595	95.93301435		P02768	LYS	574	P02768	GLU	571
P02768	521	P02768	564	95.93301435		P02768	TYR	497	P02768	THR	540
P02768	81	P02768	305	95.93301435		P02768	GLU	57	P02768	LYS	281
P02768	207	P02768	460	95.93301435		P02768	ASP	183	P02768	LYS	436
P02768	520	P02768	564	95.72446556		P02768	THR	496	P02768	THR	540
P02768	29	P02768	26	95.72446556		P02768	SER	5	P02768
P02768	426	P02768	580	95.72446556		P02768	LYS	402	P02768	GLU	556
P02768	149	P02768	165	95.49763033		P02768	THR	125	P02768	GLU	141
P02768	223	P02768	247	95.3271028		P02768	LYS	199	P02768	PHE	223
P02768	130	P02768	120	95.3271028		P02768	LYS	106	P02768	PRO	96
P02768	402	P02768	414	95.3271028		P02768	LYS	378	P02768	GLN	390
P02768	412	P02768	425	95.3271028		P02768	ILE	388	P02768	TYR	401
P02768	186	P02768	199	95.3271028		P02768	LYS	162	P02768	ALA	175
P02768	237	P02768	219	95.3271028		P02768	ALA	213	P02768	LYS	195
P02768	587	P02768	598	95.12711864		P02768	ASP	563	P02768	LYS	574
P02768	265	P02768	219	95.12711864		P02768	VAL	241	P02768	LYS	195
P02768	89	P02768	66	95.12711864		P02768	SER	65	P02768	LEU	42
P02768	439	P02768	436	95.12711864		P02768	VAL	415	P02768	THR	412
P02768	130	P02768	119	95.12711864		P02768	LYS	106	P02768	GLU	95
P02768	229	P02768	451	95.12711864		P02768	LYS	205	P02768	SER	427
P02768	460	P02768	450	95.12711864		P02768	LYS	436	P02768	VAL	426
P02768	36	P02768	186	95.12711864		P02768	LYS	12	P02768	LYS	162
P02768	202	P02768	569	95.12711864		P02768	LEU	178	P02768	LYS	545
P02768	209	P02768	459	95.12711864		P02768	LEU	185	P02768	SER	435
P02768	154	P02768	162	95.12711864		P02768	ASN	130	P02768	TYR	138
P02768	512	P02768	435	95.12711864		P02768	PHE	488	P02768	TYR	411
P02768	311	P02768	220	95.12711864		P02768	SER	287	P02768	GLN	196
P02768	349	P02768	343	95.12711864		P02768	VAL	325	P02768	TYR	319
P02768	558	P02768	609	95.12711864		P02768	LYS	534	P02768
P02768	36	P02768	185	95.12711864		P02768	LYS	12	P02768	TYR	161
P02768	476	P02768	455	95.12711864		P02768	TYR	452	P02768	GLY	431
P02768	236	P02768	228	95.12711864		P02768	LYS	212	P02768	GLN	204
P02768	309	P02768	183	95.12711864		P02768	GLU	285	P02768	LYS	159
P02768	560	P02768	556	95.12711864		P02768	LYS	536	P02768	LEU	532
P02768	149	P02768	187	95.12711864		P02768	THR	125	P02768	ALA	163
P02768	551	P02768	546	95.12711864		P02768	THR	527	P02768	GLN	522
P02768	603	P02768	561	95.12711864		P02768	SER	579	P02768	PRO	537
P02768	62	P02768	162	95.12711864		P02768	ASP	38	P02768	TYR	138
P02768	59	P02768	161	95.12711864		P02768	PRO	35	P02768	LYS	137
P02768	460	P02768	448	95.12711864		P02768	LYS	436	P02768	VAL	424
P02768	571	P02768	564	95.12711864		P02768	VAL	547	P02768	THR	540
P02768	470	P02768	214	95.12711864		P02768	MET	446	P02768	LYS	190
P02768	28	P02768	80	95.12711864		P02768			P02768	ASP	56
P02768	67	P02768	97	95.12711864		P02768	VAL	43	P02768	LYS	73
P02768	82	P02768	309	95.12711864		P02768	SER	58	P02768	GLU	285
P02768	475	P02768	468	95.12711864		P02768	ASP	451	P02768	LYS	444
P02768	226	P02768	237	95.12711864		P02768	SER	202	P02768	ALA	213
P02768	98	P02768	71	95.12711864		P02768	LEU	74	P02768	THR	47
P02768	100	P02768	69	95.12711864		P02768	THR	76	P02768	GLU	45
P02768	25	P02768	287	95.12711864		P02768			P02768	TYR	263
P02768	85	P02768	28	95.12711864		P02768	ASN	61	P02768
P02768	588	P02768	581	95.12711864		P02768	LYS	564	P02768	LYS	557
P02768	97	P02768	80	95.12711864		P02768	LYS	73	P02768	ASP	56
P02768	210	P02768	460	95.12711864		P02768	ARG	186	P02768	LYS	436
P02768	157	P02768	184	95.12711864		P02768	THR	133	P02768	ARG	160
P02768	199	P02768	569	95.12711864		P02768	ALA	175	P02768	LYS	545
P02768	204	P02768	565	95.12711864		P02768	PRO	180	P02768	LYS	541
P02768	95	P02768	82	95.12711864		P02768	GLY	71	P02768	SER	58
P02768	509	P02768	499	95		P02768	ARG	485	P02768	LYS	475
P02768	236	P02768	225	95		P02768	LYS	212	P02768	ALA	201
P02768	518	P02768	435	95		P02768	ASP	494	P02768	TYR	411
P02768	148	P02768	162	95		P02768	CYS	124	P02768	TYR	138
P02768	514	P02768	437	95		P02768	ALA	490	P02768	LYS	413
P02768	585	P02768	590	95		P02768	ALA	561	P02768	THR	566
P02768	594	P02768	598	95		P02768	GLU	570	P02768	LYS	574
P02768	287	P02768	258	95		P02768	TYR	263	P02768	LEU	234
P02768	149	P02768	183	95		P02768	THR	125	P02768	LYS	159
P02768	555	P02768	548	95		P02768	GLU	531	P02768	LYS	524
P02768	217	P02768	450	95		P02768	SER	193	P02768	VAL	426
P02768	219	P02768	222	95		P02768	LYS	195	P02768	LEU	198
P02768	509	P02768	435	95		P02768	ARG	485	P02768	TYR	411
P02768	216	P02768	204	95		P02768	SER	192	P02768	PRO	180
P02768	157	P02768	181	95		P02768	THR	133	P02768	PHE	157
P02768	206	P02768	186	95		P02768	LEU	182	P02768	LYS	162
P02768	532	P02768	547	95		P02768	THR	508	P02768	ILE	523
P02768	64	P02768	162	95		P02768	VAL	40	P02768	TYR	138
P02768	487	P02768	229	95		P02768	LEU	463	P02768	LYS	205
P02768	459	P02768	455	95		P02768	SER	435	P02768	GLY	431
P02768	536	P02768	548	95		P02768	ASP	512	P02768	LYS	524
P02768	476	P02768	465	95		P02768	TYR	452	P02768	PRO	441
P02768	89	P02768	69	95		P02768	SER	65	P02768	GLU	45
P02768	245	P02768	223	95		P02768	GLN	221	P02768	LYS	199
P02768	520	P02768	499	95		P02768	THR	496	P02768	LYS	475
P02768	502	P02768	362	95		P02768	THR	478	P02768	HIS	338
P02768	460	P02768	445	95		P02768	LYS	436	P02768	PRO	421
P02768	217	P02768	451	95		P02768	SER	193	P02768	SER	427
P02768	593	P02768	581	94.82071713		P02768	ALA	569	P02768	LYS	557
P02768	438	P02768	522	94.82071713		P02768	LYS	414	P02768	VAL	498
P02768	565	P02768	557	94.62571977		P02768	LYS	541	P02768	VAL	533
P02768	281	P02768	287	94.62571977		P02768	ARG	257	P02768	TYR	263
P02768	488	P02768	491	94.62571977		P02768	HIS	464	P02768	THR	467
P02768	170	P02768	229	94.62571977		P02768	HIS	146	P02768	LYS	205
P02768	161	P02768	158	94.62571977		P02768	LYS	137	P02768	PHE	134
P02768	216	P02768	220	94.62571977		P02768	SER	192	P02768	GLN	196
P02768	603	P02768	564	94.62571977		P02768	SER	579	P02768	THR	540
P02768	267	P02768	500	94.62571977		P02768	THR	243	P02768	CYS	476
P02768	76	P02768	74	94.62571977		P02768	THR	52	P02768	ALA	50
P02768	596	P02768	603	94.62571977		P02768	GLY	572	P02768	SER	579
P02768	515	P02768	498	94.62571977		P02768	LEU	491	P02768	THR	474
P02768	449	P02768	249	94.62571977		P02768	GLU	425	P02768	LYS	225
P02768	35	P02768	185	94.62571977		P02768	PHE	11	P02768	TYR	161
P02768	449	P02768	437	94.62571977		P02768	GLU	425	P02768	LYS	413
P02768	158	P02768	183	94.62571977		P02768	PHE	134	P02768	LYS	159
P02768	62	P02768	161	94.62571977		P02768	ASP	38	P02768	LYS	137
P02768	35	P02768	305	94.62571977		P02768	PHE	11	P02768	LYS	281
P02768	286	P02768	31	94.62571977		P02768	LYS	262	P02768	VAL	7
P02768	534	P02768	549	94.62571977		P02768	HIS	510	P02768	LYS	525
P02768	279	P02768	286	94.59962756		P02768	ASP	255	P02768	LYS	262
P02768	446	P02768	456	94.59962756		P02768	THR	422	P02768	LYS	432
P02768	75	P02768	36	94.59962756		P02768	LYS	51	P02768	LYS	12
P02768	517	P02768	560	94.59962756		P02768	VAL	493	P02768	LYS	536
P02768	518	P02768	498	94.59962756		P02768	ASP	494	P02768	THR	474
P02768	94	P02768	82	94.59962756		P02768	PHE	70	P02768	SER	58
P02768	542	P02768	551	94.59962756		P02768	GLU	518	P02768	THR	527
P02768	157	P02768	102	94.59962756		P02768	THR	133	P02768	ALA	78
P02768	451	P02768	249	94.59962756		P02768	SER	427	P02768	LYS	225
P02768	460	P02768	424	94.59962756		P02768	LYS	436	P02768	GLU	400
P02768	425	P02768	455	94.59962756		P02768	TYR	401	P02768	GLY	431
P02768	63	P02768	162	94.59962756		P02768	HIS	39	P02768	TYR	138
P02768	401	P02768	366	94.59962756		P02768	PHE	377	P02768	SER	342
P02768	208	P02768	468	94.59962756		P02768	GLU	184	P02768	LYS	444
P02768	117	P02768	125	94.59962756		P02768	LYS	93	P02768	CYS	101
P02768	449	P02768	499	94.59962756		P02768	GLU	425	P02768	LYS	475
P02768	256	P02768	288	94.53262787		P02768	SER	232	P02768	ILE	264
P02768	97	P02768	73	94.53262787		P02768	LYS	73	P02768	PHE	49
P02768	97	P02768	82	94.53262787		P02768	LYS	73	P02768	SER	58
P02768	177	P02768	226	94.53262787		P02768	GLU	153	P02768	SER	202
P02768	588	P02768	599	94.53262787		P02768	LYS	564	P02768	LEU	575
P02768	447	P02768	217	94.53262787		P02768	LEU	423	P02768	SER	193
P02768	438	P02768	509	94.53262787		P02768	LYS	414	P02768	ARG	485
P02768	123	P02768	226	94.53262787		P02768	ASN	99	P02768	SER	202
P02768	97	P02768	81	94.53262787		P02768	LYS	73	P02768	GLU	57
P02768	137	P02768	117	94.53262787		P02768	PRO	113	P02768	LYS	93
P02768	149	P02768	181	94.53262787		P02768	THR	125	P02768	PHE	157
P02768	608	P02768	560	94.53262787		P02768			P02768	LYS	536
P02768	36	P02768	449	94.53262787		P02768	LYS	12	P02768	GLU	425
P02768	513	P02768	437	94.53262787		P02768	SER	489	P02768	LYS	413
P02768	286	P02768	278	94.53262787		P02768	LYS	262	P02768	ALA	254
P02768	219	P02768	451	94.53262787		P02768	LYS	195	P02768	SER	427
P02768	96	P02768	71	94.53262787		P02768	ASP	72	P02768	THR	47
P02768	470	P02768	223	94.53262787		P02768	MET	446	P02768	LYS	199
P02768	463	P02768	455	94.53262787		P02768	LYS	439	P02768	GLY	431
P02768	382	P02768	107	94.53262787		P02768	GLU	358	P02768	THR	83
P02768	550	P02768	543	94.53262787		P02768	GLN	526	P02768	LYS	519
P02768	551	P02768	232	94.53262787		P02768	THR	527	P02768	GLU	208
P02768	402	P02768	417	94.53262787		P02768	LYS	378	P02768	GLU	393
P02768	213	P02768	459	94.53262787		P02768	GLY	189	P02768	SER	435
P02768	209	P02768	451	94.53262787		P02768	LEU	185	P02768	SER	427
P02768	157	P02768	41	94.53262787		P02768	THR	133	P02768	GLU	17
P02768	150	P02768	183	94.53262787		P02768	ALA	126	P02768	LYS	159
P02768	229	P02768	132	94.53262787		P02768	LYS	205	P02768	ASP	108
P02768	516	P02768	560	94.53262787		P02768	GLU	492	P02768	LYS	536
P02768	209	P02768	216	94.53262787		P02768	LEU	185	P02768	SER	192
P02768	160	P02768	40	94.40559441		P02768	LYS	136	P02768	GLU	16
P02768	236	P02768	350	94.40559441		P02768	LYS	212	P02768	PHE	326
P02768	64	P02768	161	94.40559441		P02768	VAL	40	P02768	LYS	137
P02768	477	P02768	219	94.40559441		P02768	LEU	453	P02768	LYS	195
P02768	510	P02768	499	94.40559441		P02768	PRO	486	P02768	LYS	475
P02768	435	P02768	514	94.30051813		P02768	TYR	411	P02768	ALA	490
P02768	365	P02768	465	94.30051813		P02768	TYR	341	P02768	PRO	441
P02768	365	P02768	29	94.30051813		P02768	TYR	341	P02768	SER	5
P02768	27	P02768	82	94.30051813		P02768			P02768	SER	58
P02768	38	P02768	183	94.30051813		P02768	LEU	14	P02768	LYS	159
P02768	436	P02768	513	94.30051813		P02768	THR	412	P02768	SER	489
P02768	549	P02768	547	94.30051813		P02768	LYS	525	P02768	ILE	523
P02768	451	P02768	216	94.20783646		P02768	SER	427	P02768	SER	192
P02768	437	P02768	521	94.20783646		P02768	LYS	413	P02768	TYR	497
P02768	160	P02768	42	94.20783646		P02768	LYS	136	P02768	ASN	18
P02768	596	P02768	598	94.20783646		P02768	GLY	572	P02768	LYS	574
P02768	580	P02768	597	94.20783646		P02768	GLU	556	P02768	LYS	573
P02768	126	P02768	229	94.20783646		P02768	PHE	102	P02768	LYS	205
P02768	476	P02768	215	94.20783646		P02768	TYR	452	P02768	ALA	191
P02768	144	P02768	161	94.20783646		P02768	VAL	120	P02768	LYS	137
P02768	520	P02768	567	94.12751678		P02768	THR	496	P02768	GLN	543
P02768	426	P02768	550	94.12751678		P02768	LYS	402	P02768	GLN	526
P02768	215	P02768	205	94.12751678		P02768	ALA	191	P02768	LYS	181
P02768	557	P02768	543	94.12751678		P02768	VAL	533	P02768	LYS	519
P02768	366	P02768	468	94.12751678		P02768	SER	342	P02768	LYS	444
P02768	160	P02768	187	94.12751678		P02768	LYS	136	P02768	ALA	163
P02768	549	P02768	536	94.12751678		P02768	LYS	525	P02768	ASP	512
P02768	160	P02768	37	94.12751678		P02768	LYS	136	P02768	ASP	13
P02768	474	P02768	468	94.12751678		P02768	GLU	450	P02768	LYS	444
P02768	41	P02768	82	94.09836066		P02768	GLU	17	P02768	SER	58
P02768	28	P02768	282	94.09836066		P02768			P02768	ALA	258
P02768	161	P02768	151	94.09836066		P02768	LYS	137	P02768	PHE	127
P02768	523	P02768	564	94.09836066		P02768	PRO	499	P02768	THR	540
P02768	147	P02768	183	94.09836066		P02768	MET	123	P02768	LYS	159
P02768	476	P02768	456	94.09836066		P02768	TYR	452	P02768	LYS	432
P02768	573	P02768	598	94.09836066		P02768	ASP	549	P02768	LYS	574
P02768	513	P02768	499	94.09836066		P02768	SER	489	P02768	LYS	475
P02768	173	P02768	223	94.09836066		P02768	PHE	149	P02768	LYS	199
P02768	590	P02768	581	94.09836066		P02768	THR	566	P02768	LYS	557
P02768	374	P02768	236	94.09836066		P02768	ALA	350	P02768	LYS	212
P02768	549	P02768	535	94.09836066		P02768	LYS	525	P02768	ALA	511
P02768	274	P02768	263	94.09836066		P02768	LEU	250	P02768	THR	239
P02768	564	P02768	569	94.09836066		P02768	THR	540	P02768	LYS	545
P02768	366	P02768	467	93.99075501		P02768	SER	342	P02768	ALA	443
P02768	187	P02768	183	93.99075501		P02768	ALA	163	P02768	LYS	159
P02768	435	P02768	517	93.99075501		P02768	TYR	411	P02768	VAL	493
P02768	226	P02768	265	93.99075501		P02768	SER	202	P02768	VAL	241
P02768	186	P02768	179	93.99075501		P02768	LYS	162	P02768	LEU	155
P02768	162	P02768	149	93.99075501		P02768	TYR	138	P02768	THR	125
P02768	36	P02768	308	93.99075501		P02768	LYS	12	P02768	LEU	284
P02768	149	P02768	184	93.99075501		P02768	THR	125	P02768	ARG	160
P02768	476	P02768	212	93.99075501		P02768	TYR	452	P02768	GLU	188
P02768	36	P02768	309	93.99075501		P02768	LYS	12	P02768	GLU	285
P02768	365	P02768	464	93.99075501		P02768	TYR	341	P02768	HIS	440
P02768	247	P02768	468	93.99075501		P02768	PHE	223	P02768	LYS	444
P02768	223	P02768	248	93.99075501		P02768	LYS	199	P02768	PRO	224
P02768	206	P02768	456	93.99075501		P02768	LEU	182	P02768	LYS	432
P02768	533	P02768	549	93.99075501		P02768	PHE	509	P02768	LYS	525
P02768	174	P02768	222	93.99075501		P02768	TYR	150	P02768	LEU	198
P02768	35	P02768	160	93.99075501		P02768	PHE	11	P02768	LYS	136
P02768	515	P02768	437	93.99075501		P02768	LEU	491	P02768	LYS	413
P02768	29	P02768	1	93.99075501		P02768	SER	5	P02768
P02768	92	P02768	83	93.99075501		P02768	THR	68	P02768	ALA	59
P02768	515	P02768	499	93.99075501		P02768	LEU	491	P02768	LYS	475
P02768	76	P02768	33	93.99075501		P02768	THR	52	P02768	HIS	9
P02768	161	P02768	155	93.99075501		P02768	LYS	137	P02768	GLU	131
P02768	213	P02768	219	93.99075501		P02768	GLY	189	P02768	LYS	195
P02768	548	P02768	534	93.99075501		P02768	LYS	524	P02768	HIS	510
P02768	516	P02768	494	93.99075501		P02768	GLU	492	P02768	SER	470
P02768	439	P02768	513	93.99075501		P02768	VAL	415	P02768	SER	489
P02768	118	P02768	108	93.99075501		P02768	GLN	94	P02768	TYR	84
P02768	123	P02768	502	93.99075501		P02768	ASN	99	P02768	THR	478
P02768	97	P02768	71	93.99075501		P02768	LYS	73	P02768	THR	47
P02768	89	P02768	67	93.99075501		P02768	SER	65	P02768	VAL	43
P02768	502	P02768	375	93.99075501		P02768	THR	478	P02768	LYS	351
P02768	172	P02768	213	93.99075501		P02768	TYR	148	P02768	GLY	189
P02768	180	P02768	186	93.99075501		P02768	PHE	156	P02768	LYS	162
P02768	223	P02768	246	93.99075501		P02768	LYS	199	P02768	ARG	222
P02768	565	P02768	199	93.99075501		P02768	LYS	541	P02768	ALA	175
P02768	227	P02768	499	93.99075501		P02768	LEU	203	P02768	LYS	475
P02768	35	P02768	256	93.99075501		P02768	PHE	11	P02768	SER	232
P02768	533	P02768	548	93.99075501		P02768	PHE	509	P02768	LYS	524
P02768	186	P02768	460	93.80664653		P02768	LYS	162	P02768	LYS	436
P02768	92	P02768	69	93.80664653		P02768	THR	68	P02768	GLU	45
P02768	438	P02768	521	93.80664653		P02768	LYS	414	P02768	TYR	497
P02768	82	P02768	28	93.80664653		P02768	SER	58	P02768
P02768	376	P02768	230	93.80664653		P02768	THR	352	P02768	PHE	206
P02768	64	P02768	71	93.80664653		P02768	VAL	40	P02768	THR	47
P02768	569	P02768	200	93.80664653		P02768	LYS	545	P02768	ALA	176
P02768	316	P02768	305	93.80664653		P02768	GLU	292	P02768	LYS	281
P02768	600	P02768	588	93.80664653		P02768	VAL	576	P02768	LYS	564
P02768	305	P02768	315	93.80664653		P02768	LYS	281	P02768	ALA	291
P02768	520	P02768	562	93.80664653		P02768	THR	496	P02768	LYS	538
P02768	286	P02768	33	93.80664653		P02768	LYS	262	P02768	HIS	9
P02768	565	P02768	202	93.80664653		P02768	LYS	541	P02768	LEU	178
P02768	426	P02768	570	93.68421053		P02768	LYS	402	P02768	ALA	546
P02768	96	P02768	162	93.68421053		P02768	ASP	72	P02768	TYR	138
P02768	172	P02768	207	93.68421053		P02768	TYR	148	P02768	ASP	183
P02768	402	P02768	415	93.25337331		P02768	LYS	378	P02768	ASN	391
P02768	463	P02768	457	93.25337331		P02768	LYS	439	P02768	VAL	433
P02768	569	P02768	204	93.21533923		P02768	LYS	545	P02768	PRO	180
P02768	71	P02768	40	93.21533923		P02768	THR	47	P02768	GLU	16
P02768	571	P02768	565	93.21533923		P02768	VAL	547	P02768	LYS	541
P02768	501	P02768	468	93.21533923		P02768	CYS	477	P02768	LYS	444
P02768	123	P02768	223	93.21533923		P02768	ASN	99	P02768	LYS	199
P02768	425	P02768	428	93.21533923		P02768	TYR	401	P02768	GLN	404
P02768	445	P02768	216	93.21533923		P02768	PRO	421	P02768	SER	192
P02768	446	P02768	454	93.21533923		P02768	THR	422	P02768	LEU	430
P02768	377	P02768	374	93.21533923		P02768	TYR	353	P02768	ALA	350
P02768	212	P02768	205	93.21533923		P02768	GLU	188	P02768	LYS	181
P02768	244	P02768	223	93.21533923		P02768	SER	220	P02768	LYS	199
P02768	250	P02768	565	93.09838473		P02768	ALA	226	P02768	LYS	541
P02768	463	P02768	450	93.09838473		P02768	LYS	439	P02768	VAL	426
P02768	92	P02768	81	93.09838473		P02768	THR	68	P02768	GLU	57
P02768	89	P02768	29	93.00291545		P02768	SER	65	P02768	SER	5
P02768	229	P02768	449	93.00291545		P02768	LYS	205	P02768	GLU	425
P02768	275	P02768	287	93.00291545		P02768	LEU	251	P02768	TYR	263
P02768	209	P02768	463	93.00291545		P02768	LEU	185	P02768	LYS	439
P02768	62	P02768	71	93.00291545		P02768	ASP	38	P02768	THR	47
P02768	29	P02768	78	92.90882779		P02768	SER	5	P02768	VAL	54
P02768	426	P02768	575	92.90882779		P02768	LYS	402	P02768	PHE	551
P02768	502	P02768	365	92.90882779		P02768	THR	478	P02768	TYR	341
P02768	276	P02768	263	92.90882779		P02768	GLU	252	P02768	THR	239
P02768	247	P02768	244	92.90882779		P02768	PHE	223	P02768	SER	220
P02768	535	P02768	548	92.77456647		P02768	ALA	511	P02768	LYS	524
P02768	426	P02768	455	92.67241379		P02768	LYS	402	P02768	GLY	431
P02768	210	P02768	223	92.67241379		P02768	ARG	186	P02768	LYS	199
P02768	254	P02768	287	92.67241379		P02768	GLU	230	P02768	TYR	263
P02768	100	P02768	70	92.67241379		P02768	THR	76	P02768	VAL	46
P02768	311	P02768	338	92.66666667		P02768	SER	287	P02768	ASP	314
P02768	568	P02768	244	92.66666667		P02768	LEU	544	P02768	SER	220
P02768	476	P02768	466	92.66666667		P02768	TYR	452	P02768	GLU	442
P02768	531	P02768	548	92.66666667		P02768	PHE	507	P02768	LYS	524
P02768	89	P02768	84	92.66666667		P02768	SER	65	P02768	GLU	60
P02768	574	P02768	598	92.66666667		P02768	ASP	550	P02768	LYS	574
P02768	186	P02768	464	92.66666667		P02768	LYS	162	P02768	HIS	440
P02768	92	P02768	74	92.66666667		P02768	THR	68	P02768	ALA	50
P02768	544	P02768	549	92.66666667		P02768	GLU	520	P02768	LYS	525
P02768	446	P02768	206	92.66666667		P02768	THR	422	P02768	LEU	182
P02768	30	P02768	29	92.66666667		P02768	GLU	6	P02768	SER	5
P02768	220	P02768	244	92.66666667		P02768	GLN	196	P02768	SER	220
P02768	520	P02768	437	92.66666667		P02768	THR	496	P02768	LYS	413
P02768	423	P02768	459	92.66666667		P02768	GLY	399	P02768	SER	435
P02768	229	P02768	237	92.66666667		P02768	LYS	205	P02768	ALA	213
P02768	236	P02768	544	92.66666667		P02768	LYS	212	P02768	GLU	520
P02768	63	P02768	71	92.66666667		P02768	HIS	39	P02768	THR	47
P02768	476	P02768	208	92.66666667		P02768	TYR	452	P02768	GLU	184
P02768	464	P02768	413	92.66666667		P02768	HIS	440	P02768	LYS	389
P02768	228	P02768	499	92.66666667		P02768	GLN	204	P02768	LYS	475
P02768	425	P02768	457	92.66666667		P02768	TYR	401	P02768	VAL	433
P02768	479	P02768	214	92.66666667		P02768	VAL	455	P02768	LYS	190
P02768	236	P02768	258	92.66666667		P02768	LYS	212	P02768	LEU	234
P02768	463	P02768	453	92.66666667		P02768	LYS	439	P02768	ASN	429
P02768	437	P02768	522	92.66666667		P02768	LYS	413	P02768	VAL	498
P02768	163	P02768	185	92.66666667		P02768	LEU	139	P02768	TYR	161
P02768	363	P02768	358	92.66666667		P02768	PRO	339	P02768	TYR	334
P02768	174	P02768	223	92.66666667		P02768	TYR	150	P02768	LYS	199
P02768	206	P02768	460	92.66666667		P02768	LEU	182	P02768	LYS	436
P02768	98	P02768	29	92.66666667		P02768	LEU	74	P02768	SER	5
P02768	551	P02768	547	92.66666667		P02768	THR	527	P02768	ILE	523
P02768	564	P02768	204	92.66666667		P02768	THR	540	P02768	PRO	180
P02768	163	P02768	186	92.66666667		P02768	LEU	139	P02768	LYS	162
P02768	446	P02768	459	92.66666667		P02768	THR	422	P02768	SER	435
P02768	363	P02768	468	92.66666667		P02768	PRO	339	P02768	LYS	444
P02768	564	P02768	559	92.66666667		P02768	THR	540	P02768	HIS	535
P02768	75	P02768	41	92.66666667		P02768	LYS	51	P02768	GLU	17
P02768	382	P02768	108	92.66666667		P02768	GLU	358	P02768	TYR	84
P02768	477	P02768	468	92.66666667		P02768	LEU	453	P02768	LYS	444
P02768	502	P02768	155	92.66666667		P02768	THR	478	P02768	GLU	131
P02768	90	P02768	82	92.66666667		P02768	LEU	66	P02768	SER	58
P02768	438	P02768	514	92.66666667		P02768	LYS	414	P02768	ALA	490
P02768	537	P02768	548	92.66666667		P02768	ILE	513	P02768	LYS	524
P02768	229	P02768	220	92.66666667		P02768	LYS	205	P02768	GLN	196
P02768	570	P02768	103	92.66666667		P02768	ALA	546	P02768	THR	79
P02768	217	P02768	238	92.66666667		P02768	SER	193	P02768	TRP	214
P02768	171	P02768	226	92.66666667		P02768	PRO	147	P02768	SER	202
P02768	89	P02768	70	92.66666667		P02768	SER	65	P02768	VAL	46
P02768	532	P02768	548	92.66666667		P02768	THR	508	P02768	LYS	524
P02768	502	P02768	497	92.66666667		P02768	THR	478	P02768	VAL	473
P02768	502	P02768	156	92.66666667		P02768	THR	478	P02768	GLU	132
P02768	521	P02768	499	92.66666667		P02768	TYR	497	P02768	LYS	475
P02768	146	P02768	186	92.66666667		P02768	VAL	122	P02768	LYS	162
P02768	123	P02768	468	92.66666667		P02768	ASN	99	P02768	LYS	444
P02768	513	P02768	435	92.59259259		P02768	SER	489	P02768	TYR	411
P02768	267	P02768	283	92.59259259		P02768	THR	243	P02768	ASP	259
P02768	595	P02768	603	92.59259259		P02768	GLU	571	P02768	SER	579
P02768	451	P02768	437	92.59259259		P02768	SER	427	P02768	LYS	413
P02768	564	P02768	560	92.59259259		P02768	THR	540	P02768	LYS	536
P02768	148	P02768	581	92.59259259		P02768	CYS	124	P02768	LYS	557
P02768	232	P02768	29	92.40837696		P02768	GLU	208	P02768	SER	5
P02768	157	P02768	98	92.40837696		P02768	THR	133	P02768	LEU	74
P02768	487	P02768	226	92.40837696		P02768	LEU	463	P02768	SER	202
P02768	257	P02768	230	92.40837696		P02768	LYS	233	P02768	PHE	206
P02768	133	P02768	117	92.40837696		P02768	ASN	109	P02768	LYS	93
P02768	443	P02768	456	92.40837696		P02768	SER	419	P02768	LYS	432
P02768	590	P02768	98	92.40837696		P02768	THR	566	P02768	LEU	74
P02768	76	P02768	40	92.40837696		P02768	THR	52	P02768	GLU	16
P02768	519	P02768	436	92.30769231		P02768	GLU	495	P02768	THR	412
P02768	54	P02768	43	92.30769231		P02768	TYR	30	P02768	PHE	19
P02768	183	P02768	35	92.30769231		P02768	LYS	159	P02768	PHE	11
P02768	474	P02768	214	92.12903226		P02768	GLU	450	P02768	LYS	190
P02768	419	P02768	463	92.12903226		P02768	PHE	395	P02768	LYS	439
P02768	436	P02768	518	92.12903226		P02768	THR	412	P02768	ASP	494
P02768	61	P02768	162	92.12903226		P02768	GLU	37	P02768	TYR	138
P02768	460	P02768	447	92.12903226		P02768	LYS	436	P02768	LEU	423
P02768	145	P02768	162	92.12903226		P02768	ASP	121	P02768	TYR	138
P02768	569	P02768	561	92.12903226		P02768	LYS	545	P02768	PRO	537
P02768	365	P02768	358	92.12903226		P02768	TYR	341	P02768	TYR	334
P02768	476	P02768	459	92.11195929		P02768	TYR	452	P02768	SER	435
P02768	442	P02768	437	92.11195929		P02768	VAL	418	P02768	LYS	413
P02768	76	P02768	38	92.11195929		P02768	THR	52	P02768	LEU	14
P02768	523	P02768	560	92.11195929		P02768	PRO	499	P02768	LYS	536
P02768	236	P02768	373	92.11195929		P02768	LYS	212	P02768	LEU	349
P02768	214	P02768	456	92.11195929		P02768	LYS	190	P02768	LYS	432
P02768	450	P02768	216	92.11195929		P02768	VAL	426	P02768	SER	192
P02768	216	P02768	456	92.11195929		P02768	SER	192	P02768	LYS	432
P02768	229	P02768	221	92.11195929		P02768	LYS	205	P02768	ARG	197
P02768	463	P02768	449	92.11195929		P02768	LYS	439	P02768	GLU	425
P02768	471	P02768	214	92.11195929		P02768	PRO	447	P02768	LYS	190
P02768	150	P02768	162	92.00507614		P02768	ALA	126	P02768	TYR	138
P02768	267	P02768	282	92.00507614		P02768	THR	243	P02768	ALA	258
P02768	371	P02768	358	91.97994987		P02768	LEU	347	P02768	TYR	334
P02768	29	P02768	340	91.97994987		P02768	SER	5	P02768	CYS	316
P02768	206	P02768	185	91.97994987		P02768	LEU	182	P02768	TYR	161
P02768	190	P02768	202	91.97994987		P02768	THR	166	P02768	LEU	178
P02768	564	P02768	200	91.97994987		P02768	THR	540	P02768	ALA	176
P02768	438	P02768	436	91.97994987		P02768	LYS	414	P02768	THR	412
P02768	567	P02768	560	91.97994987		P02768	GLN	543	P02768	LYS	536
P02768	214	P02768	454	91.97994987		P02768	LYS	190	P02768	LEU	430
P02768	473	P02768	216	91.97994987		P02768	ALA	449	P02768	SER	192
P02768	479	P02768	460	91.97994987		P02768	VAL	455	P02768	LYS	436
P02768	130	P02768	228	91.88514357		P02768	LYS	106	P02768	GLN	204
P02768	157	P02768	104	91.88514357		P02768	THR	133	P02768	LEU	80
P02768	569	P02768	220	91.88514357		P02768	LYS	545	P02768	GLN	196
P02768	465	P02768	456	91.53175592		P02768	PRO	441	P02768	LYS	432
P02768	311	P02768	589	91.53175592		P02768	SER	287	P02768	GLU	565
P02768	286	P02768	35	91.47095179		P02768	LYS	262	P02768	PHE	11
P02768	237	P02768	502	91.47095179		P02768	ALA	213	P02768	THR	478
P02768	237	P02768	504	91.47095179		P02768	ALA	213	P02768	SER	480
P02768	92	P02768	215	91.47095179		P02768	THR	68	P02768	ALA	191
P02768	498	P02768	500	91.47095179		P02768	THR	474	P02768	CYS	476
P02768	208	P02768	459	91.47095179		P02768	GLU	184	P02768	SER	435
P02768	439	P02768	437	91.46341463		P02768	VAL	415	P02768	LYS	413
P02768	365	P02768	204	91.46341463		P02768	TYR	341	P02768	PRO	180
P02768	98	P02768	100	91.46341463		P02768	LEU	74	P02768	THR	76
P02768	161	P02768	184	91.46341463		P02768	LYS	137	P02768	ARG	160
P02768	539	P02768	523	91.46341463		P02768	THR	515	P02768	PRO	499
P02768	157	P02768	42	91.46341463		P02768	THR	133	P02768	ASN	18
P02768	488	P02768	498	91.46341463		P02768	HIS	464	P02768	THR	474
P02768	76	P02768	167	91.46341463		P02768	THR	52	P02768	ALA	143
P02768	460	P02768	446	91.46341463		P02768	LYS	436	P02768	THR	422
P02768	382	P02768	347	91.46341463		P02768	GLU	358	P02768	LYS	323
P02768	214	P02768	460	91.46341463		P02768	LYS	190	P02768	LYS	436
P02768	426	P02768	572	91.40435835		P02768	LYS	402	P02768	MET	548
P02768	280	P02768	263	91.40435835		P02768	ASP	256	P02768	THR	239
P02768	447	P02768	499	91.40435835		P02768	LEU	423	P02768	LYS	475
P02768	402	P02768	366	91.40435835		P02768	LYS	378	P02768	SER	342
P02768	206	P02768	463	91.40435835		P02768	LEU	182	P02768	LYS	439
P02768	97	P02768	165	91.40435835		P02768	LYS	73	P02768	GLU	141
P02768	79	P02768	29	91.17291415		P02768	ALA	55	P02768	SER	5
P02768	426	P02768	454	90.99639856		P02768	LYS	402	P02768	LEU	430
P02768	92	P02768	84	90.99639856		P02768	THR	68	P02768	GLU	60
P02768	375	P02768	349	90.99639856		P02768	LYS	351	P02768	VAL	325
P02768	551	P02768	609	90.99639856		P02768	THR	527	P02768
P02768	381	P02768	347	90.99639856		P02768	LEU	357	P02768	LYS	323
P02768	367	P02768	358	90.99639856		P02768	VAL	343	P02768	TYR	334
P02768	159	P02768	164	90.89820359		P02768	LEU	135	P02768	TYR	140
P02768	185	P02768	199	90.89820359		P02768	TYR	161	P02768	ALA	175
P02768	235	P02768	260	90.81145585		P02768	PHE	211	P02768	THR	236
P02768	29	P02768	339	90.81145585		P02768	SER	5	P02768	VAL	315
P02768	510	P02768	436	90.81145585		P02768	PRO	486	P02768	THR	412
P02768	216	P02768	238	90.70588235		P02768	SER	192	P02768	TRP	214
P02768	206	P02768	459	90.70588235		P02768	LEU	182	P02768	SER	435
P02768	160	P02768	38	90.70588235		P02768	LYS	136	P02768	LEU	14
P02768	236	P02768	227	90.70588235		P02768	LYS	212	P02768	LEU	203
P02768	186	P02768	178	90.70588235		P02768	LYS	162	P02768	LEU	154
P02768	216	P02768	225	90.70588235		P02768	SER	192	P02768	ALA	201
P02768	175	P02768	223	90.70588235		P02768	ALA	151	P02768	LYS	199
P02768	471	P02768	468	90.70588235		P02768	PRO	447	P02768	LYS	444
P02768	446	P02768	453	90.70588235		P02768	THR	422	P02768	ASN	429
P02768	439	P02768	435	90.70588235		P02768	VAL	415	P02768	TYR	411
P02768	28	P02768	78	90.70588235		P02768			P02768	VAL	54
P02768	249	P02768	245	90.70588235		P02768	LYS	225	P02768	GLN	221
P02768	153	P02768	162	90.59929495		P02768	ASP	129	P02768	TYR	138
P02768	281	P02768	223	90.39812646		P02768	ARG	257	P02768	LYS	199
P02768	425	P02768	453	90.39812646		P02768	TYR	401	P02768	ASN	429
P02768	76	P02768	230	90.39812646		P02768	THR	52	P02768	PHE	206
P02768	154	P02768	161	90.30023095		P02768	ASN	130	P02768	LYS	137
P02768	446	P02768	186	90.30023095		P02768	THR	422	P02768	LYS	162
P02768	451	P02768	457	90.30023095		P02768	SER	427	P02768	VAL	433
P02768	569	P02768	436	90.30023095		P02768	LYS	545	P02768	THR	412
P02768	141	P02768	161	90.30023095		P02768	ARG	117	P02768	LYS	137
P02768	76	P02768	166	90.30023095		P02768	THR	52	P02768	ILE	142
P02768	229	P02768	450	90.30023095		P02768	LYS	205	P02768	VAL	426
P02768	439	P02768	521	90.30023095		P02768	VAL	415	P02768	TYR	497
P02768	300	P02768	318	90.30023095		P02768	LYS	276	P02768	GLU	294
P02768	265	P02768	223	90.30023095		P02768	VAL	241	P02768	LYS	199
P02768	318	P02768	305	90.30023095		P02768	GLU	294	P02768	LYS	281
P02768	502	P02768	457	90.30023095		P02768	THR	478	P02768	VAL	433
P02768	29	P02768	290	90.24110218		P02768	SER	5	P02768	GLU	266
P02768	564	P02768	497	90.24110218		P02768	THR	540	P02768	VAL	473
P02768	82	P02768	33	90.24110218		P02768	SER	58	P02768	HIS	9
P02768	228	P02768	451	90.24110218		P02768	GLN	204	P02768	SER	427
P02768	214	P02768	455	90.24110218		P02768	LYS	190	P02768	GLY	431
P02768	514	P02768	436	90.21615472		P02768	ALA	490	P02768	THR	412
P02768	401	P02768	365	90.21615472		P02768	PHE	377	P02768	TYR	341
P02768	267	P02768	220	90.21615472		P02768	THR	243	P02768	GLN	196
P02768	463	P02768	448	90.21615472		P02768	LYS	439	P02768	VAL	424
P02768	241	P02768	223	90.21615472		P02768	ALA	217	P02768	LYS	199
P02768	220	P02768	223	90.21615472		P02768	GLN	196	P02768	LYS	199
P02768	186	P02768	500	90.21615472		P02768	LYS	162	P02768	CYS	476
P02768	541	P02768	448	90.21615472		P02768	SER	517	P02768	VAL	424
P02768	190	P02768	183	90.01135074		P02768	THR	166	P02768	LYS	159
P02768	152	P02768	161	90.01135074		P02768	HIS	128	P02768	LYS	137
P02768	573	P02768	603	89.97747748		P02768	ASP	549	P02768	SER	579
P02768	548	P02768	550	89.97747748		P02768	LYS	524	P02768	GLN	526
P02768	564	P02768	436	89.97747748		P02768	THR	540	P02768	THR	412
P02768	181	P02768	185	89.97747748		P02768	PHE	157	P02768	TYR	161
P02768	29	P02768	464	89.97747748		P02768	SER	5	P02768	HIS	440
P02768	260	P02768	25	89.97747748		P02768	THR	236	P02768
P02768	185	P02768	464	89.97747748		P02768	TYR	161	P02768	HIS	440
P02768	182	P02768	29	89.87626547		P02768	ALA	158	P02768	SER	5
P02768	439	P02768	565	89.78675645		P02768	VAL	415	P02768	LYS	541
P02768	489	P02768	460	89.78675645		P02768	GLU	465	P02768	LYS	436
P02768	489	P02768	504	89.72067039		P02768	GLU	465	P02768	SER	480
P02768	207	P02768	459	89.72067039		P02768	ASP	183	P02768	SER	435
P02768	92	P02768	68	89.72067039		P02768	THR	68	P02768	ASN	44
P02768	522	P02768	560	89.72067039		P02768	VAL	498	P02768	LYS	536
P02768	569	P02768	244	89.62053571		P02768	LYS	545	P02768	SER	220
P02768	124	P02768	468	89.60176991		P02768	GLU	100	P02768	LYS	444
P02768	213	P02768	226	89.60176991		P02768	GLY	189	P02768	SER	202
P02768	207	P02768	214	89.60176991		P02768	ASP	183	P02768	LYS	190
P02768	483	P02768	229	89.60176991		P02768	GLN	459	P02768	LYS	205
P02768	216	P02768	226	89.60176991		P02768	SER	192	P02768	SER	202
P02768	365	P02768	223	89.60176991		P02768	TYR	341	P02768	LYS	199
P02768	223	P02768	219	89.60176991		P02768	LYS	199	P02768	LYS	195
P02768	187	P02768	358	89.60176991		P02768	ALA	163	P02768	TYR	334
P02768	186	P02768	467	89.51434879		P02768	LYS	162	P02768	ALA	443
P02768	92	P02768	274	89.51434879		P02768	THR	68	P02768	LEU	250
P02768	366	P02768	360	89.34065934		P02768	SER	342	P02768	ARG	336
P02768	397	P02768	451	89.34065934		P02768	VAL	373	P02768	SER	427
P02768	244	P02768	222	89.34065934		P02768	SER	220	P02768	LEU	198
P02768	89	P02768	83	89.34065934		P02768	SER	65	P02768	ALA	59
P02768	76	P02768	27	89.3129771		P02768	THR	52	P02768
P02768	374	P02768	343	89.3129771		P02768	ALA	350	P02768	TYR	319
P02768	187	P02768	205	89.3129771		P02768	ALA	163	P02768	LYS	181
P02768	402	P02768	364	89.3129771		P02768	LYS	378	P02768	ASP	340
P02768	57	P02768	162	89.3129771		P02768	GLN	33	P02768	TYR	138
P02768	207	P02768	463	89.3129771		P02768	ASP	183	P02768	LYS	439
P02768	592	P02768	581	89.3129771		P02768	PHE	568	P02768	LYS	557
P02768	245	P02768	468	89.21568627		P02768	GLN	221	P02768	LYS	444
P02768	426	P02768	457	89.15401302		P02768	LYS	402	P02768	VAL	433
P02768	99	P02768	217	89.15401302		P02768	CYS	75	P02768	SER	193
P02768	446	P02768	296	89.15401302		P02768	THR	422	P02768	SER	272
P02768	92	P02768	273	89.15401302		P02768	THR	68	P02768	ASP	249
P02768	237	P02768	256	89.15145005		P02768	ALA	213	P02768	SER	232
P02768	207	P02768	216	89.15145005		P02768	ASP	183	P02768	SER	192
P02768	590	P02768	584	89.15145005		P02768	THR	566	P02768	LYS	560
P02768	247	P02768	296	89.15145005		P02768	PHE	223	P02768	SER	272
P02768	130	P02768	118	89.15145005		P02768	LYS	106	P02768	GLN	94
P02768	89	P02768	30	89.15145005		P02768	SER	65	P02768	GLU	6
P02768	60	P02768	71	89.15145005		P02768	PHE	36	P02768	THR	47
P02768	149	P02768	188	89.15145005		P02768	THR	125	P02768	ALA	164
P02768	537	P02768	549	89.15145005		P02768	ILE	513	P02768	LYS	525
P02768	182	P02768	287	88.96034298		P02768	ALA	158	P02768	TYR	263
P02768	231	P02768	376	88.96034298		P02768	GLY	207	P02768	THR	352
P02768	100	P02768	72	88.83034773		P02768	THR	76	P02768	GLU	48
P02768	478	P02768	214	88.83034773		P02768	SER	454	P02768	LYS	190
P02768	277	P02768	130	88.83034773		P02768	CYS	253	P02768	LYS	106
P02768	163	P02768	149	88.83034773		P02768	LEU	139	P02768	THR	125
P02768	35	P02768	82	88.83034773		P02768	PHE	11	P02768	SER	58
P02768	60	P02768	161	88.83034773		P02768	PHE	36	P02768	LYS	137
P02768	593	P02768	603	88.83034773		P02768	ALA	569	P02768	SER	579
P02768	233	P02768	376	88.83034773		P02768	ARG	209	P02768	THR	352
P02768	581	P02768	582	88.83034773		P02768	LYS	557	P02768	CYS	558
P02768	214	P02768	444	88.83034773		P02768	LYS	190	P02768	THR	420
P02768	438	P02768	518	88.83034773		P02768	LYS	414	P02768	ASP	494
P02768	314	P02768	305	88.83034773		P02768	ILE	290	P02768	LYS	281
P02768	366	P02768	359	88.83034773		P02768	SER	342	P02768	ALA	335
P02768	76	P02768	163	88.83034773		P02768	THR	52	P02768	LEU	139
P02768	236	P02768	377	88.83034773		P02768	LYS	212	P02768	TYR	353
P02768	213	P02768	186	88.83034773		P02768	GLY	189	P02768	LYS	162
P02768	279	P02768	223	88.73684211		P02768	ASP	255	P02768	LYS	199
P02768	37	P02768	226	88.64353312		P02768	ASP	13	P02768	SER	202
P02768	207	P02768	186	88.55042017		P02768	ASP	183	P02768	LYS	162
P02768	226	P02768	215	88.48167539		P02768	SER	202	P02768	ALA	191
P02768	477	P02768	214	88.48167539		P02768	LEU	453	P02768	LYS	190
P02768	460	P02768	258	88.48167539		P02768	LYS	436	P02768	LEU	234
P02768	229	P02768	131	88.38912134		P02768	LYS	205	P02768	ASP	107
P02768	190	P02768	204	88.34547347		P02768	THR	166	P02768	PRO	180
P02768	374	P02768	499	88.34547347		P02768	ALA	350	P02768	LYS	475
P02768	443	P02768	491	88.34547347		P02768	SER	419	P02768	THR	467
P02768	210	P02768	459	88.34547347		P02768	ARG	186	P02768	SER	435
P02768	187	P02768	356	88.34547347		P02768	ALA	163	P02768	TYR	332
P02768	426	P02768	577	88.31967213		P02768	LYS	402	P02768	ALA	553
P02768	476	P02768	222	88.31967213		P02768	TYR	452	P02768	LEU	198
P02768	36	P02768	35	88.31967213		P02768	LYS	12	P02768	PHE	11
P02768	212	P02768	226	88.31967213		P02768	GLU	188	P02768	SER	202
P02768	263	P02768	464	88.31967213		P02768	THR	239	P02768	HIS	440
P02768	223	P02768	131	88.31967213		P02768	LYS	199	P02768	ASP	107
P02768	500	P02768	468	88.31967213		P02768	CYS	476	P02768	LYS	444
P02768	494	P02768	461	88.31967213		P02768	SER	470	P02768	CYS	437
P02768	475	P02768	219	88.31967213		P02768	ASP	451	P02768	LYS	195
P02768	157	P02768	183	88.31967213		P02768	THR	133	P02768	LYS	159
P02768	477	P02768	217	88.31967213		P02768	LEU	453	P02768	SER	193
P02768	287	P02768	35	88.31967213		P02768	TYR	263	P02768	PHE	11
P02768	185	P02768	458	88.31967213		P02768	TYR	161	P02768	GLY	434
P02768	172	P02768	209	88.31967213		P02768	TYR	148	P02768	LEU	185
P02768	399	P02768	366	88.31967213		P02768	ASP	375	P02768	SER	342
P02768	517	P02768	498	88.27726809		P02768	VAL	493	P02768	THR	474
P02768	186	P02768	182	88.27726809		P02768	LYS	162	P02768	ALA	158
P02768	593	P02768	598	88.27726809		P02768	ALA	569	P02768	LYS	574
P02768	212	P02768	219	88.27726809		P02768	GLU	188	P02768	LYS	195
P02768	207	P02768	185	88.27726809		P02768	ASP	183	P02768	TYR	161
P02768	590	P02768	600	88.27037773		P02768	THR	566	P02768	VAL	576
P02768	447	P02768	249	88.27037773		P02768	LEU	423	P02768	LYS	225
P02768	425	P02768	549	88.27037773		P02768	TYR	401	P02768	LYS	525
P02768	510	P02768	565	88.27037773		P02768	PRO	486	P02768	LYS	541
P02768	373	P02768	499	88.27037773		P02768	LEU	349	P02768	LYS	475
P02768	98	P02768	219	88.27037773		P02768	LEU	74	P02768	LYS	195
P02768	517	P02768	437	88.27037773		P02768	VAL	493	P02768	LYS	413
P02768	182	P02768	185	88.27037773		P02768	ALA	158	P02768	TYR	161
P02768	174	P02768	128	88.27037773		P02768	TYR	150	P02768	GLN	104
P02768	366	P02768	464	88.27037773		P02768	SER	342	P02768	HIS	440
P02768	143	P02768	162	88.27037773		P02768	GLU	119	P02768	TYR	138
P02768	230	P02768	226	88.27037773		P02768	PHE	206	P02768	SER	202
P02768	460	P02768	449	88.27037773		P02768	LYS	436	P02768	GLU	425
P02768	446	P02768	207	88.27037773		P02768	THR	422	P02768	ASP	183
P02768	36	P02768	84	88.27037773		P02768	LYS	12	P02768	GLU	60
P02768	371	P02768	468	88.27037773		P02768	LEU	347	P02768	LYS	444
P02768	237	P02768	217	88.27037773		P02768	ALA	213	P02768	SER	193
P02768	89	P02768	215	88.27037773		P02768	SER	65	P02768	ALA	191
P02768	446	P02768	211	88.27037773		P02768	THR	422	P02768	ASP	187
P02768	275	P02768	29	88.27037773		P02768	LEU	251	P02768	SER	5
P02768	509	P02768	437	88.27037773		P02768	ARG	485	P02768	LYS	413
P02768	243	P02768	569	88.27037773		P02768	LEU	219	P02768	LYS	545
P02768	151	P02768	190	88.27037773		P02768	PHE	127	P02768	THR	166
P02768	520	P02768	497	88.27037773		P02768	THR	496	P02768	VAL	473
P02768	365	P02768	228	88.27037773		P02768	TYR	341	P02768	GLN	204
P02768	532	P02768	549	88.26923077		P02768	THR	508	P02768	LYS	525
P02768	565	P02768	609	88.26923077		P02768	LYS	541	P02768
P02768	186	P02768	461	88.26923077		P02768	LYS	162	P02768	CYS	437
P02768	260	P02768	254	88.26923077		P02768	THR	236	P02768	GLU	230
P02768	29	P02768	466	88.26923077		P02768	SER	5	P02768	GLU	442
P02768	514	P02768	499	88.26923077		P02768	ALA	490	P02768	LYS	475
P02768	160	P02768	461	88.26923077		P02768	LYS	136	P02768	CYS	437
P02768	365	P02768	360	88.26923077		P02768	TYR	341	P02768	ARG	336
P02768	213	P02768	460	88.26923077		P02768	GLY	189	P02768	LYS	436
P02768	71	P02768	37	88.26923077		P02768	THR	47	P02768	ASP	13
P02768	96	P02768	82	88.26923077		P02768	ASP	72	P02768	SER	58
P02768	322	P02768	216	88.26923077		P02768	MET	298	P02768	SER	192
P02768	211	P02768	216	88.26923077		P02768	ASP	187	P02768	SER	192
P02768	236	P02768	261	88.26923077		P02768	LYS	212	P02768	ASP	237
P02768	567	P02768	569	88.26923077		P02768	GLN	543	P02768	LYS	545
P02768	444	P02768	491	88.26923077		P02768	THR	420	P02768	THR	467
P02768	366	P02768	357	88.26923077		P02768	SER	342	P02768	GLU	333
P02768	226	P02768	451	88.26923077		P02768	SER	202	P02768	SER	427
P02768	89	P02768	73	88.26923077		P02768	SER	65	P02768	PHE	49
P02768	238	P02768	226	88.26923077		P02768	TRP	214	P02768	SER	202
P02768	75	P02768	43	88.26923077		P02768	LYS	51	P02768	PHE	19
P02768	59	P02768	71	88.26923077		P02768	PRO	35	P02768	THR	47
P02768	45	P02768	217	88.26923077		P02768	ALA	21	P02768	SER	193
P02768	236	P02768	378	88.26923077		P02768	LYS	212	P02768	GLU	354
P02768	533	P02768	446	88.26923077		P02768	PHE	509	P02768	THR	422
P02768	566	P02768	244	88.26923077		P02768	GLU	542	P02768	SER	220
P02768	541	P02768	447	88.26923077		P02768	SER	517	P02768	LEU	423
P02768	426	P02768	574	88.26923077		P02768	LYS	402	P02768	ASP	550
P02768	426	P02768	571	88.26923077		P02768	LYS	402	P02768	VAL	547
P02768	226	P02768	235	88.26923077		P02768	SER	202	P02768	PHE	211
P02768	365	P02768	225	88.26923077		P02768	TYR	341	P02768	ALA	201
P02768	463	P02768	445	88.26923077		P02768	LYS	439	P02768	PRO	421
P02768	250	P02768	244	88.26923077		P02768	ALA	226	P02768	SER	220
P02768	266	P02768	223	88.26923077		P02768	HIS	242	P02768	LYS	199
P02768	161	P02768	150	88.2183908		P02768	LYS	137	P02768	ALA	126
P02768	174	P02768	208	88.2183908		P02768	TYR	150	P02768	GLU	184
P02768	89	P02768	68	88.2183908		P02768	SER	65	P02768	ASN	44
P02768	439	P02768	263	88.2183908		P02768	VAL	415	P02768	THR	239
P02768	123	P02768	267	88.20171265		P02768	ASN	99	P02768	THR	243
P02768	90	P02768	75	88.20171265		P02768	LEU	66	P02768	LYS	51
P02768	594	P02768	603	88.20171265		P02768	GLU	570	P02768	SER	579
P02768	27	P02768	451	88.20171265		P02768			P02768	SER	427
P02768	124	P02768	29	88.20171265		P02768	GLU	100	P02768	SER	5
P02768	402	P02768	439	88.20171265		P02768	LYS	378	P02768	VAL	415
P02768	97	P02768	77	88.20171265		P02768	LYS	73	P02768	CYS	53
P02768	525	P02768	185	88.1852552		P02768	GLU	501	P02768	TYR	161
P02768	399	P02768	365	88.1852552		P02768	ASP	375	P02768	TYR	341
P02768	160	P02768	184	88.1852552		P02768	LYS	136	P02768	ARG	160
P02768	190	P02768	205	88.1852552		P02768	THR	166	P02768	LYS	181
P02768	139	P02768	185	88.1852552		P02768	LEU	115	P02768	TYR	161
P02768	97	P02768	237	88.1852552		P02768	LYS	73	P02768	ALA	213
P02768	286	P02768	32	88.1852552		P02768	LYS	262	P02768	ALA	8
P02768	379	P02768	342	88.16029144		P02768	THR	355	P02768	ASN	318
P02768	448	P02768	217	88.16029144		P02768	VAL	424	P02768	SER	193
P02768	233	P02768	377	88.16029144		P02768	ARG	209	P02768	TYR	353
P02768	286	P02768	29	88.16029144		P02768	LYS	262	P02768	SER	5
P02768	140	P02768	186	88.16029144		P02768	VAL	116	P02768	LYS	162
P02768	522	P02768	564	88.16029144		P02768	VAL	498	P02768	THR	540
P02768	76	P02768	28	88.16029144		P02768	THR	52	P02768
P02768	363	P02768	438	88.16029144		P02768	PRO	339	P02768	LYS	414
P02768	185	P02768	460	88.16029144		P02768	TYR	161	P02768	LYS	436
P02768	426	P02768	553	88.16029144		P02768	LYS	402	P02768	LEU	529
P02768	311	P02768	223	88.16029144		P02768	SER	287	P02768	LYS	199
P02768	478	P02768	468	88.16029144		P02768	SER	454	P02768	LYS	444
P02768	189	P02768	581	88.16029144		P02768	PHE	165	P02768	LYS	557
P02768	97	P02768	252	88.16029144		P02768	LYS	73	P02768	PHE	228
P02768	229	P02768	133	88.16029144		P02768	LYS	205	P02768	ASN	109
P02768	222	P02768	226	88.16029144		P02768	LEU	198	P02768	SER	202
P02768	92	P02768	67	88.16029144		P02768	THR	68	P02768	VAL	43
P02768	152	P02768	162	88.16029144		P02768	HIS	128	P02768	TYR	138
P02768	571	P02768	100	88.16029144		P02768	VAL	547	P02768	THR	76
P02768	209	P02768	456	88.16029144		P02768	LEU	185	P02768	LYS	432
P02768	157	P02768	37	88.16029144		P02768	THR	133	P02768	ASP	13
P02768	57	P02768	161	88.16029144		P02768	GLN	33	P02768	LYS	137
P02768	574	P02768	603	88.16029144		P02768	ASP	550	P02768	SER	579
P02768	375	P02768	347	88.16029144		P02768	LYS	351	P02768	LYS	323
P02768	442	P02768	513	88.16029144		P02768	VAL	418	P02768	SER	489
P02768	361	P02768	463	88.16029144		P02768	ARG	337	P02768	LYS	439
P02768	157	P02768	43	88.16029144		P02768	THR	133	P02768	PHE	19
P02768	521	P02768	561	88.16029144		P02768	TYR	497	P02768	PRO	537
P02768	97	P02768	98	88.16029144		P02768	LYS	73	P02768	LEU	74
P02768	127	P02768	229	88.16029144		P02768	LEU	103	P02768	LYS	205
P02768	366	P02768	204	88.16029144		P02768	SER	342	P02768	PRO	180
P02768	201	P02768	468	88.16029144		P02768	CYS	177	P02768	LYS	444
P02768	98	P02768	504	88.16029144		P02768	LEU	74	P02768	SER	480
P02768	219	P02768	446	88.16029144		P02768	LYS	195	P02768	THR	422
P02768	186	P02768	462	88.16029144		P02768	LYS	162	P02768	CYS	438
P02768	492	P02768	551	88.16029144		P02768	PRO	468	P02768	THR	527
P02768	186	P02768	465	88.16029144		P02768	LYS	162	P02768	PRO	441
P02768	448	P02768	468	88.16029144		P02768	VAL	424	P02768	LYS	444
P02768	376	P02768	347	88.16029144		P02768	THR	352	P02768	LYS	323
P02768	96	P02768	164	88.16029144		P02768	ASP	72	P02768	TYR	140
P02768	143	P02768	186	87.93103448		P02768	GLU	119	P02768	LYS	162
P02768	597	P02768	587	87.93103448		P02768	LYS	573	P02768	ASP	563
P02768	376	P02768	499	87.93103448		P02768	THR	352	P02768	LYS	475
P02768	478	P02768	464	87.93103448		P02768	SER	454	P02768	HIS	440
P02768	269	P02768	504	87.8513146		P02768	CYS	245	P02768	SER	480
P02768	276	P02768	29	87.8113879		P02768	GLU	252	P02768	SER	5
P02768	377	P02768	342	87.8113879		P02768	TYR	353	P02768	ASN	318
P02768	170	P02768	226	87.8113879		P02768	HIS	146	P02768	SER	202
P02768	153	P02768	161	87.8113879		P02768	ASP	129	P02768	LYS	137
P02768	54	P02768	162	87.8113879		P02768	TYR	30	P02768	TYR	138
P02768	55	P02768	162	87.8113879		P02768	LEU	31	P02768	TYR	138
P02768	466	P02768	172	87.8113879		P02768	GLU	442	P02768	TYR	148
P02768	540	P02768	451	87.8113879		P02768	LEU	516	P02768	SER	427
P02768	157	P02768	182	87.8113879		P02768	THR	133	P02768	ALA	158
P02768	92	P02768	78	87.8113879		P02768	THR	68	P02768	VAL	54
P02768	569	P02768	218	87.8113879		P02768	LYS	545	P02768	ALA	194
P02768	426	P02768	551	87.8113879		P02768	LYS	402	P02768	THR	527
P02768	446	P02768	298	87.8113879		P02768	THR	422	P02768	LYS	274
P02768	488	P02768	539	87.8113879		P02768	HIS	464	P02768	THR	515
P02768	223	P02768	132	87.8113879		P02768	LYS	199	P02768	ASP	108
P02768	56	P02768	162	87.8113879		P02768	GLN	32	P02768	TYR	138
P02768	136	P02768	117	87.8113879		P02768	LEU	112	P02768	LYS	93
P02768	177	P02768	219	87.8113879		P02768	GLU	153	P02768	LYS	195
P02768	473	P02768	468	87.8113879		P02768	ALA	449	P02768	LYS	444
P02768	279	P02768	36	87.8113879		P02768	ASP	255	P02768	LYS	12
P02768	37	P02768	82	87.8113879		P02768	ASP	13	P02768	SER	58
P02768	97	P02768	78	87.76041667		P02768	LYS	73	P02768	VAL	54
P02768	590	P02768	598	87.76041667		P02768	THR	566	P02768	LYS	574
P02768	160	P02768	190	87.76041667		P02768	LYS	136	P02768	THR	166
P02768	580	P02768	584	87.76041667		P02768	GLU	556	P02768	LYS	560
P02768	231	P02768	377	87.76041667		P02768	GLY	207	P02768	TYR	353
P02768	55	P02768	161	87.76041667		P02768	LEU	31	P02768	LYS	137
P02768	273	P02768	260	87.76041667		P02768	ASP	249	P02768	THR	236
P02768	426	P02768	552	87.76041667		P02768	LYS	402	P02768	ALA	528
P02768	281	P02768	226	87.76041667		P02768	ARG	257	P02768	SER	202
P02768	185	P02768	507	87.76041667		P02768	TYR	161	P02768	ASN	483
P02768	191	P02768	183	87.76041667		P02768	GLU	167	P02768	LYS	159
P02768	268	P02768	504	87.76041667		P02768	GLU	244	P02768	SER	480
P02768	426	P02768	568	87.76041667		P02768	LYS	402	P02768	LEU	544
P02768	223	P02768	208	87.76041667		P02768	LYS	199	P02768	GLU	184
P02768	569	P02768	201	87.76041667		P02768	LYS	545	P02768	CYS	177
P02768	571	P02768	103	87.76041667		P02768	VAL	547	P02768	THR	79
P02768	164	P02768	500	87.76041667		P02768	TYR	140	P02768	CYS	476
P02768	29	P02768	465	87.76041667		P02768	SER	5	P02768	PRO	441
P02768	93	P02768	82	87.76041667		P02768	LEU	69	P02768	SER	58
P02768	60	P02768	162	87.76041667		P02768	PHE	36	P02768	TYR	138
P02768	565	P02768	203	87.76041667		P02768	LYS	541	P02768	LEU	179
P02768	241	P02768	375	87.76041667		P02768	ALA	217	P02768	LYS	351
P02768	273	P02768	287	87.76041667		P02768	ASP	249	P02768	TYR	263
P02768	258	P02768	249	87.76041667		P02768	LEU	234	P02768	LYS	225
P02768	28	P02768	290	87.76041667		P02768			P02768	GLU	266
P02768	321	P02768	223	87.76041667		P02768	GLU	297	P02768	LYS	199
P02768	214	P02768	215	87.76041667		P02768	LYS	190	P02768	ALA	191
P02768	443	P02768	241	87.76041667		P02768	SER	419	P02768	ALA	217
P02768	364	P02768	460	87.694974		P02768	ASP	340	P02768	LYS	436
P02768	573	P02768	100	87.694974		P02768	ASP	549	P02768	THR	76
P02768	366	P02768	358	87.61904762		P02768	SER	342	P02768	TYR	334
P02768	156	P02768	162	87.60757315		P02768	GLU	132	P02768	TYR	138
P02768	572	P02768	100	87.60757315		P02768	MET	548	P02768	THR	76
P02768	45	P02768	36	87.60757315		P02768	ALA	21	P02768	LYS	12
P02768	520	P02768	436	87.60757315		P02768	THR	496	P02768	THR	412
P02768	449	P02768	590	87.60757315		P02768	GLU	425	P02768	THR	566
P02768	586	P02768	598	87.60757315		P02768	ASP	562	P02768	LYS	574
P02768	468	P02768	120	87.60757315		P02768	LYS	444	P02768	PRO	96
P02768	90	P02768	376	87.5322442		P02768	LEU	66	P02768	THR	352
P02768	460	P02768	452	87.52136752		P02768	LYS	436	P02768	ARG	428
P02768	76	P02768	30	87.52136752		P02768	THR	52	P02768	GLU	6
P02768	568	P02768	217	87.52136752		P02768	LEU	544	P02768	SER	193
P02768	146	P02768	161	87.52136752		P02768	VAL	122	P02768	LYS	137
P02768	566	P02768	216	87.52136752		P02768	GLU	542	P02768	SER	192
P02768	90	P02768	377	87.52136752		P02768	LEU	66	P02768	TYR	353
P02768	487	P02768	460	87.52136752		P02768	LEU	463	P02768	LYS	436
P02768	513	P02768	497	87.44662681		P02768	SER	489	P02768	VAL	473
P02768	267	P02768	204	87.36217133		P02768	THR	243	P02768	PRO	180
P02768	435	P02768	565	87.36217133		P02768	TYR	411	P02768	LYS	541
P02768	256	P02768	259	87.36217133		P02768	SER	232	P02768	VAL	235
P02768	565	P02768	200	87.36217133		P02768	LYS	541	P02768	ALA	176
P02768	486	P02768	504	87.36217133		P02768	VAL	462	P02768	SER	480
P02768	96	P02768	223	87.36217133		P02768	ASP	72	P02768	LYS	199
P02768	549	P02768	531	87.36217133		P02768	LYS	525	P02768	PHE	507
P02768	447	P02768	216	87.36217133		P02768	LEU	423	P02768	SER	192
P02768	586	P02768	581	87.23584108		P02768	ASP	562	P02768	LYS	557
P02768	85	P02768	305	87.23584108		P02768	ASN	61	P02768	LYS	281
P02768	80	P02768	305	87.23584108		P02768	ASP	56	P02768	LYS	281
P02768	435	P02768	522	87.23584108		P02768	TYR	411	P02768	VAL	498
P02768	486	P02768	229	87.20538721		P02768	VAL	462	P02768	LYS	205
P02768	439	P02768	244	87.20538721		P02768	VAL	415	P02768	SER	220
P02768	267	P02768	507	87.20538721		P02768	THR	243	P02768	ASN	483
P02768	464	P02768	468	87.20538721		P02768	HIS	440	P02768	LYS	444
P02768	540	P02768	446	87.20538721		P02768	LEU	516	P02768	THR	422
P02768	512	P02768	436	87.14285714		P02768	PHE	488	P02768	THR	412
P02768	37	P02768	460	87.14285714		P02768	ASP	13	P02768	LYS	436
P02768	320	P02768	305	87.10217755		P02768	ASP	296	P02768	LYS	281
P02768	539	P02768	445	87.10217755		P02768	THR	515	P02768	PRO	421
P02768	290	P02768	468	87.10217755		P02768	GLU	266	P02768	LYS	444
P02768	98	P02768	502	87.10217755		P02768	LEU	74	P02768	THR	478
P02768	267	P02768	501	86.94560669		P02768	THR	243	P02768	CYS	477
P02768	96	P02768	103	86.93843594		P02768	ASP	72	P02768	THR	79
P02768	157	P02768	180	86.93843594		P02768	THR	133	P02768	PHE	156
P02768	475	P02768	214	86.93843594		P02768	ASP	451	P02768	LYS	190
P02768	227	P02768	264	86.93843594		P02768	LEU	203	P02768	LYS	240
P02768	468	P02768	207	86.93843594		P02768	LYS	444	P02768	ASP	183
P02768	182	P02768	305	86.93843594		P02768	ALA	158	P02768	LYS	281
P02768	272	P02768	260	86.93843594		P02768	GLY	248	P02768	THR	236
P02768	210	P02768	82	86.86616791		P02768	ARG	186	P02768	SER	58
P02768	314	P02768	297	86.84863524		P02768	ILE	290	P02768	SER	273
P02768	144	P02768	162	86.84863524		P02768	VAL	120	P02768	TYR	138
P02768	468	P02768	461	86.84863524		P02768	LYS	444	P02768	CYS	437
P02768	376	P02768	342	86.84863524		P02768	THR	352	P02768	ASN	318
P02768	513	P02768	591	86.84863524		P02768	SER	489	P02768	CYS	567
P02768	422	P02768	456	86.84863524		P02768	LEU	398	P02768	LYS	432
P02768	350	P02768	343	86.79867987		P02768	PHE	326	P02768	TYR	319
P02768	564	P02768	202	86.79867987		P02768	THR	540	P02768	LEU	178
P02768	159	P02768	190	86.79867987		P02768	LEU	135	P02768	THR	166
P02768	566	P02768	217	86.71041838		P02768	GLU	542	P02768	SER	193
P02768	260	P02768	255	86.71041838		P02768	THR	236	P02768	VAL	231
P02768	162	P02768	500	86.71041838		P02768	TYR	138	P02768	CYS	476
P02768	76	P02768	39	86.71041838		P02768	THR	52	P02768	GLY	15
P02768	36	P02768	184	86.71041838		P02768	LYS	12	P02768	ARG	160
P02768	569	P02768	559	86.71041838		P02768	LYS	545	P02768	HIS	535
P02768	578	P02768	549	86.71041838		P02768	PHE	554	P02768	LYS	525
P02768	32	P02768	29	86.68300654		P02768	ALA	8	P02768	SER	5
P02768	446	P02768	210	86.68300654		P02768	THR	422	P02768	ARG	186
P02768	564	P02768	250	86.68300654		P02768	THR	540	P02768	ALA	226
P02768	539	P02768	448	86.68300654		P02768	THR	515	P02768	VAL	424
P02768	572	P02768	598	86.68300654		P02768	MET	548	P02768	LYS	574
P02768	288	P02768	264	86.55256724		P02768	ILE	264	P02768	LYS	240
P02768	151	P02768	162	86.55256724		P02768	PHE	127	P02768	TYR	138
P02768	446	P02768	204	86.55256724		P02768	THR	422	P02768	PRO	180
P02768	564	P02768	547	86.43379366		P02768	THR	540	P02768	ILE	523
P02768	29	P02768	84	86.43379366		P02768	SER	5	P02768	GLU	60
P02768	28	P02768	84	86.43379366		P02768			P02768	GLU	60
P02768	92	P02768	72	86.43379366		P02768	THR	68	P02768	GLU	48
P02768	380	P02768	384	86.29359286		P02768	THR	356	P02768	CYS	360
P02768	459	P02768	466	86.29359286		P02768	SER	435	P02768	GLU	442
P02768	98	P02768	75	86.23481781		P02768	LEU	74	P02768	LYS	51
P02768	247	P02768	569	86.23481781		P02768	PHE	223	P02768	LYS	545
P02768	451	P02768	459	86.20967742		P02768	SER	427	P02768	SER	435
P02768	468	P02768	462	86.20967742		P02768	LYS	444	P02768	CYS	438
P02768	179	P02768	219	86.20967742		P02768	LEU	155	P02768	LYS	195
P02768	361	P02768	438	86.20967742		P02768	ARG	337	P02768	LYS	414
P02768	436	P02768	521	86.20967742		P02768	THR	412	P02768	TYR	497
P02768	147	P02768	162	86.16251006		P02768	MET	123	P02768	TYR	138
P02768	280	P02768	260	86.16251006		P02768	ASP	256	P02768	THR	236
P02768	286	P02768	38	86.16251006		P02768	LYS	262	P02768	LEU	14
P02768	569	P02768	217	85.93247588		P02768	LYS	545	P02768	SER	193
P02768	317	P02768	223	85.86345382		P02768	VAL	293	P02768	LYS	199
P02768	318	P02768	219	85.79454254		P02768	GLU	294	P02768	LYS	195
P02768	567	P02768	244	85.7827476		P02768	GLN	543	P02768	SER	220
P02768	499	P02768	225	85.7827476		P02768	LYS	475	P02768	ALA	201
P02768	82	P02768	308	85.7827476		P02768	SER	58	P02768	LEU	284
P02768	267	P02768	545	85.7827476		P02768	THR	243	P02768	ARG	521
P02768	187	P02768	468	85.7827476		P02768	ALA	163	P02768	LYS	444
P02768	271	P02768	504	85.7827476		P02768	HIS	247	P02768	SER	480
P02768	494	P02768	551	85.72567783		P02768	SER	470	P02768	THR	527
P02768	124	P02768	502	85.72567783		P02768	GLU	100	P02768	THR	478
P02768	226	P02768	131	85.65737052		P02768	SER	202	P02768	ASP	107
P02768	367	P02768	468	85.58917197		P02768	VAL	343	P02768	LYS	444
P02768	185	P02768	462	85.54408261		P02768	TYR	161	P02768	CYS	438
P02768	130	P02768	112	85.54408261		P02768	LYS	106	P02768	ALA	88
P02768	92	P02768	70	85.54408261		P02768	THR	68	P02768	VAL	46
P02768	457	P02768	468	85.48770817		P02768	VAL	433	P02768	LYS	444
P02768	157	P02768	101	85.48770817		P02768	THR	133	P02768	VAL	77
P02768	176	P02768	217	85.41009464		P02768	PRO	152	P02768	SER	193
P02768	97	P02768	224	85.41009464		P02768	LYS	73	P02768	CYS	200
P02768	570	P02768	100	85.41009464		P02768	ALA	546	P02768	THR	76
P02768	569	P02768	215	85.41009464		P02768	LYS	545	P02768	ALA	191
P02768	92	P02768	25	85.41009464		P02768	THR	68	P02768
P02768	463	P02768	454	85.41009464		P02768	LYS	439	P02768	LEU	430
P02768	208	P02768	219	85.41009464		P02768	GLU	184	P02768	LYS	195
P02768	267	P02768	222	85.05114083		P02768	THR	243	P02768	LEU	198
P02768	382	P02768	343	85.05114083		P02768	GLU	358	P02768	TYR	319
P02768	521	P02768	590	85.05114083		P02768	TYR	497	P02768	THR	566
P02768	212	P02768	217	84.85086342		P02768	GLU	188	P02768	SER	193
P02768	212	P02768	216	84.85086342		P02768	GLU	188	P02768	SER	192
P02768	556	P02768	562	84.85086342		P02768	LEU	532	P02768	LYS	538
P02768	489	P02768	539	84.78431373		P02768	GLU	465	P02768	THR	515
P02768	92	P02768	66	84.63949843		P02768	THR	68	P02768	LEU	42
P02768	287	P02768	395	84.49490995		P02768	TYR	263	P02768	ALA	371
P02768	161	P02768	147	84.453125		P02768	LYS	137	P02768	MET	123
P02768	177	P02768	100	84.453125		P02768	GLU	153	P02768	THR	76
P02768	502	P02768	284	84.453125		P02768	THR	478	P02768	LEU	260
P02768	495	P02768	551	84.30913349		P02768	ASP	471	P02768	THR	527
P02768	230	P02768	161	84.08736349		P02768	PHE	206	P02768	LYS	137
P02768	211	P02768	217	83.9688716		P02768	ASP	187	P02768	SER	193
P02768	97	P02768	167	83.9688716		P02768	LYS	73	P02768	ALA	143
P02768	366	P02768	466	83.9688716		P02768	SER	342	P02768	GLU	442
P02768	214	P02768	459	83.92307692		P02768	LYS	190	P02768	SER	435
P02768	164	P02768	269	83.92307692		P02768	TYR	140	P02768	CYS	245
P02768	92	P02768	220	83.92307692		P02768	THR	68	P02768	GLN	196
P02768	217	P02768	280	83.92307692		P02768	SER	193	P02768	ASP	256
P02768	451	P02768	247	83.92307692		P02768	SER	427	P02768	PHE	223
P02768	157	P02768	194	83.92307692		P02768	THR	133	P02768	GLN	170
P02768	475	P02768	223	83.92307692		P02768	ASP	451	P02768	LYS	199
P02768	93	P02768	71	83.92307692		P02768	LEU	69	P02768	THR	47
P02768	542	P02768	548	83.92307692		P02768	GLU	518	P02768	LYS	524
P02768	43	P02768	76	83.92307692		P02768	PHE	19	P02768	THR	52
P02768	460	P02768	342	83.92307692		P02768	LYS	436	P02768	ASN	318
P02768	267	P02768	261	83.92307692		P02768	THR	243	P02768	ASP	237
P02768	300	P02768	317	83.92307692		P02768	LYS	276	P02768	VAL	293
P02768	443	P02768	214	83.92307692		P02768	SER	419	P02768	LYS	190
P02768	510	P02768	498	83.92307692		P02768	PRO	486	P02768	THR	474
P02768	100	P02768	99	83.640553		P02768	THR	76	P02768	CYS	75
P02768	187	P02768	498	83.640553		P02768	ALA	163	P02768	THR	474
P02768	234	P02768	28	83.58895706		P02768	ALA	210	P02768
P02768	63	P02768	379	83.58895706		P02768	HIS	39	P02768	THR	355
P02768	468	P02768	119	83.48623853		P02768	LYS	444	P02768	GLU	95
P02768	312	P02768	300	83.48623853		P02768	HIS	288	P02768	LYS	276
P02768	468	P02768	121	83.48623853		P02768	LYS	444	P02768	GLU	97
P02768	498	P02768	486	83.48623853		P02768	THR	474	P02768	VAL	462
P02768	425	P02768	550	83.3460657		P02768	TYR	401	P02768	GLN	526
P02768	249	P02768	206	83.28244275		P02768	LYS	225	P02768	LEU	182
P02768	513	P02768	589	83.21891686		P02768	SER	489	P02768	GLU	565
P02768	567	P02768	267	83.1554878		P02768	GLN	543	P02768	THR	243
P02768	190	P02768	179	83.05471125		P02768	THR	166	P02768	LEU	155
P02768	129	P02768	229	83.05471125		P02768	HIS	105	P02768	LYS	205
P02768	94	P02768	75	83.05471125		P02768	PHE	70	P02768	LYS	51
P02768	446	P02768	209	83.05471125		P02768	THR	422	P02768	LEU	185
P02768	187	P02768	298	82.9674489		P02768	ALA	163	P02768	LYS	274
P02768	520	P02768	565	82.9674489		P02768	THR	496	P02768	LYS	541
P02768	157	P02768	165	82.9674489		P02768	THR	133	P02768	GLU	141
P02768	183	P02768	308	82.9674489		P02768	LYS	159	P02768	LEU	284
P02768	420	P02768	460	82.9674489		P02768	GLU	396	P02768	LYS	436
P02768	149	P02768	137	82.90468986		P02768	THR	125	P02768	PRO	113
P02768	240	P02768	460	82.8420257		P02768	VAL	216	P02768	LYS	436
P02768	465	P02768	459	82.8313253		P02768	PRO	441	P02768	SER	435
P02768	157	P02768	162	82.8313253		P02768	THR	133	P02768	TYR	138
P02768	523	P02768	543	82.8313253		P02768	PRO	499	P02768	LYS	519
P02768	370	P02768	358	82.8313253		P02768	LEU	346	P02768	TYR	334
P02768	234	P02768	223	82.8313253		P02768	ALA	210	P02768	LYS	199
P02768	451	P02768	205	82.76899925		P02768	SER	427	P02768	LYS	181
P02768	301	P02768	459	82.71975958		P02768	GLU	277	P02768	SER	435
P02768	287	P02768	390	82.71975958		P02768	TYR	263	P02768	PRO	366
P02768	312	P02768	298	82.67066767		P02768	HIS	288	P02768	LYS	274
P02768	312	P02768	223	82.67066767		P02768	HIS	288	P02768	LYS	199
P02768	571	P02768	560	82.64771877		P02768	VAL	547	P02768	LYS	536
P02768	41	P02768	581	82.64771877		P02768	GLU	17	P02768	LYS	557
P02768	236	P02768	263	82.64771877		P02768	LYS	212	P02768	THR	239
P02768	322	P02768	223	82.64771877		P02768	MET	298	P02768	LYS	199
P02768	502	P02768	215	82.59895444		P02768	THR	478	P02768	ALA	191
P02768	539	P02768	447	82.59895444		P02768	THR	515	P02768	LEU	423
P02768	74	P02768	36	82.53851798		P02768	ALA	50	P02768	LYS	12
P02768	217	P02768	204	82.53851798		P02768	SER	193	P02768	PRO	180
P02768	376	P02768	497	82.53851798		P02768	THR	352	P02768	VAL	473
P02768	444	P02768	293	82.53851798		P02768	THR	420	P02768	ASP	269
P02768	176	P02768	103	82.53851798		P02768	PRO	152	P02768	THR	79
P02768	519	P02768	498	82.53851798		P02768	GLU	495	P02768	THR	474
P02768	91	P02768	267	82.53851798		P02768	HIS	67	P02768	THR	243
P02768	79	P02768	305	82.53851798		P02768	ALA	55	P02768	LYS	281
P02768	299	P02768	297	82.53851798		P02768	LEU	275	P02768	SER	273
P02768	228	P02768	216	82.53851798		P02768	GLN	204	P02768	SER	192
P02768	146	P02768	185	82.53851798		P02768	VAL	122	P02768	TYR	161
P02768	588	P02768	574	82.53851798		P02768	LYS	564	P02768	ASP	550
P02768	487	P02768	539	82.53851798		P02768	LEU	463	P02768	THR	515
P02768	75	P02768	465	82.53851798		P02768	LYS	51	P02768	PRO	441
P02768	172	P02768	229	82.53851798		P02768	TYR	148	P02768	LYS	205
P02768	97	P02768	211	82.53851798		P02768	LYS	73	P02768	ASP	187
P02768	25	P02768	376	82.53851798		P02768			P02768	THR	352
P02768	574	P02768	564	82.53851798		P02768	ASP	550	P02768	THR	540
P02768	516	P02768	562	82.53851798		P02768	GLU	492	P02768	LYS	538
P02768	444	P02768	455	82.53851798		P02768	THR	420	P02768	GLY	431
P02768	228	P02768	502	82.53851798		P02768	GLN	204	P02768	THR	478
P02768	421	P02768	463	82.53851798		P02768	GLN	397	P02768	LYS	439
P02768	164	P02768	270	82.53851798		P02768	TYR	140	P02768	CYS	246
P02768	125	P02768	502	82.53851798		P02768	CYS	101	P02768	THR	478
P02768	543	P02768	457	82.3313783		P02768	LYS	519	P02768	VAL	433
P02768	186	P02768	466	82.29700073		P02768	LYS	162	P02768	GLU	442
P02768	424	P02768	459	82.29700073		P02768	GLU	400	P02768	SER	435
P02768	588	P02768	598	82.29700073		P02768	LYS	564	P02768	LYS	574
P02768	590	P02768	510	82.28862974		P02768	THR	566	P02768	PRO	486
P02768	36	P02768	79	82.28862974		P02768	LYS	12	P02768	ALA	55
P02768	507	P02768	161	82.28862974		P02768	ASN	483	P02768	LYS	137
P02768	309	P02768	459	82.28862974		P02768	GLU	285	P02768	SER	435
P02768	184	P02768	216	82.28862974		P02768	ARG	160	P02768	SER	192
P02768	314	P02768	298	82.24637681		P02768	ILE	290	P02768	LYS	274
P02768	300	P02768	311	82.24637681		P02768	LYS	276	P02768	SER	287
P02768	176	P02768	100	82.24637681		P02768	PRO	152	P02768	THR	76
P02768	206	P02768	216	82.24637681		P02768	LEU	182	P02768	SER	192
P02768	459	P02768	501	82.24637681		P02768	SER	435	P02768	CYS	477
P02768	564	P02768	544	82.24637681		P02768	THR	540	P02768	GLU	520
P02768	211	P02768	219	82.24637681		P02768	ASP	187	P02768	LYS	195
P02768	157	P02768	188	82.24637681		P02768	THR	133	P02768	ALA	164
P02768	142	P02768	162	82.19971056		P02768	PRO	118	P02768	TYR	138
P02768	304	P02768	459	82.19971056		P02768	GLU	280	P02768	SER	435
P02768	206	P02768	82	82.15317919		P02768	LEU	182	P02768	SER	58
P02768	162	P02768	297	82.15317919		P02768	TYR	138	P02768	SER	273
P02768	274	P02768	504	82.09169054		P02768	LEU	250	P02768	SER	480
P02768	87	P02768	28	82.09169054		P02768	ASP	63	P02768
P02768	470	P02768	494	82.09169054		P02768	MET	446	P02768	SER	470
P02768	307	P02768	183	82.09169054		P02768	LEU	283	P02768	LYS	159
P02768	269	P02768	263	82.09169054		P02768	CYS	245	P02768	THR	239
P02768	187	P02768	460	82.09169054		P02768	ALA	163	P02768	LYS	436
P02768	38	P02768	29	82.09169054		P02768	LEU	14	P02768	SER	5
P02768	265	P02768	565	82.09169054		P02768	VAL	241	P02768	LYS	541
P02768	271	P02768	260	82.09169054		P02768	HIS	247	P02768	THR	236
P02768	596	P02768	394	82.09169054		P02768	GLY	572	P02768	TYR	370
P02768	266	P02768	226	82.09169054		P02768	HIS	242	P02768	SER	202
P02768	447	P02768	294	82.09169054		P02768	LEU	423	P02768	SER	270
P02768	287	P02768	501	82.04577969		P02768	TYR	263	P02768	CYS	477
P02768	287	P02768	500	82.04577969		P02768	TYR	263	P02768	CYS	476
P02768	98	P02768	214	81.91565404		P02768	LEU	74	P02768	LYS	190
P02768	92	P02768	275	81.78571429		P02768	THR	68	P02768	LEU	251
P02768	62	P02768	164	81.76638177		P02768	ASP	38	P02768	TYR	140
P02768	288	P02768	29	81.76638177		P02768	ILE	264	P02768	SER	5
P02768	183	P02768	415	81.76638177		P02768	LYS	159	P02768	ASN	391
P02768	237	P02768	460	81.76638177		P02768	ALA	213	P02768	LYS	436
P02768	249	P02768	209	81.63701068		P02768	LYS	225	P02768	LEU	185
P02768	550	P02768	217	81.57335223		P02768	GLN	526	P02768	SER	193
P02768	368	P02768	358	81.57335223		P02768	VAL	344	P02768	TYR	334
P02768	271	P02768	287	81.57335223		P02768	HIS	247	P02768	TYR	263
P02768	566	P02768	562	81.57335223		P02768	GLU	542	P02768	LYS	538
P02768	377	P02768	344	81.57335223		P02768	TYR	353	P02768	ALA	320
P02768	214	P02768	237	81.57335223		P02768	LYS	190	P02768	ALA	213
P02768	425	P02768	574	81.51558074		P02768	TYR	401	P02768	ASP	550
P02768	25	P02768	75	81.47100424		P02768			P02768	LYS	51
P02768	398	P02768	366	81.47100424		P02768	PHE	374	P02768	SER	342
P02768	597	P02768	581	81.41342756		P02768	LYS	573	P02768	LYS	557
P02768	384	P02768	219	81.28531073		P02768	CYS	360	P02768	LYS	195
P02768	523	P02768	499	81.24118477		P02768	PRO	499	P02768	LYS	475
P02768	187	P02768	311	81.24118477		P02768	ALA	163	P02768	SER	287
P02768	425	P02768	573	81.1971831		P02768	TYR	401	P02768	ASP	549
P02768	232	P02768	376	81.1971831		P02768	GLU	208	P02768	THR	352
P02768	459	P02768	445	81.1533052		P02768	SER	435	P02768	PRO	421
P02768	288	P02768	287	81.1533052		P02768	ILE	264	P02768	TYR	263
P02768	526	P02768	478	81.02600141		P02768	PHE	502	P02768	SER	454
P02768	315	P02768	296	80.98245614		P02768	ALA	291	P02768	SER	272
P02768	525	P02768	36	80.98245614		P02768	GLU	501	P02768	LYS	12
P02768	446	P02768	215	80.9256662		P02768	THR	422	P02768	ALA	191
P02768	94	P02768	71	80.76923077		P02768	PHE	70	P02768	THR	47
P02768	82	P02768	301	80.76923077		P02768	SER	58	P02768	GLU	277
P02768	544	P02768	548	80.76923077		P02768	GLU	520	P02768	LYS	524
P02768	499	P02768	486	80.76923077		P02768	LYS	475	P02768	VAL	462
P02768	541	P02768	523	80.71278826		P02768	SER	517	P02768	PRO	499
P02768	380	P02768	349	80.68340307		P02768	THR	356	P02768	VAL	325
P02768	439	P02768	214	80.68340307		P02768	VAL	415	P02768	LYS	190
P02768	100	P02768	66	80.68340307		P02768	THR	76	P02768	LEU	42
P02768	607	P02768	214	80.66759388		P02768			P02768	LYS	190
P02768	509	P02768	498	80.66759388		P02768	ARG	485	P02768	THR	474
P02768	384	P02768	214	80.66759388		P02768	CYS	360	P02768	LYS	190
P02768	268	P02768	287	80.66759388		P02768	GLU	244	P02768	TYR	263
P02768	520	P02768	566	80.61153579		P02768	THR	496	P02768	GLU	542
P02768	588	P02768	578	80.38674033		P02768	LYS	564	P02768	PHE	554
P02768	268	P02768	286	80.38674033		P02768	GLU	244	P02768	LYS	262
P02768	156	P02768	190	80.38674033		P02768	GLU	132	P02768	THR	166
P02768	213	P02768	380	80.38674033		P02768	GLY	189	P02768	THR	356
P02768	175	P02768	229	80.38674033		P02768	ALA	151	P02768	LYS	205
P02768	446	P02768	216	80.38674033		P02768	THR	422	P02768	SER	192
P02768	280	P02768	287	80.38674033		P02768	ASP	256	P02768	TYR	263
P02768	189	P02768	205	80.38674033		P02768	PHE	165	P02768	LYS	181
P02768	274	P02768	287	80.38674033		P02768	LEU	250	P02768	TYR	263
P02768	312	P02768	294	80.34482759		P02768	HIS	288	P02768	SER	270
P02768	214	P02768	441	80.34482759		P02768	LYS	190	P02768	GLN	417
P02768	222	P02768	459	80.34013605		P02768	LEU	198	P02768	SER	435
P02768	603	P02768	215	80.34013605		P02768	SER	579	P02768	ALA	191
P02768	489	P02768	499	80.34013605		P02768	GLU	465	P02768	LYS	475
P02768	149	P02768	35	80.34013605		P02768	THR	125	P02768	PHE	11
P02768	118	P02768	82	80.34013605		P02768	GLN	94	P02768	SER	58
P02768	182	P02768	590	80.34013605		P02768	ALA	158	P02768	THR	566
P02768	188	P02768	205	80.34013605		P02768	ALA	164	P02768	LYS	181
P02768	186	P02768	458	80.34013605		P02768	LYS	162	P02768	GLY	434
P02768	363	P02768	229	80.34013605		P02768	PRO	339	P02768	LYS	205
P02768	266	P02768	172	80.34013605		P02768	HIS	242	P02768	TYR	148
P02768	222	P02768	499	80.34013605		P02768	LEU	198	P02768	LYS	475
P02768	312	P02768	305	80.34013605		P02768	HIS	288	P02768	LYS	281
P02768	384	P02768	217	80.34013605		P02768	CYS	360	P02768	SER	193
P02768	451	P02768	183	80.34013605		P02768	SER	427	P02768	LYS	159
P02768	92	P02768	79	80.34013605		P02768	THR	68	P02768	ALA	55
P02768	321	P02768	300	80.34013605		P02768	GLU	297	P02768	LYS	276
P02768	5	P02768	224	80.34013605		P02768			P02768	CYS	200
P02768	537	P02768	446	80.34013605		P02768	ILE	513	P02768	THR	422
P02768	274	P02768	286	80.34013605		P02768	LEU	250	P02768	LYS	262
P02768	194	P02768	205	80.34013605		P02768	GLN	170	P02768	LYS	181
P02768	300	P02768	316	80.14955812		P02768	LYS	276	P02768	GLU	292
P02768	97	P02768	232	80.05427408		P02768	LYS	73	P02768	GLU	208
P02768	361	P02768	358	80.05427408		P02768	ARG	337	P02768	TYR	334
P02768	241	P02768	377	80.05427408		P02768	ALA	217	P02768	TYR	353
P02768	515	P02768	435	80.01355014		P02768	LEU	491	P02768	TYR	411
P02768	82	P02768	307	80.01355014		P02768	SER	58	P02768	LEU	283
P02768	276	P02768	287	80		P02768	GLU	252	P02768	TYR	263
P02768	116	P02768	36	80		P02768	ALA	92	P02768	LYS	12
P02768	229	P02768	214	80		P02768	LYS	205	P02768	LYS	190
P02768	311	P02768	210	80		P02768	SER	287	P02768	ARG	186
P02768	37	P02768	305	80		P02768	ASP	13	P02768	LYS	281
P02768	518	P02768	494	80		P02768	ASP	494	P02768	SER	470
P02768	380	P02768	113	80		P02768	THR	356	P02768	ASP	89
P02768	598	P02768	589	80		P02768	LYS	574	P02768	GLU	565
P02768	365	P02768	463	80		P02768	TYR	341	P02768	LYS	439
P02768	318	P02768	297	80		P02768	GLU	294	P02768	SER	273
P02768	521	P02768	562	80		P02768	TYR	497	P02768	LYS	538
P02768	89	P02768	176	80		P02768	SER	65	P02768	PRO	152
P02768	174	P02768	596	80		P02768	TYR	150	P02768	GLY	572
P02768	157	P02768	40	80		P02768	THR	133	P02768	GLU	16
P02768	425	P02768	320	80		P02768	TYR	401	P02768	ASP	296
P02768	464	P02768	190	80		P02768	HIS	440	P02768	THR	166
P02768	397	P02768	107	80		P02768	VAL	373	P02768	THR	83
P02768	419	P02768	460	80		P02768	PHE	395	P02768	LYS	436
P02768	471	P02768	216	80		P02768	PRO	447	P02768	SER	192
