# Supplementary material for: Serum Albumin Domain Structures in Human Blood Serum by Mass Spectrometry and Computational Biology
Source: Mol Cell Proteomics. 2015 Sep 18;15(3):1105–16. doi: 10.1074/mcp.M115.048504 (PMC4813692; doi:10.1074/mcp.M115.048504)
Supplement: Supplemental Data [file 10.1074_M115.048504_mcp.M115.048504-2.zip › Supp_table_3_bloodserum_PSM.csv]

ID	Protein 1	Protein 2	peptide 1	peptide 2	site 1	site 2	m/z	z	ppm	score
110208637	P02768	P02768	SLHTLFGDKLCcmTVATLR	TCcmVADESAENCcmDK	1	12	878.666251506684	4	-1.83716818509838	14.7607560680458
89550860	P02768	P02768	FKDLGEENFK	YKAAFTECcmCcmQAADK	7	2	743.345915841457	4	-0.81980757099794	14.5373722898059
89118488	P02768	P02768	FKDLGEENFK	TCcmVADESAENCcmDK	2	6	936.076626943278	3	-0.83179877678554	13.8765815279792
100522665	P02768	P02768	SLHTLFGDKLCcmTVATLR	TCcmVADESAENCcmDK	1	12	878.668380043927	4	0.58807145008796	13.8301054549686
100447720	P02768	P02768	SLHTLFGDKLCcmTVATLR	TCcmVADESAENCcmDK	1	12	878.667335877469	4	-0.60164411069249	13.7278066564214
89156786	P02768	P02768	SLHTLFGDKLCcmTVATLR	TCcmVADESAENCcmDK	1	12	878.667507163164	4	-0.40648245310471	13.6732888219942
110081699	P02768	P02768	YKAAFTECcmCcmQAADK	FKsda-loopDLGEENFK	2	7	763.856483090872	4	-0.48553601453951	13.5673018347378
89628317	P02768	P02768	DAHKsda-loopSEVAHR	TCcmVADESAENCcmDK	1	7	937.747352760065	3	-0.79644238908834	13.4940183417161
89220875	P02768	P02768	FKDLGEENFK	YKAAFTECcmCcmQAADK	3	2	743.346188715264	4	-0.45222117732671	13.4861425775
110277597	P02768	P02768	YKAAFTECcmCcmQAADK	FKsda-loopDLGEENFK	1	7	763.85655080456	4	-0.39677187270307	13.4335547591189
89460169	P02768	P02768	YKAAFTECcmCcmQAADK	FKsda-loopDLGEENFK	2	7	763.856617569537	4	-0.30925137197062	13.4325880135919
89534021	P02768	P02768	YKAAFTECcmCcmQAADK	FKsda-loopDLGEENFK	1	7	763.856491847394	4	-0.47405731381439	13.4076196255816
109881889	P02768	P02768	SLHTLFGDKLCcmTVATLR	TCcmVADESAENCcmDK	1	12	878.667299841173	4	-0.6427036005898	13.3855805007017
89424694	P02768	P02768	FKDLGEENFK	TCcmVADESAENCcmDK	2	6	936.077059697482	3	-0.36899476778296	13.3620085331017
89202479	P02768	P02768	FKDLGEENFK	TCcmVADESAENCcmDK	2	6	936.077178977031	3	-0.24143262530805	13.3361354416461
89279234	P02768	P02768	FKDLGEENFK	YKAAFTECcmCcmQAADK	6	2	743.346097658036	4	-0.57488373123385	13.3143116758923
110107435	P02768	P02768	SLHTLFGDKLCcmTVATLR	TCcmVADESAENCcmDK	1	12	878.666998880388	4	-0.98561609924279	13.2908109284743
109912963	P02768	P02768	YKAAFTECcmCcmQAADK	DLGEENFK	2	1	899.071267450028	3	-0.60940323940592	13.2541891718405
89292248	P02768	P02768	FKDLGEENFK	TCcmVADESAENCcmDK	2	6	702.309335347554	4	-0.76617317772045	13.2442658703772
89706938	P02768	P02768	FKDLGEENFK	YKAAFTECcmCcmQAADK	3	2	743.345950749352	4	-0.77278339015539	13.2307262427269
89247881	P02768	P02768	YKAAFTECcmCcmQAADK	FKsda-loopDLGEENFK	1	7	763.856622956371	4	-0.30218990904668	13.1973337751513
89602147	P02768	P02768	DAHKsda-loopSEVAHR	TCcmVADESAENCcmDK	1	7	937.747502519175	3	-0.63656987547988	13.1903923456064
89460173	P02768	P02768	YKAAFTECcmCcmQAADK	FKsda-loopDLGEENFK	2	7	1018.1400042963	3	-0.04082442821619	13.1583482518433
109914219	P02768	P02768	YKAAFTECcmCcmQAADK	FKsda-loopDLGEENFK	2	7	763.856709359472	4	-0.18892629374724	13.1395638557143
89494695	P02768	P02768	FKDLGEENFK	TCcmVADESAENCcmDK	2	6	702.309354402277	4	-0.7390027050872	13.119726388102
89414104	P02768	P02768	LKsda-loopCcmASLQKFGER	MPCcmAEDYLSVVLNQLCcmVLHEK	8	20	824.417261203648	5	0.03342787072987	13.1118747383708
110212061	P02768	P02768	YKAAFTECcmCcmQAADK	FKsda-loopDLGEENFK	2	7	763.856556997592	4	-0.38865358552987	13.0927784446493
100521753	P02768	P02768	YKAAFTECcmCcmQAADK	FKsda-loopDLGEENFK	1	7	763.857176846869	4	0.42389097864459	13.0924939064646
89619930	P02768	P02768	YKAAFTECcmCcmQAADK	FKsda-loopDLGEENFK	2	6	763.856585668809	4	-0.35106922042365	13.0733257171831
89193837	P02768	P02768	LKsda-loopCcmASLQKFGER	MPCcmAEDYLSVVLNQLCcmVLHEK	8	20	824.417555680686	5	0.39105900626106	13.0512993402325
110274152	P02768	P02768	FKDLGEENFK	TCcmVADESAENCcmDK	2	6	936.076789627895	3	-0.65781758325253	13.0463034097651
110208102	P02768	P02768	YKAAFTECcmCcmQAADK	FKsda-loopDLGEENFK	1	4	763.856237801182	4	-0.80707999558009	13.0382913297643
89515202	P02768	P02768	FKDLGEENFK	YKAAFTECcmCcmQAADK	3	2	743.346276686691	4	-0.33371548438172	13.0307810226414
89294606	P02768	P02768	SLHTLFGDKLCcmTVATLR	TCcmVADESAENCcmDK	1	12	878.667418542309	4	-0.50745640174524	13.0200212032937
110054516	P02768	P02768	YKAAFTECcmCcmQAADK	RHPYFYAPELLFFAKR	2	12	760.576227861047	5	-0.88756279676811	13.0092471018657
89724392	P02768	P02768	FKDLGEENFK	YKAAFTECcmCcmQAADK	7	2	743.346609110077	4	0.11408972990066	12.9922849834704
89770049	P02768	P02768	FKDLGEENFK	TCcmVADESAENCcmDK	2	6	936.076450007681	3	-1.02102051701471	12.975455214069
89191258	P02768	P02768	YKAAFTECcmCcmQAADK	FKsda-loopDLGEENFK	2	7	763.85692804859	4	0.09774767790283	12.9572950407323
89127575	P02768	P02768	YKAAFTECcmCcmQAADK	FKsda-loopDLGEENFK	2	7	763.856334948894	4	-0.67973154464876	12.9379477762
89328738	P02768	P02768	FKDLGEENFK	YKAAFTECcmCcmQAADK	1	2	743.345837525932	4	-0.92530586604053	12.9324227133184
89343691	P02768	P02768	FKDLGEENFK	TCcmVADESAENCcmDK	2	6	702.30939142869	4	-0.68620607607486	12.9119078799817
89331209	P02768	P02768	SLHTLFGDKLCcmTVATLR	TCcmVADESAENCcmDK	1	12	878.667266953576	4	-0.68017548597999	12.9008354859127
89344955	P02768	P02768	FKDLGEENFK	YKAAFTECcmCcmQAADK	3	2	743.346073664383	4	-0.60720541312914	12.8985316163735
89705324	P02768	P02768	FKDLGEENFK	TCcmVADESAENCcmDK	2	6	936.076184350315	3	-1.30512473341608	12.8973059231492
89213949	P02768	P02768	SLHTLFGDKLCcmTVATLR	TCcmVADESAENCcmDK	1	12	878.667328933652	4	-0.60955584453311	12.8937269682074
89203267	P02768	P02768	FKDLGEENFK	YKAAFTECcmCcmQAADK	3	2	743.346281397273	4	-0.32736989244295	12.8921928437435
110083598	P02768	P02768	LKsda-loopCcmASLQKFGER	MPCcmAEDYLSVVLNQLCcmVLHEK	8	20	824.414368382224	5	-3.47979345807731	12.8841345004109
110040326	P02768	P02768	FKDLGEENFK	RHPYFYAPELLFFAKR	7	15	1121.58272034961	3	-0.57028749162225	12.8816684772782
109926104	P02768	P02768	YKAAFTECcmCcmQAADK	FKsda-loopDLGEENFK	2	4	763.8565705901	4	-0.37083551439849	12.8747457212558
89220476	P02768	P02768	FKDLGEENFK	TCcmVADESAENCcmDK	2	6	936.076993560174	3	-0.43972455172534	12.8745086354488
89475825	P02768	P02768	FKDLGEENFK	TCcmVADESAENCcmDK	2	6	936.076711504873	3	-0.74136535101899	12.8660371420294
89532319	P02768	P02768	FKDLGEENFK	TCcmVADESAENCcmDK	2	6	936.076851156168	3	-0.59201687889867	12.8566050604784
89378768	P02768	P02768	YKAAFTECcmCcmQAADK	FKsda-loopDLGEENFK	2	7	763.856608260986	4	-0.32145371332842	12.8565846543776
89427645	P02768	P02768	SLHTLFGDKLCcmTVATLR	TCcmVADESAENCcmDK	1	12	878.667192102082	4	-0.76546072615344	12.8518500878884
110275274	P02768	P02768	SLHTLFGDKLCcmTVATLR	TCcmVADESAENCcmDK	1	12	878.666908979615	4	-1.08804837691007	12.8483115689896
100414769	P02768	P02768	YKAAFTECcmCcmQAADK	LVRPEVDVMCcmTAFHDNEETFLK	2	17	879.610137538022	5	-0.33995867525863	12.8359901484564
89704961	P02768	P02768	YKAAFTECcmCcmQAADK	DLGEENFK	2	4	899.071196679847	3	-0.68820624065513	12.8332697106137
89785424	P02768	P02768	YKAAFTECcmCcmQAADK	FKsda-loopDLGEENFK	2	7	763.857025176249	4	0.22506984187728	12.8104704342891
89178641	P02768	P02768	YKAAFTECcmCcmQAADK	FKsda-loopDLGEENFK	2	7	763.856814400878	4	-0.05123020119628	12.8088999553573
89190954	P02768	P02768	FKDLGEENFK	YKAAFTECcmCcmQAADK	1	2	743.345994581404	4	-0.71373753995968	12.8062640344788
89247883	P02768	P02768	YKAAFTECcmCcmQAADK	FKsda-loopDLGEENFK	1	7	1018.13964838862	3	-0.39073713445831	12.8051953357133
110106371	P02768	P02768	YKAAFTECcmCcmQAADK	FKsda-loopDLGEENFK	2	7	763.856413220576	4	-0.57712719855961	12.7892239565037
89247043	P02768	P02768	FKDLGEENFK	TCcmVADESAENCcmDK	2	6	702.309410267699	4	-0.65934319385199	12.7859229964439
89103735	P02768	P02768	YKAAFTECcmCcmQAADK	FKsda-loopDLGEENFK	1	7	763.85644437746	4	-0.53628443617906	12.7858476486417
89601976	P02768	P02768	FKDLGEENFK	TCcmVADESAENCcmDK	2	6	702.309028573035	4	-1.20360848833527	12.779243186757
109879230	P02768	P02768	YKAAFTECcmCcmQAADK	DLGEENFK	1	4	899.071233768734	3	-0.64690755286213	12.7464544258758
109914016	P02768	P02768	FKDLGEENFK	YKAAFTECcmCcmQAADK	1	2	743.346085605908	4	-0.59111906842352	12.7299627879067
89477751	P02768	P02768	YKAAFTECcmCcmQAADK	FKsda-loopDLGEENFK	2	7	763.856635163619	4	-0.28618773984696	12.7229737396365
89707892	P02768	P02768	YKAAFTECcmCcmQAADK	FKsda-loopDLGEENFK	2	7	763.857227536427	4	0.49033862373643	12.721123384583
89061512	P02768	P02768	FKDLGEENFK	TCcmVADESAENCcmDK	2	6	936.076820813487	3	-0.62446651039041	12.7134676163009
89264129	P02768	P02768	YKAAFTECcmCcmQAADK	FKsda-loopDLGEENFK	1	7	1018.13945894406	3	-0.57699065580051	12.6987065216857
109902707	P02768	P02768	YKAAFTECcmCcmQAADK	FKsda-loopDLGEENFK	2	7	763.856539050052	4	-0.41218055663907	12.6925206884029
110218144	P02768	P02768	FKDLGEENFK	YKAAFTECcmCcmQAADK	5	2	743.34579398599	4	-0.98395821686085	12.6909761828304
89119386	P02768	P02768	YKAAFTECcmCcmQAADK	FKsda-loopDLGEENFK	2	7	763.856515664476	4	-0.4428361101308	12.6894582348405
109945952	P02768	P02768	FKDLGEENFK	YKAAFTECcmCcmQAADK	1	2	743.346193790713	4	-0.44538407561969	12.6535000627154
89583361	P02768	P02768	DAHKsda-loopSEVAHR	TCcmVADESAENCcmDK	1	7	937.747022095117	3	-1.14943751880709	12.6477912802491
110064160	P02768	P02768	VPQVSTPTLVEVSR	DEGKASSAKsda-loopQR	11	4	713.634046533658	4	-0.18024601341724	12.6413562799243
110050908	P02768	P02768	YKAAFTECcmCcmQAADK	DLGEENFK	2	4	899.071553049069	3	-0.29138707367853	12.6131406776253
100496429	P02768	P02768	DAHKsda-loopSEVAHR	TCcmVADESAENCcmDK	1	7	937.748622111349	3	0.55862963677698	12.6086178782438
89532324	P02768	P02768	FKDLGEENFK	TCcmVADESAENCcmDK	2	6	702.309227397297	4	-0.92010139293867	12.6071134646433
89442281	P02768	P02768	FKDLGEENFK	TCcmVADESAENCcmDK	2	6	702.309504932811	4	-0.52435850607176	12.6064702175741
110093373	P02768	P02768	DAHKsda-loopSEVAHR	TCcmVADESAENCcmDK	1	7	937.747697854611	3	-0.42804321425068	12.6030407570107
110106395	P02768	P02768	YKAAFTECcmCcmQAADK	FKsda-loopDLGEENFK	1	7	763.856413220576	4	-0.57712719855961	12.6029274270162
89221092	P02768	P02768	YKAAFTECcmCcmQAADK	FKsda-loopDLGEENFK	2	7	763.85662422929	4	-0.30052127207566	12.6021364410983
89146476	P02768	P02768	SLHTLFGDKLCcmTVATLR	TCcmVADESAENCcmDK	1	12	878.667311440917	4	-0.62948693773601	12.6001666989084
89306927	P02768	P02768	YKAAFTECcmCcmQAADK	DLGEENFK	1	4	899.071295309801	3	-0.5783812228492	12.5973257065856
110039403	P02768	P02768	FKDLGEENFK	YKAAFTECcmCcmQAADK	3	2	743.34606834805	4	-0.61436700797394	12.5953602470256
89671417	P02768	P02768	LKsda-loopCcmASLQKFGER	MPCcmAEDYLSVVLNQLCcmVLHEK	5	20	824.416857935576	5	-0.45632582777698	12.5934435657339
89362608	P02768	P02768	YKAAFTECcmCcmQAADK	FKsda-loopDLGEENFK	2	7	763.85676897745	4	-0.11077461120846	12.5822896493162
89203711	P02768	P02768	YKAAFTECcmCcmQAADK	FKsda-loopDLGEENFK	2	7	763.856885607639	4	0.04211292069146	12.5649386439164
89629520	P02768	P02768	YKAAFTECcmCcmQAADK	FKsda-loopDLGEENFK	2	7	763.856467813804	4	-0.50556233222209	12.5505900096872
89583494	P02768	P02768	FKDLGEENFK	TCcmVADESAENCcmDK	2	6	936.076554528935	3	-0.90924146335837	12.5482899198946
89069146	P02768	P02768	FKDLGEENFK	TCcmVADESAENCcmDK	2	6	936.076653228942	3	-0.80368787561958	12.5453698554758
109935525	P02768	P02768	FKDLGEENFK	YKAAFTECcmCcmQAADK	1	1	743.346332690335	4	-0.25827336794888	12.5406276224332
89627971	P02768	P02768	YKAAFTECcmCcmQAADK	DLGEENFK	1	1	899.071875886973	3	0.06809477878404	12.540538342624
100432980	P02768	P02768	FKDLGEENFK	TCcmVADESAENCcmDK	2	6	936.075068155481	3	-2.49882646791279	12.5331463034925
89607669	P02768	P02768	LKsda-loopCcmASLQKFGER	MPCcmAEDYLSVVLNQLCcmVLHEK	8	20	824.417019617658	5	-0.25996910360028	12.5257911813576
89585538	P02768	P02768	YKAAFTECcmCcmQAADK	FKsda-loopDLGEENFK	1	7	1018.1401690209	3	0.12112552059067	12.5233188069916
89494760	P02768	P02768	DAHKsda-loopSEVAHR	TCcmVADESAENCcmDK	1	1	563.052043840721	5	0.48743812637607	12.5229993315435
89461405	P02768	P02768	SLHTLFGDKLCcmTVATLR	TCcmVADESAENCcmDK	1	10	878.667547506737	4	-0.36051528358399	12.5168309863448
89459161	P02768	P02768	VPQVSTPTLVEVSR	DEGKASSAKsda-loopQR	11	4	713.634238998343	4	0.08983175859709	12.516292687996
89177561	P02768	P02768	FKDLGEENFK	TCcmVADESAENCcmDK	2	6	936.077155196008	3	-0.26686496701519	12.5132690950755
89127241	P02768	P02768	FKDLGEENFK	YKAAFTECcmCcmQAADK	1	2	743.346084385551	4	-0.59276300283538	12.4970057066071
89155854	P02768	P02768	YKAAFTECcmCcmQAADK	FKsda-loopDLGEENFK	2	7	763.856960776623	4	0.14065001936044	12.4783618884961
89619466	P02768	P02768	FKDLGEENFK	YKAAFTECcmCcmQAADK	3	2	743.346197047429	4	-0.44099697629508	12.4769399576861
89426116	P02768	P02768	YKAAFTECcmCcmQAADK	FKsda-loopDLGEENFK	2	7	763.856715838961	4	-0.18043249733251	12.4748045532688
110039832	P02768	P02768	YKAAFTECcmCcmQAADK	FKsda-loopDLGEENFK	1	7	763.856539990172	4	-0.41094817737125	12.4661558542562
89178637	P02768	P02768	YKAAFTECcmCcmQAADK	FKsda-loopDLGEENFK	1	7	763.856814400878	4	-0.05123020119628	12.4597392576347
89689581	P02768	P02768	SLHTLFGDKLCcmTVATLR	TCcmVADESAENCcmDK	1	12	878.666538891565	4	-1.50972397140346	12.4523885276338
110230495	P02768	P02768	LKsda-loopCcmASLQKFGER	MPCcmAEDYLSVVLNQLCcmVLHEK	8	20	824.416967198311	5	-0.32363040184819	12.4458818468831
110208220	P02768	P02768	YKAAFTECcmCcmQAADK	FKsda-loopDLGEENFK	1	7	763.856874674867	4	0.02778142941722	12.4428583948653
89192173	P02768	P02768	SLHTLFGDKLCcmTVATLR	TCcmVADESAENCcmDK	1	12	878.666958288291	4	-1.03186643514729	12.4401183844493
109934706	P02768	P02768	YKAAFTECcmCcmQAADK	DLGEENFK	2	4	899.071582047973	3	-0.2590966281839	12.4283643262733
110093186	P02768	P02768	FKDLGEENFK	TCcmVADESAENCcmDK	2	6	702.30873532441	4	-1.62175698311292	12.4276096952963
89585542	P02768	P02768	YKAAFTECcmCcmQAADK	FKsda-loopDLGEENFK	2	7	1018.1401690209	3	0.12112552059067	12.4274779226848
89496385	P02768	P02768	YKAAFTECcmCcmQAADK	FKsda-loopDLGEENFK	1	7	1018.14011304626	3	0.06609372779227	12.4245814737858
89629021	P02768	P02768	FKDLGEENFK	YKAAFTECcmCcmQAADK	7	2	990.79206322504	3	-0.88622731724183	12.4079140386641
110104785	P02768	P02768	YKAAFTECcmCcmQAADK	DLGEENFK	2	4	899.071678616186	3	-0.15156737073722	12.402721830772
89247602	P02768	P02768	FKDLGEENFK	YKAAFTECcmCcmQAADK	7	2	990.792448332173	3	-0.49714597667779	12.3981813818913
109954978	P02768	P02768	DAHKsda-loopSEVAHR	TCcmVADESAENCcmDK	1	7	937.747828007952	3	-0.28910046962846	12.3759398024621
89756168	P02768	P02768	FKDLGEENFK	TCcmVADESAENCcmDK	2	6	936.076803916253	3	-0.64253706296619	12.3589604295211
89238596	P02768	P02768	YKAAFTECcmCcmQAADK	FKsda-loopDLGEENFK	2	7	763.856555499405	4	-0.39061752051851	12.3548553357819
89086506	P02768	P02768	FKDLGEENFK	TCcmVADESAENCcmDK	2	6	936.076873238486	3	-0.56840119782469	12.3543407056896
89586495	P02768	P02768	SLHTLFGDKLCcmTVATLR	LVNEVTEFAK	9	4	1054.89983829639	3	-0.38849967487778	12.3541856795095
89334639	P02768	P02768	YKAAFTECcmCcmQAADK	LVRPEVDVMCcmTAFHDNEETFLK	1	20	879.609723330149	5	-0.81139776391442	12.3434982327534
110063436	P02768	P02768	YKAAFTECcmCcmQAADK	DLGEENFK	2	1	899.071474385735	3	-0.37897914610496	12.336661583067
89177545	P02768	P02768	DAHKsda-loopSEVAHR	TCcmVADESAENCcmDK	1	7	937.74848733815	3	0.41475504979262	12.3263580523583
109934879	P02768	P02768	FKDLGEENFK	TCcmVADESAENCcmDK	2	6	936.076777096281	3	-0.67121937365607	12.3253351709812
89345442	P02768	P02768	YKAAFTECcmCcmQAADK	FKsda-loopDLGEENFK	2	7	763.856582681499	4	-0.35498520860343	12.3204000418005
89179658	P02768	P02768	SLHTLFGDKLCcmTVATLR	TCcmVADESAENCcmDK	1	12	878.667099128039	4	-0.87139466501688	12.3187453052378
110247385	P02768	P02768	YKAAFTECcmCcmQAADK	FKsda-loopDLGEENFK	1	6	763.856710943199	4	-0.18685022653012	12.3153069020079
89443864	P02768	P02768	YKAAFTECcmCcmQAADK	FKsda-loopDLGEENFK	1	7	1018.1396305302	3	-0.40829474403424	12.3153040503279
89688664	P02768	P02768	HPYFYAPELLFFAKR	FKsda-loopDLGEENFK	14	8	822.922259566456	4	-2.59200754473114	12.3019024301301
89229407	P02768	P02768	FKDLGEENFK	YKAAFTECcmCcmQAADK	7	2	743.346246374789	4	-0.3745484352475	12.2992244113849
89494693	P02768	P02768	FKDLGEENFK	TCcmVADESAENCcmDK	2	6	936.076732742868	3	-0.71865262151453	12.2968215807208
110054039	P02768	P02768	SLHTLFGDKLCcmTVATLR	TCcmVADESAENCcmDK	1	12	878.667251932111	4	-0.6972908324762	12.2904524884994
89756184	P02768	P02768	FKDLGEENFK	TCcmVADESAENCcmDK	2	6	702.309141624921	4	-1.04240576834116	12.2867840371294
89206154	P02768	P02768	LKsda-loopCcmASLQKFGER	MPCcmAEDYLSVVLNQLCcmVLHEK	8	20	824.417604748356	5	0.45064982083582	12.2855671084108
109945368	P02768	P02768	FKDLGEENFK	TCcmVADESAENCcmDK	2	6	936.076685625572	3	-0.76904167195574	12.2853317788475
89228738	P02768	P02768	FKDLGEENFK	TCcmVADESAENCcmDK	2	6	702.309475564433	4	-0.56623540511924	12.2783108452079
110013726	P02768	P02768	FKDLGEENFK	TCcmVADESAENCcmDK	2	6	702.309487941629	4	-0.54858653853157	12.2753806212097
89264128	P02768	P02768	YKAAFTECcmCcmQAADK	FKsda-loopDLGEENFK	2	7	763.856524180302	4	-0.43167293157557	12.2721263792606
110066035	P02768	P02768	SLHTLFGDKLCcmTVATLR	TCcmVADESAENCcmDK	1	12	878.667267006421	4	-0.68011527484616	12.2607361269452
89458043	P02768	P02768	EFNAETFTFHADICcmTLSEK	ER	17	1	882.410332401981	3	-0.68337756529793	12.2572661263551
109903566	P02768	P02768	SLHTLFGDKLCcmTVATLR	TCcmVADESAENCcmDK	1	12	878.667091066739	4	-0.8805796508208	12.2470202145149
89398270	P02768	P02768	LKsda-loopCcmASLQKFGER	MPCcmAEDYLSVVLNQLCcmVLHEK	8	20	824.417338121668	5	0.12684187349796	12.2446120943239
89314552	P02768	P02768	LKsda-loopCcmASLQKFGER	MPCcmAEDYLSVVLNQLCcmVLHEK	8	20	824.417232425563	5	-0.00152201622837	12.2407552556972
89382739	P02768	P02768	LKsda-loopCcmASLQKFGER	MPCcmAEDYLSVVLNQLCcmVLHEK	8	20	824.417413182387	5	0.21800025506291	12.2252933293182
109901688	P02768	P02768	FKDLGEENFK	TCcmVADESAENCcmDK	2	6	936.076732382051	3	-0.7190384929581	12.221943933396
110227908	P02768	P02768	FKDLGEENFK	TCcmVADESAENCcmDK	2	6	936.076731690846	3	-0.71977769426346	12.2169797977676
89327358	P02768	P02768	DAHKsda-loopSEVAHR	TCcmVADESAENCcmDK	1	7	937.748136239271	3	0.0399460624415	12.2129116087387
109891802	P02768	P02768	DAHKsda-loopSEVAHR	TCcmVADESAENCcmDK	1	7	937.748017895708	3	-0.08638937660935	12.2118157212678
109935517	P02768	P02768	FKDLGEENFK	YKAAFTECcmCcmQAADK	6	2	990.792518228439	3	-0.42652839904259	12.2114476720386
89569494	P02768	P02768	YKAAFTECcmCcmQAADK	FKsda-loopDLGEENFK	2	7	763.856666226058	4	-0.24546878300059	12.2086754065656
89361104	P02768	P02768	FKDLGEENFK	TCcmVADESAENCcmDK	2	6	936.077080590295	3	-0.34665118908117	12.204069906385
89277992	P02768	P02768	FKDLGEENFK	TCcmVADESAENCcmDK	2	6	936.076907159484	3	-0.53212477633339	12.1989403286948
89618736	P02768	P02768	DAHKsda-loopSEVAHR	TCcmVADESAENCcmDK	1	7	937.747483241832	3	-0.65714903935946	12.1965174135745
89110902	P02768	P02768	FKDLGEENFK	TCcmVADESAENCcmDK	2	6	702.309109441288	4	-1.08829699020882	12.1937951158923
89644148	P02768	P02768	DAHKsda-loopSEVAHR	TCcmVADESAENCcmDK	1	7	937.74815453002	3	0.05947200657412	12.1889065686471
109879937	P02768	P02768	YKAAFTECcmCcmQAADK	Ksda-loopYLYEIAR	1	2	721.102706076029	4	0.06296973235561	12.1867976389624
109982366	P02768	P02768	SLHTLFGDKLCcmTVATLR	TCcmVADESAENCcmDK	1	10	878.667199722763	4	-0.75677777842565	12.1790674561038
89178631	P02768	P02768	YKAAFTECcmCcmQAADK	FKsda-loopDLGEENFK	2	7	763.856814400878	4	-0.05123020119628	12.176041335605
100457765	P02768	P02768	YKAAFTECcmCcmQAADK	LVRPEVDVMCcmTAFHDNEETFLK	1	21	879.610480093153	5	0.049927392525	12.1752014292486
110228823	P02768	P02768	YKAAFTECcmCcmQAADK	FKsda-loopDLGEENFK	2	7	763.855484570244	4	-1.79447116772182	12.1733721513416
89619928	P02768	P02768	YKAAFTECcmCcmQAADK	FKsda-loopDLGEENFK	2	6	763.857075918887	4	0.29158706824054	12.1691342929218
89203709	P02768	P02768	YKAAFTECcmCcmQAADK	FKsda-loopDLGEENFK	2	7	763.856885607639	4	0.04211292069146	12.1664161618593
89532895	P02768	P02768	VPQVSTPTLVEVSR	DEGKASSAKsda-loopQR	11	4	713.63399521345	4	-0.25226154924892	12.163588909483
89203710	P02768	P02768	YKAAFTECcmCcmQAADK	FKsda-loopDLGEENFK	2	7	763.856885607639	4	0.04211292069146	12.1595601815097
89231465	P02768	P02768	RPCcmFSALEVDETYVPK	YTKsda-loopKVPQVSTPTLVEVSR	11	4	1027.29289739921	4	-0.23880539877248	12.1578693794972
109981492	P02768	P02768	YKAAFTECcmCcmQAADK	FKsda-loopDLGEENFK	2	7	763.856467685231	4	-0.50573087526928	12.1528636445525
89267575	P02768	P02768	LKsda-loopCcmASLQKFGER	MPCcmAEDYLSVVLNQLCcmVLHEK	8	20	824.41723639891	5	0.00330346218614	12.1486210263032
89155563	P02768	P02768	FKDLGEENFK	YKAAFTECcmCcmQAADK	1	2	743.346210812973	4	-0.42245350834295	12.147096869151
89138444	P02768	P02768	LKsda-loopCcmASLQKFGER	MPCcmAEDYLSVVLNQLCcmVLHEK	8	20	824.416687291075	5	-0.66356706823778	12.1469819328558
89644061	P02768	P02768	FKDLGEENFK	TCcmVADESAENCcmDK	2	6	702.308789264552	4	-1.54484276330171	12.1465471071667
110228861	P02768	P02768	YKAAFTECcmCcmQAADK	FKsda-loopDLGEENFK	2	7	763.85698260932	4	0.16926994335852	12.1462178313605
89692083	P02768	P02768	LKsda-loopCcmASLQKFGER	MPCcmAEDYLSVVLNQLCcmVLHEK	8	20	824.417743434791	5	0.61907920852635	12.139716371605
110031348	P02768	P02768	RHPYFYAPELLFFAK	LKCcmASLQK	8	2	976.525315529034	3	-0.71982669660949	12.1391196833736
109937593	P02768	P02768	LKsda-loopCcmASLQKFGER	MPCcmAEDYLSVVLNQLCcmVLHEK	8	20	824.415795943068	5	-1.74607523964332	12.1320531044466
110092936	P02768	P02768	YKAAFTECcmCcmQAADK	DLGEENFK	1	4	899.071556345254	3	-0.28771675289692	12.1288358006148
89772543	P02768	P02768	SLHTLFGDKLCcmTVATLR	TCcmVADESAENCcmDK	1	12	878.666805194291	4	-1.20630060955709	12.1276994871571
89706936	P02768	P02768	FKDLGEENFK	YKAAFTECcmCcmQAADK	7	1	990.792951093789	3	0.01080401124196	12.1267456222482
89102888	P02768	P02768	FKDLGEENFK	TCcmVADESAENCcmDK	2	6	702.308670060528	4	-1.71481792762751	12.1241603022726
89362611	P02768	P02768	YKAAFTECcmCcmQAADK	FKsda-loopDLGEENFK	2	7	1018.1397941081	3	-0.24747218001873	12.1170435534466
89784535	P02768	P02768	VPQVSTPTLVEVSR	DEGKASSAKsda-loopQR	11	4	713.634092230815	4	-0.1161210735428	12.1127575007208
89307675	P02768	P02768	FKDLGEENFK	TCcmVADESAENCcmDK	2	6	936.076752758245	3	-0.69724740657445	12.1112451659364
89307660	P02768	P02768	DAHKsda-loopSEVAHR	TCcmVADESAENCcmDK	1	7	937.747637623728	3	-0.49234155769333	12.1098221228127
89178265	P02768	P02768	FKDLGEENFK	YKAAFTECcmCcmQAADK	3	2	743.346094764541	4	-0.57878153804873	12.1084060076708
89498322	P02768	P02768	SLHTLFGDKLCcmTVATLR	TCcmVADESAENCcmDK	1	12	878.66717932595	4	-0.78001775678173	12.0988002199122
109892966	P02768	P02768	YKAAFTECcmCcmQAADK	FKsda-loopDLGEENFK	2	7	763.856371003527	4	-0.63246844833881	12.0933512346897
89136460	P02768	P02768	YKAAFTECcmCcmQAADK	FKsda-loopDLGEENFK	2	7	1018.1397382044	3	-0.30243422776265	12.0928227298045
89327217	P02768	P02768	FKDLGEENFK	TCcmVADESAENCcmDK	2	6	936.076692294997	3	-0.76190913205946	12.0916932859586
89760493	P02768	P02768	LKsda-loopCcmASLQKFGER	MPCcmAEDYLSVVLNQLCcmVLHEK	8	20	824.41757281415	5	0.41186694518393	12.0909354365147
89494681	P02768	P02768	DAHKsda-loopSEVAHR	TCcmVADESAENCcmDK	1	7	937.747963018978	3	-0.14497199480372	12.0901141432209
89495853	P02768	P02768	FKDLGEENFK	YKAAFTECcmCcmQAADK	3	2	743.34632317907	4	-0.27108592628634	12.0865248058155
89725195	P02768	P02768	SLHTLFGDKLCcmTVATLR	LVNEVTEFAK	9	4	1054.90008117687	3	-0.15803938489422	12.0806311426551
89293273	P02768	P02768	YKAAFTECcmCcmQAADK	FKsda-loopDLGEENFK	1	7	763.856565281121	4	-0.37779491916765	12.0746827942726
89248176	P02768	P02768	SLHTLFGDKLCcmTVATLR	LVNEVTEFAK	9	4	1054.9001220895	3	-0.11921890577612	12.0725701063878
89463674	P02768	P02768	LKsda-loopCcmASLQKFGER	MPCcmAEDYLSVVLNQLCcmVLHEK	8	20	824.417276145323	5	0.05157396535536	12.0624378752467
89551639	P02768	P02768	YKAAFTECcmCcmQAADK	FKsda-loopDLGEENFK	1	7	1018.14034030301	3	0.28952252366063	12.0563459279534
89279660	P02768	P02768	YKAAFTECcmCcmQAADK	FKsda-loopDLGEENFK	2	7	763.856517739087	4	-0.44011655553257	12.048693556509
89110887	P02768	P02768	FKDLGEENFK	TCcmVADESAENCcmDK	2	6	936.076681677729	3	-0.77326364732028	12.046824720222
89429359	P02768	P02768	LKsda-loopCcmASLQKFGER	MPCcmAEDYLSVVLNQLCcmVLHEK	8	20	824.417138274922	5	-0.11586438023314	12.0465982732748
89685196	P02768	P02768	DAHKsda-loopSEVAHR	TCcmVADESAENCcmDK	1	7	937.744687939497	3	-3.64122133391938	12.046002517043
110207775	P02768	P02768	FKDLGEENFK	YKAAFTECcmCcmQAADK	3	2	743.345989023559	4	-0.72122447407802	12.0423934755787
110064448	P02768	P02768	RHPYFYAPELLFFAK	LKCcmASLQK	9	2	976.525557353348	3	-0.47193364872538	12.0390003690278
89296334	P02768	P02768	LKsda-loopCcmASLQKFGER	MPCcmAEDYLSVVLNQLCcmVLHEK	8	20	824.417419231079	5	0.22534616068027	12.0376148563061
89784248	P02768	P02768	FKDLGEENFK	TCcmVADESAENCcmDK	2	6	936.076620717665	3	-0.83845668699585	12.0354770962383
89443867	P02768	P02768	YKAAFTECcmCcmQAADK	FKsda-loopDLGEENFK	1	7	1018.13963362129	3	-0.40525572082473	12.0331023631425
89231595	P02768	P02768	LKsda-loopCcmASLQKFGER	MPCcmAEDYLSVVLNQLCcmVLHEK	8	20	824.41729912755	5	0.07948500381404	12.0287033867857
110217605	P02768	P02768	FKDLGEENFK	TCcmVADESAENCcmDK	2	6	936.076655947827	3	-0.80078019515321	12.0266721997361
110093742	P02768	P02768	VPQVSTPTLVEVSR	DEGKASSAKsda-loopQR	11	4	713.634074236291	4	-0.14137204854548	12.0250088275459
89619062	P02768	P02768	VPQVSTPTLVEVSR	DEGKASSAKsda-loopQR	11	4	713.633800190616	4	-0.52592906654843	12.0246861512854
110237833	P02768	P02768	FKDLGEENFK	YKAAFTECcmCcmQAADK	3	2	743.346540454563	4	0.0216043679432	12.0245175062931
89094735	P02768	P02768	FKDLGEENFK	TCcmVADESAENCcmDK	2	6	936.076621332438	3	-0.83779922513809	12.0238618979035
89228737	P02768	P02768	FKDLGEENFK	TCcmVADESAENCcmDK	2	6	936.076807575122	3	-0.63862412758275	12.0237262712761
89410140	P02768	P02768	FKDLGEENFK	YKAAFTECcmCcmQAADK	1	2	743.346234698116	4	-0.39027799965333	12.0236123289011
89477354	P02768	P02768	FKDLGEENFK	YKAAFTECcmCcmQAADK	3	2	743.346133002122	4	-0.52727196064484	12.0222775239165
89229387	P02768	P02768	VPQVSTPTLVEVSR	NLGKVGSKsda-loopCcmCcmK	11	4	732.143295128307	4	-0.40020377025954	12.0213137593134
89567638	P02768	P02768	FKDLGEENFK	TCcmVADESAENCcmDK	2	6	702.309113237078	4	-1.08288450488763	12.0207089512184
89712680	P02768	P02768	LKsda-loopCcmASLQKFGER	MPCcmAEDYLSVVLNQLCcmVLHEK	5	20	824.416410489157	5	-0.99973244458359	12.0205468325442
89347637	P02768	P02768	RHPYFYAPELLFFAK	LKCcmASLQKsda-loopFGER	9	2	700.573707904482	5	0.29593434973492	12.0194793599278
89119194	P02768	P02768	FKDLGEENFK	YKAAFTECcmCcmQAADK	3	2	743.346325747539	4	-0.26762595972951	12.0148446414088
89723411	P02768	P02768	FKDLGEENFK	TCcmVADESAENCcmDK	2	6	936.076801836107	3	-0.64476165114802	12.0021733646747
109945455	P02768	P02768	FKDLGEENFK	TCcmVADESAENCcmDK	2	6	702.308989027721	4	-1.25999686355774	12.0021346676331
89343752	P02768	P02768	DAHKsda-loopSEVAHR	TCcmVADESAENCcmDK	1	7	937.747995771668	3	-0.11000747823509	12.001014769258
89618662	P02768	P02768	FKDLGEENFK	TCcmVADESAENCcmDK	2	6	936.076255077958	3	-1.22948586867627	11.9964668922193
110265139	P02768	P02768	FKDLGEENFK	TCcmVADESAENCcmDK	2	6	936.076578191023	3	-0.88393631540206	11.9948211816604
89476927	P02768	P02768	VPQVSTPTLVEVSR	NLGKVGSKsda-loopCcmCcmK	11	4	732.143259750202	4	-0.44859160780557	11.9932081457918
89136781	P02768	P02768	SLHTLFGDKLCcmTVATLR	LVNEVTEFAK	9	4	1054.90005941122	3	-0.17869200395432	11.9931175330745
89741666	P02768	P02768	YKAAFTECcmCcmQAADK	FKsda-loopDLGEENFK	2	7	763.85672886749	4	-0.16335373188577	11.9889120762523
110247896	P02768	P02768	YKAAFTECcmCcmQAADK	FKsda-loopDLGEENFK	2	7	763.856418815114	4	-0.56979346173031	11.9849068509961
89588987	P02768	P02768	LKsda-loopCcmASLQKFGER	MPCcmAEDYLSVVLNQLCcmVLHEK	5	20	824.416602583036	5	-0.76644175222426	11.9817873024571
89384021	P02768	P02768	YKAAFTECcmCcmQAADK	LVRPEVDVMCcmTAFHDNEETFLK	1	21	879.610179634267	5	-0.29204598057402	11.9777781014694
89308756	P02768	P02768	VPQVSTPTLVEVSR	NLGKVGSKsda-loopCcmCcmK	11	4	732.143322527174	4	-0.36272940811543	11.9769963423189
89583601	P02768	P02768	DAHKsda-loopSEVAHR	TCcmVADESAENCcmDK	1	7	937.74787499274	3	-0.23894274529636	11.9756450596884
110093472	P02768	P02768	DAHKsda-loopSEVAHR	TCcmVADESAENCcmDK	1	7	937.747697854611	3	-0.42804321425068	11.9711295541999
109924535	P02768	P02768	FKDLGEENFK	TCcmVADESAENCcmDK	2	6	936.076744922717	3	-0.70562702194462	11.9688450840478
110258110	P02768	P02768	LKsda-loopCcmASLQKFGER	MPCcmAEDYLSVVLNQLCcmVLHEK	8	20	824.416286948803	5	-1.14976749432578	11.9682060113605
89329181	P02768	P02768	YKAAFTECcmCcmQAADK	FKsda-loopDLGEENFK	2	7	763.856662836441	4	-0.24991214516781	11.9665464951203
109935047	P02768	P02768	DAHKsda-loopSEVAHR	TCcmVADESAENCcmDK	1	7	937.747750451986	3	-0.37189387850965	11.9631826866412
109880230	P02768	P02768	FKDLGEENFK	YKAAFTECcmCcmQAADK	2	2	743.345934417707	4	-0.79478363477084	11.9607750730854
89229539	P02768	P02768	YKAAFTECcmCcmQAADK	FKsda-loopDLGEENFK	2	7	763.856593494436	4	-0.34081080614356	11.9605777960391
89343690	P02768	P02768	FKDLGEENFK	TCcmVADESAENCcmDK	2	6	936.076853852628	3	-0.58913318070594	11.9604435813968
110001477	P02768	P02768	FKDLGEENFK	TCcmVADESAENCcmDK	2	6	702.309296468924	4	-0.82161091630048	11.9594361846984
89345825	P02768	P02768	SLHTLFGDKLCcmTVATLR	LVNEVTEFAK	9	4	1054.90024427739	3	-0.00327934328183	11.9583088945508
89408958	P02768	P02768	FKDLGEENFK	TCcmVADESAENCcmDK	2	6	702.309526299053	4	-0.49389199689756	11.9582437718391
89277967	P02768	P02768	DAHKsda-loopSEVAHR	TCcmVADESAENCcmDK	1	7	937.748028115634	3	-0.07547928714472	11.9559290380138
110064759	P02768	P02768	FKDLGEENFK	YKAAFTECcmCcmQAADK	7	1	990.792570416086	3	-0.3738021886918	11.9554280933289
109934878	P02768	P02768	DAHKsda-loopSEVAHR	TCcmVADESAENCcmDK	1	7	937.747750451986	3	-0.37189387850965	11.9549881845733
89629769	P02768	P02768	SLHTLFGDKLCcmTVATLR	LVNEVTEFAK	9	4	1054.8997368868	3	-0.48472347846308	11.9535577204441
109879543	P02768	P02768	DAHKsda-loopSEVAHR	TCcmVADESAENCcmDK	1	7	937.748164574168	3	0.07019444734404	11.9487721268397
89202491	P02768	P02768	DAHKsda-loopSEVAHR	TCcmVADESAENCcmDK	1	7	937.748384318911	3	0.30477880391644	11.9481108168514
110238124	P02768	P02768	YKAAFTECcmCcmQAADK	FKsda-loopDLGEENFK	2	7	763.856588464503	4	-0.34740441658458	11.9417137631958
110031555	P02768	P02768	FKDLGEENFK	YKAAFTECcmCcmQAADK	3	2	743.346176559634	4	-0.46859594130175	11.9377022205524
89126549	P02768	P02768	FKDLGEENFK	TCcmVADESAENCcmDK	2	6	936.076577980582	3	-0.88416136927927	11.9372905783559
89311760	P02768	P02768	SLHTLFGDKLCcmTVATLR	TCcmVADESAENCcmDK	9	9	878.667578526281	4	-0.32517184400922	11.9359344147604
89741665	P02768	P02768	YKAAFTECcmCcmQAADK	FKsda-loopDLGEENFK	1	7	763.856379435674	4	-0.62141496255361	11.9247000040755
110256036	P02768	P02768	FKDLGEENFK	TCcmVADESAENCcmDK	2	6	702.30894148448	4	-1.32778962708708	11.9230708905105
109924371	P02768	P02768	YKAAFTECcmCcmQAADK	DLGEENFK	1	4	899.071386095437	3	-0.47729089798337	11.9222541097244
89459062	P02768	P02768	DAHKsda-loopSEVAHR	TCcmVADESAENCcmDK	1	1	563.051757280508	5	-0.02241512601246	11.921027915581
89619932	P02768	P02768	YKAAFTECcmCcmQAADK	FKsda-loopDLGEENFK	1	7	1018.14042267718	3	0.37050916824014	11.9199077340814
110052531	P02768	P02768	YKAAFTECcmCcmQAADK	FKsda-loopDLGEENFK	1	7	1018.1397041652	3	-0.33590006540617	11.9198360309067
89167115	P02768	P02768	YKAAFTECcmCcmQAADK	FKsda-loopDLGEENFK	2	8	763.85686877491	4	0.02004732677148	11.9156622819079
89497002	P02768	P02768	SLHTLFGDKLCcmTVATLR	LVNEVTEFAK	9	3	1054.90006306828	3	-0.1752219551869	11.9155199956676
110399077	P02768	P02768	FKDLGEENFK	YKAAFTECcmCcmQAADK	7	1	990.792529141142	3	-0.41550307957788	11.9106228250509
89572978	P02768	P02768	LKsda-loopCcmASLQKFGER	MPCcmAEDYLSVVLNQLCcmVLHEK	8	20	824.415855692572	5	-1.67351174502561	11.9097477106922
110080389	P02768	P02768	FKDLGEENFK	TCcmVADESAENCcmDK	2	6	936.076892950618	3	-0.54732028485784	11.9061177483356
89478279	P02768	P02768	SLHTLFGDKLCcmTVATLR	LVNEVTEFAK	9	4	1054.90012480357	3	-0.11664362531356	11.9021343555625
109925931	P02768	P02768	YKAAFTECcmCcmQAADK	FKsda-loopDLGEENFK	2	7	1018.13982457459	3	-0.21751887312844	11.9016486589298
109886463	P02768	P02768	DAHKsda-loopSEVAHR	TCcmVADESAENCcmDK	1	7	937.746275491203	3	-1.94646044774883	11.8989819010311
89215041	P02768	P02768	LKsda-loopCcmASLQKFGER	MPCcmAEDYLSVVLNQLCcmVLHEK	8	20	824.417289002771	5	0.0671888457755	11.8952287504872
89309645	P02768	P02768	YKAAFTECcmCcmQAADK	FKsda-loopDLGEENFK	1	7	1018.13978571523	3	-0.25572367885107	11.8947970793339
89329158	P02768	P02768	YKAAFTECcmCcmQAADK	FKsda-loopDLGEENFK	1	7	1018.14001650533	3	-0.02882104929225	11.8946927453215
100520739	P02768	P02768	FKDLGEENFK	TCcmVADESAENCcmDK	2	6	702.309446588111	4	-0.60755326446418	11.8911171749141
110104984	P02768	P02768	FKDLGEENFK	TCcmVADESAENCcmDK	2	6	936.076726531524	3	-0.72529527200221	11.8802594332941
89534027	P02768	P02768	YKAAFTECcmCcmQAADK	FKsda-loopDLGEENFK	2	7	1018.13991156089	3	-0.13199778601349	11.8776471966647
110220284	P02768	P02768	YKAAFTECcmCcmQAADK	LVRPEVDVMCcmTAFHDNEETFLK	1	20	879.609085572385	5	-1.53727469355556	11.8742890096439
89327376	P02768	P02768	DAHKsda-loopSEVAHR	TCcmVADESAENCcmDK	1	7	563.051728580665	5	-0.07347841965202	11.8639357928978
89145240	P02768	P02768	FKDLGEENFK	YKAAFTECcmCcmQAADK	3	2	743.346237764056	4	-0.38614789327397	11.8581567759118
110274684	P02768	P02768	YKAAFTECcmCcmQAADK	FKsda-loopDLGEENFK	2	7	763.856489085328	4	-0.4776780354217	11.8540536346301
89166774	P02768	P02768	FKDLGEENFK	YKAAFTECcmCcmQAADK	1	2	743.346158308903	4	-0.49318137322651	11.8485551098399
89292586	P02768	P02768	VPQVSTPTLVEVSR	DEGKASSAKsda-loopQR	11	4	713.634093775427	4	-0.11395358306223	11.8471930131913
89443503	P02768	P02768	FKDLGEENFK	YKAAFTECcmCcmQAADK	1	2	743.346617075122	4	0.12481938625504	11.8442311329799
89739956	P02768	P02768	DAHKsda-loopSEVAHR	TCcmVADESAENCcmDK	1	7	937.748046770001	3	-0.05556516952413	11.8425305780979
89441648	P02768	P02768	TCcmVADESAENCcmDK	LVNEVTEFAK	1	9	910.413476703929	3	-0.59382618772094	11.8412419665148
89292238	P02768	P02768	FKDLGEENFK	TCcmVADESAENCcmDK	2	6	936.076858723944	3	-0.58392360788801	11.8390306544948
110237294	P02768	P02768	FKDLGEENFK	TCcmVADESAENCcmDK	2	6	936.076677942964	3	-0.77725774877494	11.8357417670346
89202534	P02768	P02768	DAHKsda-loopSEVAHR	TCcmVADESAENCcmDK	1	7	937.748384318911	3	0.30477880391644	11.8340416109241
89213518	P02768	P02768	HPYFYAPELLFFAKR	FKsda-loopDLGEENFK	14	7	822.924308881725	4	-0.09867186001604	11.8268377119419
89212584	P02768	P02768	VPQVSTPTLVEVSR	DEGKASSAKsda-loopQR	11	4	713.634094158057	4	-0.11341665414123	11.8248778695096
89228786	P02768	P02768	DAHKsda-loopSEVAHR	TCcmVADESAENCcmDK	1	7	937.748138083611	3	0.04191495288433	11.822381490913
100521803	P02768	P02768	YKAAFTECcmCcmQAADK	FKsda-loopDLGEENFK	1	7	763.857384653672	4	0.69629960189088	11.8157314853611
89166768	P02768	P02768	FKDLGEENFK	YKAAFTECcmCcmQAADK	7	2	990.793024384941	3	0.08485150911512	11.8152080892093
89513706	P02768	P02768	FKDLGEENFK	TCcmVADESAENCcmDK	2	6	936.076778695289	3	-0.66950933298519	11.809918565931
109955940	P02768	P02768	YKAAFTECcmCcmQAADK	FKsda-loopDLGEENFK	1	4	763.85661648671	4	-0.3106708221879	11.8091293683828
100464045	P02768	P02768	DAHKsda-loopSEVAHR	TCcmVADESAENCcmDK	1	7	937.742512186369	3	-5.9639055556529	11.8048016442732
89229543	P02768	P02768	YKAAFTECcmCcmQAADK	FKsda-loopDLGEENFK	1	7	1018.14021283918	3	0.16420571763011	11.8013966396822
109936045	P02768	P02768	YKAAFTECcmCcmQAADK	FKsda-loopDLGEENFK	2	7	763.856570891169	4	-0.37044085073607	11.8009556491882
89283778	P02768	P02768	YKAAFTECcmCcmQAADK	LVRPEVDVMCcmTAFHDNEETFLK	2	21	1099.2605752781	4	-0.59265772990597	11.7973910478772
89097222	P02768	P02768	LKsda-loopCcmASLQKFGER	MPCcmAEDYLSVVLNQLCcmVLHEK	8	20	824.416364689504	5	-1.055354376987	11.7956849731241
89136461	P02768	P02768	YKAAFTECcmCcmQAADK	FKsda-loopDLGEENFK	2	7	763.856595867555	4	-0.33769994506296	11.7948927330292
110051457	P02768	P02768	FKDLGEENFK	TCcmVADESAENCcmDK	2	6	702.30884384249	4	-1.46701909884279	11.7874161203161
89202461	P02768	P02768	DAHKsda-loopSEVAHR	TCcmVADESAENCcmDK	1	7	937.748384318911	3	0.30477880391644	11.7867293287223
89127576	P02768	P02768	YKAAFTECcmCcmQAADK	FKsda-loopDLGEENFK	1	7	1018.13941949372	3	-0.61577648720327	11.7834321145809
89664804	P02768	P02768	VPQVSTPTLVEVSR	DEGKASSAKsda-loopQR	11	4	713.63466878365	4	0.6929317929927	11.7812436678748
89547294	P02768	P02768	SLHTLFGDK	TCcmVADESAENCcmDK	1	12	866.38672261532	3	-1.24737204983977	11.7723930531774
89582888	P02768	P02768	YKAAFTECcmCcmQAADK	DLGEENFK	2	4	899.071203930249	3	-0.68013287669831	11.7717834757172
89262817	P02768	P02768	FKDLGEENFK	TCcmVADESAENCcmDK	2	6	936.076982195248	3	-0.45187864107979	11.7695722588547
89334099	P02768	P02768	LVRPEVDVMCcmTAFHDNEETFLKK	FKsda-loopDLGEENFK	22	7	834.413587735097	5	-0.15423891984692	11.7662602748806
89647110	P02768	P02768	YKAAFTECcmCcmQAADK	FKsda-loopDLGEENFK	2	7	1018.14018491272	3	0.13674965599475	11.7659104201039
110093980	P02768	P02768	FKDLGEENFK	YKAAFTECcmCcmQAADK	7	2	990.792626932445	3	-0.31670259529811	11.763987918466
109880882	P02768	P02768	YKAAFTECcmCcmQAADK	FKsda-loopDLGEENFK	1	7	1018.13992735271	3	-0.11647196649276	11.747302143311
89292590	P02768	P02768	VPQVSTPTLVEVSR	DEGKASSAKsda-loopQR	11	4	713.634093775427	4	-0.11395358306223	11.7460674486197
89247030	P02768	P02768	DAHKsda-loopSEVAHR	TCcmVADESAENCcmDK	1	7	937.748329156488	3	0.24589119949129	11.7423552047099
89394658	P02768	P02768	FKDLGEENFK	YKAAFTECcmCcmQAADK	3	2	743.346347322379	4	-0.23856264401001	11.7421681688055
89252583	P02768	P02768	YKAAFTECcmCcmQAADK	LVRPEVDVMCcmTAFHDNEETFLK	2	21	1099.26070587649	4	-0.47374316563506	11.738347107808
89136459	P02768	P02768	YKAAFTECcmCcmQAADK	FKsda-loopDLGEENFK	2	6	763.856595867555	4	-0.33769994506296	11.7309068571457
89784254	P02768	P02768	FKDLGEENFK	TCcmVADESAENCcmDK	2	6	702.309065646044	4	-1.15074541720704	11.7296564509585
89448140	P02768	P02768	LKsda-loopCcmASLQKFGER	MPCcmAEDYLSVVLNQLCcmVLHEK	8	20	824.417303972771	5	0.08536934018064	11.7236574337636
89190803	P02768	P02768	VPQVSTPTLVEVSR	NLGKVGSKsda-loopCcmCcmK	11	4	732.143587243383	4	-0.00066804563297	11.7226658660812
110067510	P02768	P02768	YKAAFTECcmCcmQAADK	LVRPEVDVMCcmTAFHDNEETFLK	1	20	879.609433521829	5	-1.14124897913077	11.7191725231856
89515430	P02768	P02768	YKAAFTECcmCcmQAADK	FKsda-loopDLGEENFK	2	7	763.856460796616	4	-0.51476098444095	11.7170235967648
110105418	P02768	P02768	VPQVSTPTLVEVSR	DEGKASSAKsda-loopQR	11	4	713.633965970527	4	-0.2932969396709	11.7155816158725
110101264	P02768	P02768	HKPK	LVAASQAALGL	2	11	535.322498513563	3	0.30901885939475	11.7151604111214
110039411	P02768	P02768	FKDLGEENFK	YKAAFTECcmCcmQAADK	7	1	990.792556842278	3	-0.38751607503035	11.712250509974
110050993	P02768	P02768	TCcmVADESAENCcmDK	LVNEVTEFAK	1	9	910.413661191653	3	-0.39096016992845	11.7083595534329
89629772	P02768	P02768	SLHTLFGDKLCcmTVATLR	LVNEVTEFAK	9	7	1054.89926189465	3	-0.93542593395459	11.7073746241167
89551984	P02768	P02768	SLHTLFGDKLCcmTVATLR	LVNEVTEFAK	9	4	1054.89966557942	3	-0.55238440972682	11.7045070807361
110208265	P02768	P02768	SLHTLFGDKLCcmTVATLR	LVNEVTEFAK	12	4	1054.89983661676	3	-0.39009341366634	11.7044463232176
89584941	P02768	P02768	FKDLGEENFK	YKAAFTECcmCcmQAADK	1	2	743.345990425287	4	-0.71933621609148	11.7011189523196
89647105	P02768	P02768	YKAAFTECcmCcmQAADK	FKsda-loopDLGEENFK	1	9	763.856665097004	4	-0.24694883101105	11.7006514886923
89212314	P02768	P02768	FKDLGEENFK	TCcmVADESAENCcmDK	2	6	702.309488219134	4	-0.54819083912177	11.7003502882556
89178176	P02768	P02768	RHPYFYAPELLFFAK	LKCcmASLQK	9	2	976.525918303529	3	-0.10192519493522	11.699843186073
89096432	P02768	P02768	SLHTLFGDKLCcmTVATLR	TCcmVADESAENCcmDK	1	12	878.66757550106	4	-0.32861875846099	11.6994338098278
89602553	P02768	P02768	VPQVSTPTLVEVSR	DEGKASSAKsda-loopQR	11	4	713.633840117259	4	-0.46990165150779	11.6945460850905
89424695	P02768	P02768	FKDLGEENFK	TCcmVADESAENCcmDK	2	6	702.309517616399	4	-0.50627274953854	11.686391938222
110218147	P02768	P02768	FKDLGEENFK	YKAAFTECcmCcmQAADK	7	2	990.792266728284	3	-0.68062397163535	11.6861997016112
110246853	P02768	P02768	VPQVSTPTLVEVSR	DEGKASSAKsda-loopQR	11	4	713.634019243527	4	-0.2185411312023	11.6827582344046
109954663	P02768	P02768	YKAAFTECcmCcmQAADK	DLGEENFK	1	5	899.071602586522	3	-0.23622683650973	11.6815824347216
110051465	P02768	P02768	FKDLGEENFK	TCcmVADESAENCcmDK	2	6	936.076717835321	3	-0.73459532619205	11.681499628858
89599978	P02768	P02768	RPCcmFSALEVDETYVPK	HKPK	12	1	626.076527051732	4	-0.34894531161063	11.6808021823369
110055537	P02768	P02768	YKAAFTECcmCcmQAADK	LVRPEVDVMCcmTAFHDNEETFLK	1	21	1099.26045636339	4	-0.70093388057319	11.6751440207269
110206099	P02768	P02768	RPCcmFSALEVDETYVPK	HKPK	11	2	626.076619729171	4	-0.20067788921445	11.6728073727193
110082273	P02768	P02768	HPYFYAPELLFFAKR	FKsda-loopDLGEENFK	14	8	822.924044329636	4	-0.42054384034432	11.6717581457204
109901410	P02768	P02768	YKAAFTECcmCcmQAADK	DLGEENFK	1	3	899.071368318119	3	-0.49708604323833	11.6695200432938
110228837	P02768	P02768	YKAAFTECcmCcmQAADK	FKsda-loopDLGEENFK	2	7	763.85698260932	4	0.16926994335852	11.669471346864
89605390	P02768	P02768	HPYFYAPELLFFAKR	FKsda-loopDLGEENFK	14	8	822.923679936259	4	-0.86388949045244	11.6691756247104
89442290	P02768	P02768	FKDLGEENFK	TCcmVADESAENCcmDK	2	6	936.076970914768	3	-0.46394242065515	11.6685994053322
89684728	P02768	P02768	AFKAWAVAR	LKsda-loopCcmASLQKsda-loopFGER	3	11	676.120036067192	4	-1.74337927579468	11.668394272738
89086327	P02768	P02768	AFKAWAVAR	LKsda-loopCcmASLQKsda-loopFGER	3	11	676.121291280816	4	0.1158826293998	11.6661413113115
89203715	P02768	P02768	YKAAFTECcmCcmQAADK	FKsda-loopDLGEENFK	1	7	1018.14067175909	3	0.61539549711603	11.6561943922584
89408959	P02768	P02768	FKDLGEENFK	TCcmVADESAENCcmDK	2	6	936.077111941812	3	-0.31312266976497	11.654594675332
109980388	P02768	P02768	FKDLGEENFK	TCcmVADESAENCcmDK	2	6	702.308862890352	4	-1.43985840943392	11.652926798014
89718103	P02768	P02768	AAFTECcmCcmQAADK	RYK	1	2	640.297331025502	3	-0.31343295167341	11.6494522131727
89394919	P02768	P02768	YKAAFTECcmCcmQAADK	FKsda-loopDLGEENFK	2	7	763.856609377428	4	-0.31999019816676	11.6476253555887
89343727	P02768	P02768	DAHKsda-loopSEVAHR	TCcmVADESAENCcmDK	1	7	563.051949069785	5	0.31881991713412	11.6426451202887
110081085	P02768	P02768	FKDLGEENFK	YKAAFTECcmCcmQAADK	3	2	743.346178703776	4	-0.4657075827099	11.6402736822904
89630112	P02768	P02768	HPYFYAPELLFFAKR	FKsda-loopDLGEENFK	14	8	822.923793981627	4	-0.7251341753956	11.6391966449836
109914243	P02768	P02768	YKAAFTECcmCcmQAADK	FKsda-loopDLGEENFK	1	7	1018.13999185649	3	-0.05305469972646	11.6390253130007
89126225	P02768	P02768	YKAAFTECcmCcmQAADK	DLGEENFK	1	4	899.071352119811	3	-0.51512295184919	11.6341026559127
89222905	P02768	P02768	LKsda-loopCcmASLQKFGER	MPCcmAEDYLSVVLNQLCcmVLHEK	8	20	824.417114172989	5	-0.1451352589761	11.6308953230358
109980396	P02768	P02768	FKDLGEENFK	TCcmVADESAENCcmDK	2	6	936.07664901865	3	-0.80819052399143	11.6282316648543
89077591	P02768	P02768	FKDLGEENFK	TCcmVADESAENCcmDK	2	6	936.076758426853	3	-0.69118517898366	11.626847152128
89583658	P02768	P02768	DAHKsda-loopSEVAHR	TCcmVADESAENCcmDK	1	1	563.051622618581	5	-0.26200812747427	11.6242768807211
89111426	P02768	P02768	FKDLGEENFK	YKAAFTECcmCcmQAADK	7	2	743.346241809841	4	-0.38069784467753	11.6220670417786
89394005	P02768	P02768	VPQVSTPTLVEVSR	DEGKASSAKsda-loopQR	11	4	713.634255642751	4	0.11318817136652	11.6095255109922
89068850	P02768	P02768	YKAAFTECcmCcmQAADK	DLGEENFK	1	5	899.071307823032	3	-0.56444766854441	11.6077470199606
89409539	P02768	P02768	VPQVSTPTLVEVSR	DEGKASSAKsda-loopQR	11	4	713.634221183788	4	0.06483332667547	11.6075583442797
89309013	P02768	P02768	FKDLGEENFK	YKAAFTECcmCcmQAADK	3	2	743.346152312233	4	-0.50125944534818	11.6072438671391
100463861	P02768	P02768	TCcmVADESAENCcmDK	LVNEVTEFAK	1	9	910.413099325905	3	-1.00879784691335	11.6049275484522
89293274	P02768	P02768	YKAAFTECcmCcmQAADK	FKsda-loopDLGEENFK	1	7	1018.13996883641	3	-0.07568702534297	11.6041767397388
110039105	P02768	P02768	FKDLGEENFK	TCcmVADESAENCcmDK	2	6	936.076754431446	3	-0.69545802095486	11.6013490370497
89190357	P02768	P02768	VPQVSTPTLVEVSR	DEGKASSAKsda-loopQR	11	4	713.634142612914	4	-0.04542194730073	11.6010771802332
89220399	P02768	P02768	TCcmVADESAENCcmDK	LVNEVTEFAK	1	9	910.413494398279	3	-0.57436916227392	11.5993527927673
110399071	P02768	P02768	FKDLGEENFK	YKAAFTECcmCcmQAADK	7	2	990.792529141142	3	-0.41550307957788	11.5992485751804
89309659	P02768	P02768	YKAAFTECcmCcmQAADK	FKsda-loopDLGEENFK	2	7	763.856380294558	4	-0.620289073419	11.595859275028
89127573	P02768	P02768	YKAAFTECcmCcmQAADK	FKsda-loopDLGEENFK	1	7	1018.13987652864	3	-0.16643994652257	11.5926460481272
89647109	P02768	P02768	YKAAFTECcmCcmQAADK	FKsda-loopDLGEENFK	1	7	763.85677710613	4	-0.1001189324089	11.5920547669987
89166076	P02768	P02768	FKDLGEENFK	TCcmVADESAENCcmDK	2	6	936.077411261835	3	0.00698168825013	11.5900553826771
100453762	P02768	P02768	RPCcmFSALEVDETYVPK	HKPK	11	2	626.076696813481	4	-0.07735670022973	11.5885960915089
89650849	P02768	P02768	LKsda-loopCcmASLQKFGER	MPCcmAEDYLSVVLNQLCcmVLHEK	8	20	824.415584615267	5	-2.00272479687019	11.5872126988206
110105772	P02768	P02768	RHPYFYAPELLFFAK	LKCcmASLQK	8	2	586.318571551744	5	0.08597982061399	11.5842511624703
110013734	P02768	P02768	FKDLGEENFK	TCcmVADESAENCcmDK	2	6	936.077398294942	3	-0.0068856064497	11.583565711997
89757968	P02768	P02768	SLHTLFGDKLCcmTVATLR	LVNEVTEFAK	9	4	1054.8991671425	3	-1.02533273907578	11.5802649468093
89377424	P02768	P02768	DAHKSsda-loopEVAHR	TCcmVADESAENCcmDK	1	7	563.052079467465	5	0.55082589091908	11.5799131119928
89103427	P02768	P02768	FKDLGEENFK	YKAAFTECcmCcmQAADK	3	2	743.346106220269	4	-0.56334960713923	11.5788647336723
89651993	P02768	P02768	YKAAFTECcmCcmQAADK	LVRPEVDVMCcmTAFHDNEETFLK	2	21	1099.2603080796	4	-0.83595164215807	11.5777222638054
109955608	P02768	P02768	FKDLGEENFK	YKAAFTECcmCcmQAADK	6	2	990.792448926521	3	-0.49654549519169	11.5775989241047
89583488	P02768	P02768	FKDLGEENFK	TCcmVADESAENCcmDK	2	6	702.30898357325	4	-1.26777449208614	11.577283961027
110094101	P02768	P02768	FKDLGEENFK	YKAAFTECcmCcmQAADK	3	2	743.346187164589	4	-0.45431008082435	11.5728162032744
89703152	P02768	P02768	RPCcmFSALEVDETYVPK	HKPK	11	2	626.076332612757	4	-0.66001309640706	11.5707288859014
89585549	P02768	P02768	YKAAFTECcmCcmQAADK	FKsda-loopDLGEENFK	2	7	763.856537596481	4	-0.41408600572687	11.570456505975
89168187	P02768	P02768	SLHTLFGDKLCcmTVATLR	TCcmVADESAENCcmDK	1	12	878.667268542373	4	-0.67836522242325	11.570425406265
109913114	P02768	P02768	TCcmVADESAENCcmDK	LVNEVTEFAK	1	9	910.412989142349	3	-1.12995766584875	11.5648507808925
109936570	P02768	P02768	HPYFYAPELLFFAKR	FKsda-loopDLGEENFK	14	8	822.924138718902	4	-0.30570346964991	11.562912397129
110207176	P02768	P02768	FKDLGEENFK	TCcmVADESAENCcmDK	2	6	936.076561825631	3	-0.90143809579074	11.5567979532537
89448129	P02768	P02768	LKsda-loopCcmASLQKFGER	MPCcmAEDYLSVVLNQLCcmVLHEK	8	20	824.417303972771	5	0.08536934018064	11.5565139377121
110108816	P02768	P02768	YKAAFTECcmCcmQAADK	LVRPEVDVMCcmTAFHDNEETFLK	1	21	1099.25975857882	4	-1.33629200521848	11.5535187886287
89240666	P02768	P02768	LKsda-loopCcmASLQKFGER	MPCcmAEDYLSVVLNQLCcmVLHEK	8	20	824.417206163798	5	-0.03341592859251	11.5521192336235
109880815	P02768	P02768	YKAAFTECcmCcmQAADK	FKsda-loopDLGEENFK	2	6	763.856472507585	4	-0.49940937480151	11.549472752456
89095673	P02768	P02768	YKAAFTECcmCcmQAADK	FKsda-loopDLGEENFK	2	7	763.856883500022	4	0.03935009949811	11.5463194457444
89144730	P02768	P02768	FKDLGEENFK	TCcmVADESAENCcmDK	2	6	936.077464579868	3	0.0640020456641	11.5439707967495
89350289	P02768	P02768	LKsda-loopCcmASLQKFGER	MPCcmAEDYLSVVLNQLCcmVLHEK	8	19	824.417339334285	5	0.12831455051155	11.5422376702102
89236116	P02768	P02768	VTKCcmCcmTESLVNR	TPVSDR	2	5	741.367419663058	3	-0.95233346085644	11.5387454438829
89247224	P02768	P02768	VPQVSTPTLVEVSR	DEGKASSAKsda-loopQR	11	4	713.634140237063	4	-0.04875588133106	11.5310344206617
100426070	P02768	P02768	FKDLGEENFK	TCcmVADESAENCcmDK	2	6	936.077394822542	3	-0.01059912470494	11.5268355984316
89069349	P02768	P02768	VPQVSTPTLVEVSR	DEGKASSAKsda-loopQR	11	4	713.633738622507	4	-0.61232506004592	11.5262676984174
89602149	P02768	P02768	DAHKsda-loopSEVAHR	TCcmVADESAENCcmDK	1	7	937.748471991492	3	0.39837201437033	11.5257168753377
89567632	P02768	P02768	FKDLGEENFK	TCcmVADESAENCcmDK	2	6	936.076743969821	3	-0.70664608555463	11.5254077511692
110001601	P02768	P02768	YKAAFTECcmCcmQAADK	FKsda-loopDLGEENFK	2	6	763.856886088975	4	0.04274389170888	11.5245469314895
89071786	P02768	P02768	LKsda-loopCcmASLQKFGER	MPCcmAEDYLSVVLNQLCcmVLHEK	5	20	824.416508935077	5	-0.88017362799916	11.5233686202828
110010421	P02768	P02768	YKAAFTECcmCcmQAADK	FKsda-loopDLGEENFK	1	7	763.856749014165	4	-0.136943970954	11.521062790956
89475992	P02768	P02768	DAHKsda-loopSEVAHR	TCcmVADESAENCcmDK	1	7	937.748024733522	3	-0.07908979722154	11.5181185699391
89425451	P02768	P02768	VPQVSTPTLVEVSR	DEGKASSAKsda-loopQR	11	4	713.634228885131	4	0.07564030446643	11.5180736723529
110010658	P02768	P02768	SLHTLFGDKLCcmTVATLR	TCcmVADESAENCcmDK	1	12	878.667404103222	4	-0.52390819092218	11.516650089895
89361287	P02768	P02768	DAHKsda-loopSEVAHR	TCcmVADESAENCcmDK	1	7	703.562912251773	4	0.02707252968478	11.5135471971196
89361094	P02768	P02768	DAHKSsda-loopEVAHR	TCcmVADESAENCcmDK	1	7	703.562912251773	4	0.02707252968478	11.5135471971196
89477752	P02768	P02768	YKAAFTECcmCcmQAADK	FKsda-loopDLGEENFK	2	9	763.856793321433	4	-0.07886270651113	11.5058746426552
89344953	P02768	P02768	FKDLGEENFK	YKAAFTECcmCcmQAADK	7	2	990.792658378336	3	-0.28493219083143	11.5045662697423
89771639	P02768	P02768	SLHTLFGDKLCcmTVATLR	LVNEVTEFAK	9	4	1054.89953607216	3	-0.67526905134166	11.4991767451576
89513764	P02768	P02768	DAHKSsda-loopEVAHR	TCcmVADESAENCcmDK	1	7	563.052030801379	5	0.46423828702244	11.4974010684318
110051806	P02768	P02768	VPQVSTPTLVEVSR	DEGKASSAKsda-loopQR	11	4	713.634304972248	4	0.18241022439724	11.4958869159103
89458888	P02768	P02768	FKDLGEENFK	TCcmVADESAENCcmDK	2	6	936.077169586526	3	-0.25147519283402	11.4956611460821
89628329	P02768	P02768	FKDLGEENFK	TCcmVADESAENCcmDK	2	6	936.076299209475	3	-1.18228992504271	11.4949561288935
89095962	P02768	P02768	SLHTLFGDKLCcmTVATLR	LVNEVTEFAK	9	4	1054.90000648908	3	-0.22890786203908	11.4945661625461
110105005	P02768	P02768	FKDLGEENFK	TCcmVADESAENCcmDK	2	6	702.308763123916	4	-1.58211716689187	11.4937998589072
109893069	P02768	P02768	SLHTLFGDKLCcmTVATLR	LVNEVTEFAK	9	4	1054.89996493095	3	-0.26834083197457	11.492321377252
89663721	P02768	P02768	AFKAWAVAR	LKsda-loopCcmASLQKsda-loopFGER	3	11	676.119991859215	4	-1.80886152197992	11.4816626775954
110208082	P02768	P02768	YKAAFTECcmCcmQAADK	FKsda-loopDLGEENFK	1	7	1018.13928563547	3	-0.74738000448163	11.4800072128648
110009849	P02768	P02768	FKDLGEENFK	TCcmVADESAENCcmDK	2	6	702.309271309249	4	-0.85748654997054	11.4797712835614
89476087	P02768	P02768	VPQVSTPTLVEVSR	DEGKASSAKsda-loopQR	11	4	713.633981397415	4	-0.27164902258481	11.4783452850051
110063775	P02768	P02768	FKDLGEENFK	TCcmVADESAENCcmDK	2	6	702.308866941582	4	-1.43408168761738	11.4754540191614
89693100	P02768	P02768	YKAAFTECcmCcmQAADK	LVRPEVDVMCcmTAFHDNEETFLK	1	20	879.608866214237	5	-1.78694161722574	11.4731361405271
89378342	P02768	P02768	FKDLGEENFK	YKAAFTECcmCcmQAADK	1	1	743.346065083086	4	-0.61876521809473	11.4713762573698
89442151	P02768	P02768	DAHKsda-loopSEVAHR	TCcmVADESAENCcmDK	1	7	937.748305611651	3	0.22075635264873	11.4662311742065
89740367	P02768	P02768	VPQVSTPTLVEVSR	DEGKASSAKsda-loopQR	11	4	713.633741466995	4	-0.60833350710229	11.4654278566947
89118584	P02768	P02768	FKDLGEENFK	TCcmVADESAENCcmDK	2	6	702.309112472585	4	-1.08397460929637	11.4606185387871
110067454	P02768	P02768	YKAAFTECcmCcmQAADK	LVRPEVDVMCcmTAFHDNEETFLK	1	21	1099.26028472803	4	-0.85721409244456	11.4592289476562
89268471	P02768	P02768	YKAAFTECcmCcmQAADK	LVRPEVDVMCcmTAFHDNEETFLK	1	21	879.610419761774	5	-0.0187399897775	11.4544088105421
89410396	P02768	P02768	YKAAFTECcmCcmQAADK	FKsda-loopDLGEENFK	1	4	763.856707570595	4	-0.19127128692945	11.4511018905559
89129370	P02768	P02768	LKsda-loopCcmASLQKFGER	MPCcmAEDYLSVVLNQLCcmVLHEK	8	20	824.416823531076	5	-0.4981087813357	11.4463179732121
109934871	P02768	P02768	FKDLGEENFK	TCcmVADESAENCcmDK	2	6	702.309026695282	4	-1.20628601014008	11.4454672817449
89220676	P02768	P02768	VPQVSTPTLVEVSR	DEGKASSAKsda-loopQR	11	4	713.633996179832	4	-0.2509054651525	11.4435070819874
110105365	P02768	P02768	VPQVSTPTLVEVSR	DEGKASSAKsda-loopQR	11	4	713.633965970527	4	-0.2932969396709	11.4431163579771
89278412	P02768	P02768	VPQVSTPTLVEVSR	DEGKASSAKsda-loopQR	11	4	713.634063550425	4	-0.15636708449132	11.4377264748271
89167102	P02768	P02768	YKAAFTECcmCcmQAADK	FKsda-loopDLGEENFK	2	7	763.85686877491	4	0.02004732677148	11.4342246463598
110051423	P02768	P02768	DAHKsda-loopSEVAHR	TCcmVADESAENCcmDK	1	7	937.747816965611	3	-0.30088851253416	11.434213469562
89532482	P02768	P02768	DAHKsda-loopSEVAHR	TCcmVADESAENCcmDK	1	7	703.562983559462	4	0.1285701013204	11.433366623593
89362237	P02768	P02768	FKDLGEENFK	YKAAFTECcmCcmQAADK	3	1	743.346129078488	4	-0.53255746041741	11.4319857634948
89061292	P02768	P02768	YKAAFTECcmCcmQAADK	DLGEENFK	1	2	899.070482128412	3	-1.4838633506062	11.4287662298664
89136465	P02768	P02768	YKAAFTECcmCcmQAADK	FKsda-loopDLGEENFK	1	7	1018.1397382044	3	-0.30243422776265	11.4285056849469
89343750	P02768	P02768	DAHKsda-loopSEVAHR	TCcmVADESAENCcmDK	1	7	937.747995771668	3	-0.11000747823509	11.4273765969935
89144731	P02768	P02768	FKDLGEENFK	TCcmVADESAENCcmDK	2	6	702.309700828446	4	-0.245027392727	11.426289531594
89070136	P02768	P02768	YKAAFTECcmCcmQAADK	FKsda-loopDLGEENFK	2	7	1018.13989616174	3	-0.14713754994556	11.4240136378834
89460432	P02768	P02768	SLHTLFGDKLCcmTVATLR	LVNEVTEFAK	9	4	1054.9000432838	3	-0.19399471523892	11.4220457880085
100441614	P02768	P02768	NYAEAKDVFLGMFLYEYAR	LAKsda-loopTYETTLEK	2	10	940.726002517392	4	-0.8895892531518	11.4183457669249
89566548	P02768	P02768	AFKAWAVAR	LKsda-loopCcmASLQKsda-loopFGER	3	11	676.121158978875	4	-0.08008716743773	11.4170718708818
89311691	P02768	P02768	RHPYFYAPELLFFAK	LKCcmASLQKsda-loopFGER	10	2	700.573564706357	5	0.09123875423589	11.4169474788959
89740998	P02768	P02768	FKDLGEENFK	YKAAFTECcmCcmQAADK	1	2	743.344676813992	4	-2.48889278829939	11.4151639538238
109877135	P02768	P02768	YICcmENQDSISSK	ADLAK	1	4	681.328823115249	3	-1.0729496539742	11.4112140385306
89204031	P02768	P02768	YICcmENQDSISSK	AEFAEVSKLVTDLTK	1	8	1059.1953626917	3	0.18581284264954	11.4069317690249
110051693	P02768	P02768	VPQVSTPTLVEVSR	DEGKASSAKsda-loopQR	11	4	713.634304972248	4	0.18241022439724	11.4047824403202
109962767	P02768	P02768	AAFTECcmCcmQAADK	RYK	1	2	640.297864858301	3	0.5216068363497	11.4006350705809
89062086	P02768	P02768	FKDLGEENFK	TCcmVADESAENCcmDK	2	6	702.309149122624	4	-1.03171465863191	11.4005266205084
89496497	P02768	P02768	YKAAFTECcmCcmQAADK	FKsda-loopDLGEENFK	2	7	1018.14010479672	3	0.05798314453288	11.39991740848
89062847	P02768	P02768	HPYFYAPELLFFAKR	FKsda-loopDLGEENFK	14	7	822.923977467436	4	-0.50189291912051	11.3993702143815
109946395	P02768	P02768	YKAAFTECcmCcmQAADK	FKsda-loopDLGEENFK	1	7	1018.13978201852	3	-0.25935812082872	11.3969523353234
110093307	P02768	P02768	FKDLGEENFK	TCcmVADESAENCcmDK	2	6	936.076738527273	3	-0.71246655597287	11.3957723352537
89739509	P02768	P02768	YKAAFTECcmCcmQAADK	DLGEENFK	2	1	899.069988587406	3	-2.03342408380311	11.3947725094815
89378134	P02768	P02768	VPQVSTPTLVEVSR	NLGKVGSKsda-loopCcmCcmK	11	4	732.143684717748	4	0.13265095866014	11.3922380290939
109902365	P02768	P02768	FKDLGEENFK	YKAAFTECcmCcmQAADK	6	2	990.792370704396	3	-0.57557485261955	11.3912888355955
110224594	P02768	P02768	HKPK	Ksda-loopLVAASQAALGL	2	12	605.368029186105	3	0.44570409336294	11.3886204677352
89118622	P02768	P02768	DAHKsda-loopSEVAHR	TCcmVADESAENCcmDK	1	7	703.562709789659	4	-0.26110695268502	11.3879773417411
89118559	P02768	P02768	DAHKSsda-loopEVAHR	TCcmVADESAENCcmDK	1	7	703.562709789659	4	-0.26110695268502	11.3879773417411
89618464	P02768	P02768	YKAAFTECcmCcmQAADK	DLGEENFK	1	4	899.071344935395	3	-0.52312284005905	11.3864253290674
110031563	P02768	P02768	FKDLGEENFK	YKAAFTECcmCcmQAADK	7	2	990.79263616304	3	-0.30737674293873	11.3849398199455
89178638	P02768	P02768	YKAAFTECcmCcmQAADK	FKsda-loopDLGEENFK	2	7	763.856814400878	4	-0.05123020119628	11.3810318175822
89744607	P02768	P02768	LKsda-loopCcmASLQKFGER	MPCcmAEDYLSVVLNQLCcmVLHEK	8	20	824.416356852755	5	-1.06487180981178	11.3776122336473
89177742	P02768	P02768	VPQVSTPTLVEVSR	DEGKASSAKsda-loopQR	11	4	713.634267172358	4	0.1293671944433	11.3767013106231
89155104	P02768	P02768	VPQVSTPTLVEVSR	DEGKASSAKsda-loopQR	11	4	713.634088699448	4	-0.12107649558721	11.3748264046371
110080106	P02768	P02768	YKAAFTECcmCcmQAADK	DLGEENFK	1	1	899.071462531561	3	-0.39217883667221	11.3742810442056
89496392	P02768	P02768	YKAAFTECcmCcmQAADK	FKsda-loopDLGEENFK	2	7	763.856574347156	4	-0.36591048578769	11.3736515869419
89135378	P02768	P02768	DAHKsda-loopSEVAHR	TCcmVADESAENCcmDK	1	7	937.747968874094	3	-0.13872147609128	11.372729603275
109892831	P02768	P02768	YKAAFTECcmCcmQAADK	FKsda-loopDLGEENFK	2	7	1018.13981007506	3	-0.23177417025999	11.3696175149578
110005442	P02768	P02768	FKDLGEENFK	TCcmVADESAENCcmDK	2	6	702.309166542857	4	-1.00687483470768	11.3689859559521
89127829	P02768	P02768	SLHTLFGDKLCcmTVATLR	LVNEVTEFAK	9	4	1054.89978963827	3	-0.43466956254616	11.3682219266655
89237822	P02768	P02768	FKDLGEENFK	TCcmVADESAENCcmDK	2	6	936.076691971309	3	-0.76225529658071	11.3676720336121
89770731	P02768	P02768	FKDLGEENFK	YKAAFTECcmCcmQAADK	1	2	743.346014004991	4	-0.68757216200763	11.3642441790631
89376953	P02768	P02768	AFKAWAVAR	LKsda-loopCcmASLQKsda-loopFGER	3	11	676.121562547775	4	0.51769178247898	11.363003088739
109916808	P02768	P02768	YKAAFTECcmCcmQAADK	LVRPEVDVMCcmTAFHDNEETFLK	1	21	1099.26071110212	4	-0.46898504020404	11.3616638298674
89167097	P02768	P02768	YKAAFTECcmCcmQAADK	FKsda-loopDLGEENFK	2	7	763.85686877491	4	0.02004732677148	11.360522598026
109980113	P02768	P02768	YKAAFTECcmCcmQAADK	DLGEENFK	1	4	899.071485212911	3	-0.36692302360781	11.3539272733888
89626726	P02768	P02768	AFKAWAVAR	CcmASLQKsda-loopFGER	3	8	595.316095185459	4	-0.05392205795769	11.3524754277978
89687355	P02768	P02768	YKAAFTECcmCcmQAADK	FKsda-loopDLGEENFK	2	7	763.858100358743	4	1.63449907456915	11.3381330697391
89154923	P02768	P02768	FKDLGEENFK	TCcmVADESAENCcmDK	2	6	936.077234240177	3	-0.18233208902004	11.3365322262945
89377430	P02768	P02768	FKDLGEENFK	TCcmVADESAENCcmDK	2	6	936.077135330013	3	-0.28811042700755	11.3284053425495
110274708	P02768	P02768	YKAAFTECcmCcmQAADK	FKsda-loopDLGEENFK	2	7	1018.1397369945	3	-0.30362374803012	11.3282666650149
109903028	P02768	P02768	SLHTLFGDKLCcmTVATLR	LVNEVTEFAK	9	4	1054.90016465214	3	-0.07883279344819	11.3260105737669
89247031	P02768	P02768	DAHKsda-loopSEVAHR	TCcmVADESAENCcmDK	1	7	563.05192176428	5	0.27023745564794	11.3241418839351
89333417	P02768	P02768	LKsda-loopCcmASLQKFGER	MPCcmAEDYLSVVLNQLCcmVLHEK	8	20	824.417067962259	5	-0.20125642878816	11.323490770013
89191268	P02768	P02768	YKAAFTECcmCcmQAADK	FKsda-loopDLGEENFK	2	7	1018.14056641892	3	0.51182969620528	11.3188974513817
89118330	P02768	P02768	TCcmVADESAENCcmDK	LVNEVTEFAK	1	9	910.412926606365	3	-1.19872335816865	11.3145206383073
89329146	P02768	P02768	YKAAFTECcmCcmQAADK	FKsda-loopDLGEENFK	1	7	1018.14001650533	3	-0.02882104929225	11.3140329405067
89663712	P02768	P02768	AFKAWAVAR	LKsda-loopCcmASLQKsda-loopFGER	3	11	676.119991859215	4	-1.80886152197992	11.3113680422742
89263900	P02768	P02768	FKDLGEENFK	YKAAFTECcmCcmQAADK	3	1	743.345887267813	4	-0.8582989265471	11.3113455596607
89119878	P02768	P02768	HPYFYAPELLFFAKR	FKsda-loopDLGEENFK	14	8	822.92390205143	4	-0.59364913728906	11.3108892528758
89235043	P02768	P02768	AAFTECcmCcmQAADK	RYK	1	2	640.297800619875	3	0.42112286146486	11.3078478040663
110229424	P02768	P02768	HPYFYAPELLFFAKR	FKsda-loopDLGEENFK	14	8	822.923716062733	4	-0.81993557658336	11.3076686722694
89345443	P02768	P02768	YKAAFTECcmCcmQAADK	FKsda-loopDLGEENFK	1	7	763.856582681499	4	-0.35498520860343	11.3041284330271
89229380	P02768	P02768	VPQVSTPTLVEVSR	NLGKVGSKsda-loopCcmCcmK	11	4	732.143295128307	4	-0.40020377025954	11.3030446974573
110383651	P02768	P02768	AAFTECcmCcmQAADK	RYK	1	2	640.29773099559	3	0.31221413882507	11.3009718377516
89376951	P02768	P02768	AFKAWAVAR	LKsda-loopCcmASLQKsda-loopFGER	3	11	676.121562547775	4	0.51769178247898	11.3003639405132
89514322	P02768	P02768	VPQVSTPTLVEVSR	DEGKASSAKsda-loopQR	11	4	713.634044135555	4	-0.18361117265783	11.2999503458627
89229891	P02768	P02768	SLHTLFGDKLCcmTVATLR	LVNEVTEFAK	9	4	1054.90005792536	3	-0.18010188131025	11.2996736015913
110228558	P02768	P02768	FKDLGEENFK	YKAAFTECcmCcmQAADK	3	2	743.346243097248	4	-0.37896358768612	11.2985074463581
89513871	P02768	P02768	DAHKsda-loopSEVAHR	TCcmVADESAENCcmDK	1	7	937.748466652098	3	0.39267204511311	11.2967224690647
89142387	P02768	P02768	VTKCcmCcmTESLVNR	TPVSDR	2	5	741.367899916762	3	-0.30365828424907	11.2966723959798
109955012	P02768	P02768	DAHKsda-loopSEVAHR	TCcmVADESAENCcmDK	1	7	937.747828007952	3	-0.28910046962846	11.2952101575962
89264141	P02768	P02768	YKAAFTECcmCcmQAADK	FKsda-loopDLGEENFK	1	7	1018.13945894406	3	-0.57699065580051	11.2925740332153
110227989	P02768	P02768	DAHKsda-loopSEVAHR	TCcmVADESAENCcmDK	1	7	937.748074600812	3	-0.02585491220416	11.291908774173
89213055	P02768	P02768	YKAAFTECcmCcmQAADK	FKsda-loopDLGEENFK	2	7	763.856590284564	4	-0.3450185451487	11.2891928171618
89077813	P02768	P02768	VPQVSTPTLVEVSR	DEGKASSAKsda-loopQR	11	4	713.633313767107	4	-1.20850715891834	11.2887710428775
89263234	P02768	P02768	VPQVSTPTLVEVSR	DEGKASSAKsda-loopQR	11	4	713.634046607015	4	-0.18014307455733	11.2875835076505
109880188	P02768	P02768	FKDLGEENFK	YKAAFTECcmCcmQAADK	7	2	990.792052319495	3	-0.89724540465792	11.2855199804896
89310076	P02768	P02768	SLHTLFGDKLCcmTVATLR	LVNEVTEFAK	9	5	1054.89994287907	3	-0.28926504403839	11.2833820070325
89644245	P02768	P02768	DAHKsda-loopSEVAHR	TCcmVADESAENCcmDK	1	7	703.562496447285	4	-0.56477312371913	11.280787296419
89644186	P02768	P02768	DAHKSsda-loopEVAHR	TCcmVADESAENCcmDK	1	7	703.562496447285	4	-0.56477312371913	11.280787296419
100496463	P02768	P02768	DAHKsda-loopSEVAHR	TCcmVADESAENCcmDK	1	7	937.748622111349	3	0.55862963677698	11.2797412503827
110042228	P02768	P02768	YKAAFTECcmCcmQAADK	LVRPEVDVMCcmTAFHDNEETFLK	1	17	1099.26034466112	4	-0.80264284329832	11.2787692466235
89534575	P02768	P02768	SLHTLFGDKLCcmTVATLR	LVNEVTEFAK	9	4	1054.90009601591	3	-0.14395916926989	11.2780840787635
109952606	P02768	P02768	YICcmENQDSISSK	ADLAK	1	4	681.329245116581	3	-0.45265344063337	11.2777029925519
89629440	P02768	P02768	YKAAFTECcmCcmQAADK	FKsda-loopDLGEENFK	2	7	1018.1398697628	3	-0.17309182140709	11.2750591764046
109944576	P02768	P02768	SLHTLFGDK	TCcmVADESAENCcmDK	1	12	866.386664301162	3	-1.31475761759744	11.2725332849148
109956206	P02768	P02768	SLHTLFGDKLCcmTVATLR	LVNEVTEFAK	9	4	1054.89982518907	3	-0.40093672535072	11.2653687008743
110104554	P02768	P02768	EFNAETFTFHADICcmTLSEK	ER	17	1	882.410116121517	3	-0.92875941950891	11.2649837318314
89343736	P02768	P02768	DAHKsda-loopSEVAHR	TCcmVADESAENCcmDK	1	7	937.748350748729	3	0.26894158914012	11.26388201194
109891584	P02768	P02768	TCcmVADESAENCcmDK	LVNEVTEFAK	1	9	910.413008920865	3	-1.10820885425232	11.2625496050482
89361112	P02768	P02768	FKDLGEENFK	TCcmVADESAENCcmDK	2	6	702.30952835926	4	-0.49095431070653	11.259310442682
89446267	P02768	P02768	KVPQVSTPTLVEVSR	RPCcmFSALEVDETYVPK	1	8	908.730994488447	4	-0.35961187511937	11.2575874113705
89546898	P02768	P02768	RPCcmFSALEVDETYVPK	YTKK	10	3	633.576081268426	4	-0.78512878407874	11.2570476936689
89248185	P02768	P02768	SLHTLFGDKLCcmTVATLR	LVNEVTEFAK	9	4	1054.8999094062	3	-0.32102621031381	11.254078418318
89347264	P02768	P02768	HPYFYAPELLFFAK	LKCcmASLQKsda-loopFGER	11	2	836.439694523846	4	-0.10139415100015	11.2518052874363
110064300	P02768	P02768	RHPYFYAPELLFFAK	LKCcmASLQK	9	2	976.525513486805	3	-0.5169010502262	11.2491586745784
89453716	P02768	P02768	AAFTECcmCcmQAADK	RYK	1	2	640.298053350981	3	0.81645362718793	11.2477774556985
110009871	P02768	P02768	FKDLGEENFK	TCcmVADESAENCcmDK	2	6	936.077240550245	3	-0.17558385930414	11.2469867785793
89192175	P02768	P02768	SLHTLFGDKLCcmTVATLR	TCcmVADESAENCcmDK	1	12	878.666958288291	4	-1.03186643514729	11.2461232122706
110064177	P02768	P02768	VPQVSTPTLVEVSR	DEGKASSAKsda-loopQR	11	4	713.634046533658	4	-0.18024601341724	11.2454818751366
110215038	P02768	P02768	YICcmENQDSISSK	ADLAK	1	4	681.328842209245	3	-1.04488354957526	11.2402138965314
109926190	P02768	P02768	HPYFYAPELLFFAKR	FKsda-loopDLGEENFK	14	7	822.924139341973	4	-0.30494539921995	11.2382908085762
110031436	P02768	P02768	RHPYFYAPELLFFAK	LKCcmASLQK	8	2	586.318367086598	5	-0.26334739260585	11.2369842493302
110052815	P02768	P02768	YKAAFTECcmCcmQAADK	FKsda-loopDLGEENFK	2	7	763.856409518373	4	-0.58198032178911	11.2362750273547
89502061	P02768	P02768	YKAAFTECcmCcmQAADK	LVRPEVDVMCcmTAFHDNEETFLK	2	17	1099.26101252812	4	-0.19452574947211	11.2347027641518
89587116	P02768	P02768	HPYFYAPELLFFAKR	FKsda-loopDLGEENFK	14	9	822.924210939196	4	-0.21783537103101	11.2321961589115
89177602	P02768	P02768	DAHKsda-loopSEVAHR	TCcmVADESAENCcmDK	1	7	703.562814940115	4	-0.1114384375436	11.2305440307943
89177549	P02768	P02768	DAHKSsda-loopEVAHR	TCcmVADESAENCcmDK	1	7	703.562814940115	4	-0.1114384375436	11.2305440307943
89412105	P02768	P02768	SLHTLFGDKLCcmTVATLR	TCcmVADESAENCcmDK	1	10	878.667373956167	4	-0.55825752301799	11.2301487625263
100465065	P02768	P02768	YKAAFTECcmCcmQAADK	FKsda-loopDLGEENFK	1	7	1018.13991091343	3	-0.13263434011062	11.229537548534
89213063	P02768	P02768	YKAAFTECcmCcmQAADK	FKsda-loopDLGEENFK	1	7	1018.13989802834	3	-0.14530239135899	11.2295116433814
109969653	P02768	P02768	YICcmENQDSISSK	ADLAK	1	4	681.32953652458	3	-0.02431527058006	11.2284359362405
89102791	P02768	P02768	TCcmVADESAENCcmDK	LVNEVTEFAK	1	9	910.413080005592	3	-1.03004281061361	11.2247888049491
109980836	P02768	P02768	VPQVSTPTLVEVSR	DEGKASSAKsda-loopQR	11	4	713.634120730552	4	-0.07612856542022	11.2237919741966
89282622	P02768	P02768	FKsda-loopDLGEENFK	LVNEVTEFAKTCcmVADESAENCcmDK	6	10	1005.46908211376	4	-0.41128282131192	11.2230843580801
89495195	P02768	P02768	VPQVSTPTLVEVSR	DEGKASSAKsda-loopQR	11	4	713.634150063398	4	-0.03496698976456	11.2220146415579
89687357	P02768	P02768	YKAAFTECcmCcmQAADK	FKsda-loopDLGEENFK	2	7	1018.14198026575	3	1.90186143308235	11.2203327985752
89755404	P02768	P02768	TCcmVADESAENCcmDK	LVNEVTEFAK	1	9	910.411852736796	3	-2.37956964119469	11.2162909786269
89625796	P02768	P02768	TCcmVADESAENCcmDK	DAHK	1	1	513.217099890785	4	-0.82246696932242	11.216132970947
110004084	P02768	P02768	YICcmENQDSISSK	ADLAK	1	4	681.329187996819	3	-0.53661329902606	11.2149963957931
89061767	P02768	P02768	DAHKsda-loopSEVAHR	TCcmVADESAENCcmDK	1	1	563.051640170606	5	-0.23077923845174	11.2146886172031
109955079	P02768	P02768	FKDLGEENFK	TCcmVADESAENCcmDK	2	6	936.076757429733	3	-0.69225153747237	11.2115322758003
89501009	P02768	P02768	LVRPEVDVMCcmTAFHDNEETFLKK	FKsda-loopDLGEENFK	22	8	834.413412598147	5	-0.36438482423818	11.2101106670223
89326917	P02768	P02768	AFKAWAVAR	LKsda-loopCcmASLQKsda-loopFGER	3	10	676.121555843263	4	0.50776084826871	11.2092447493818
109945017	P02768	P02768	YKAAFTECcmCcmQAADK	DLGEENFK	2	1	899.071316605796	3	-0.55466801057086	11.2010381442808
109917215	P02768	P02768	YKAAFTECcmCcmQAADK	LVRPEVDVMCcmTAFHDNEETFLK	2	21	1099.25894347951	4	-2.07846944999365	11.20072139456
89221695	P02768	P02768	VHTECcmCcmHGDLLECcmADDRADLAK	LVTDLTK	1	6	864.660621723633	4	-0.79770733689049	11.2005395585025
89105418	P02768	P02768	LKsda-loopCcmASLQKFGER	MPCcmAEDYLSVVLNQLCcmVLHEK	8	20	824.417281994867	5	0.05867801369673	11.2003655871496
89179288	P02768	P02768	MPCcmAEDYLSVVLNQLCcmVLHEK	HPEAKR	7	5	668.136737674696	5	0.41528374746152	11.19467290712
100412121	P02768	P02768	TCcmVADESAENCcmDK	LVNEVTEFAK	1	9	910.413019200166	3	-1.09690555005666	11.1927619549099
89377436	P02768	P02768	FKDLGEENFK	TCcmVADESAENCcmDK	2	6	702.309637557347	4	-0.33524679218256	11.1927077728231
89478088	P02768	P02768	SLHTLFGDKLCcmTVATLR	LVNEVTEFAK	9	4	791.426508006922	4	-0.62866582497484	11.1891781674233
89263000	P02768	P02768	DAHKSsda-loopEVAHR	TCcmVADESAENCcmDK	1	1	563.051663834963	5	-0.18867517499998	11.1883736467337
89204615	P02768	P02768	SLHTLFGDKLCcmTVATLR	TCcmVADESAENCcmDK	1	12	878.66724095461	4	-0.70979851615592	11.1882488324496
109925907	P02768	P02768	YKAAFTECcmCcmQAADK	FKsda-loopDLGEENFK	1	7	1018.13982457459	3	-0.21751887312844	11.1880561069937
110090730	P02768	P02768	YICcmENQDSISSK	ADLAK	1	4	681.328375995386	3	-1.73016738494987	11.1853942054333
89274703	P02768	P02768	VTKCcmCcmTESLVNR	TPVSDR	2	5	741.367980269478	3	-0.19512645645154	11.1844659301744
89330551	P02768	P02768	HPYFYAPELLFFAKR	FKsda-loopDLGEENFK	14	6	822.924265084682	4	-0.15195830732662	11.1835534063294
89262591	P02768	P02768	TCcmVADESAENCcmDK	LVNEVTEFAK	1	9	910.413120366189	3	-0.9856615724622	11.1819714945497
89155550	P02768	P02768	FKDLGEENFK	YKAAFTECcmCcmQAADK	7	2	990.792875645478	3	-0.06542290720476	11.1805694517806
89191259	P02768	P02768	YKAAFTECcmCcmQAADK	FKsda-loopDLGEENFK	2	7	763.85692804859	4	0.09774767790283	11.1789784428863
89755366	P02768	P02768	YKAAFTECcmCcmQAADK	DLGEENFK	1	5	899.071020310694	3	-0.88459430129084	11.178498583804
110000120	P02768	P02768	YICcmENQDSISSK	ADLAK	1	4	681.329281825489	3	-0.39869532501944	11.1739509970074
89178189	P02768	P02768	RHPYFYAPELLFFAK	LKCcmASLQK	9	2	976.525809477052	3	-0.21348274120609	11.1739049388291
89468837	P02768	P02768	AAFTECcmCcmQAADK	YK	1	1	588.26385901085	3	0.05326016890451	11.1735443315751
110032292	P02768	P02768	HPYFYAPELLFFAKR	FKsda-loopDLGEENFK	14	9	822.924212019008	4	-0.21652159862604	11.1732528474729
89123271	P02768	P02768	AAFTECcmCcmQAADK	YK	1	1	588.263838322951	3	0.01803212598008	11.1710439669221
109955911	P02768	P02768	FKDLGEENFK	YKAAFTECcmCcmQAADK	1	2	743.346071409617	4	-0.61024279253719	11.169540097577
89684754	P02768	P02768	AFKAWAVAR	LKsda-loopCcmASLQKsda-loopFGER	3	11	676.119443914033	4	-2.62049516234327	11.1682196235401
89548626	P02768	P02768	YKAAFTECcmCcmQAADK	DLGEENFK	2	5	899.071488772182	3	-0.36295975517801	11.1672510320728
89461416	P02768	P02768	SLHTLFGDKLCcmTVATLR	TCcmVADESAENCcmDK	1	12	878.667547506737	4	-0.36051528358399	11.1659832690295
109955352	P02768	P02768	AVMDDFAAFVEKsda-loopCcmCcmK	ATKsda-loopEQLK	1	2	951.799606779943	3	-0.42749616740455	11.1657324576289
109987280	P02768	P02768	QNCcmELFEQLGEYK	FQNALLVR	12	1	900.453626928375	3	-1.06784660631722	11.1637829231406
89603376	P02768	P02768	FKDLGEENFK	YKAAFTECcmCcmQAADK	3	2	743.346009973489	4	-0.69300297016621	11.1599665252539
89166528	P02768	P02768	RHPYFYAPELLFFAK	LKCcmASLQK	9	2	976.525802903637	3	-0.22022112014986	11.1580144391844
89374381	P02768	P02768	VPQVSTPTLVEVSR	NLGKVGSK	11	4	599.59430012136	4	0.17909607495767	11.1574628809379
89126531	P02768	P02768	DAHKsda-loopSEVAHR	TCcmVADESAENCcmDK	1	1	563.051504023286	5	-0.47301507843961	11.1562781771903
89129807	P02768	P02768	YKAAFTECcmCcmQAADK	LVRPEVDVMCcmTAFHDNEETFLK	2	13	879.609591907337	5	-0.9609793020485	11.1511090240867
110093773	P02768	P02768	RHPYFYAPELLFFAK	LKCcmASLQK	9	2	976.525815796359	3	-0.20700484707589	11.1498790903534
110398122	P02768	P02768	DAHKsda-loopSEVAHR	TCcmVADESAENCcmDK	1	7	937.747817328021	3	-0.30050162858169	11.1489931071837
89688133	P02768	P02768	SLHTLFGDKLCcmTVATLR	LVNEVTEFAK	12	7	1054.8956977675	3	-4.31729415687057	11.146888977287
89237886	P02768	P02768	DAHKsda-loopSEVAHR	TCcmVADESAENCcmDK	1	1	563.051993156422	5	0.39725968036767	11.1449109867681
89618567	P02768	P02768	TCcmVADESAENCcmDK	LVNEVTEFAK	1	9	910.412718283482	3	-1.42779894531175	11.1437001798656
89278002	P02768	P02768	FKDLGEENFK	TCcmVADESAENCcmDK	2	6	702.309381628922	4	-0.70017974173891	11.1419399089889
89585552	P02768	P02768	YKAAFTECcmCcmQAADK	FKsda-loopDLGEENFK	2	7	763.856537596481	4	-0.41408600572687	11.1361939919709
89364319	P02768	P02768	SLHTLFGDKLCcmTVATLR	TCcmVADESAENCcmDK	1	12	878.667257886168	4	-0.69050682374605	11.1336431833893
89204674	P02768	P02768	SLHTLFGDKLCcmTVATLR	TCcmVADESAENCcmDK	1	10	1171.22144630774	3	0.04549675068042	11.1315747142784
100419017	P02768	P02768	EFNAETFTFHADICcmTLSEK	ER	17	1	882.4108981368	3	-0.04152089311606	11.130199598242
89426118	P02768	P02768	YKAAFTECcmCcmQAADK	FKsda-loopDLGEENFK	2	7	1018.14058662649	3	0.53169688605643	11.1300886063619
89102891	P02768	P02768	FKDLGEENFK	TCcmVADESAENCcmDK	2	6	936.07611266891	3	-1.38178358805163	11.1298667037551
109902969	P02768	P02768	SLHTLFGDKLCcmTVATLR	LVNEVTEFAK	9	3	1054.89970016925	3	-0.51956340134696	11.1253810854617
89121130	P02768	P02768	YKAAFTECcmCcmQAADK	LVRPEVDVMCcmTAFHDNEETFLK	2	21	879.609508364232	5	-1.0560655806706	11.1246998130219
89647522	P02768	P02768	SLHTLFGDKLCcmTVATLR	LVNEVTEFAK	9	2	1054.89812629473	3	-2.01295463067394	11.1236364489373
110055688	P02768	P02768	YKAAFTECcmCcmQAADK	LVRPEVDVMCcmTAFHDNEETFLK	1	21	879.610213329672	5	-0.25369487199049	11.1235794162468
110204573	P02768	P02768	YICcmENQDSISSK	ADLAK	1	4	681.328883688191	3	-0.98391399516569	11.116861417745
89326972	P02768	P02768	TCcmVADESAENCcmDK	LVNEVTEFAK	1	9	910.413410349243	3	-0.66679099332348	11.1153841127421
110081174	P02768	P02768	LDELRDEGKsda-loopASSAKsda-loopQR	LKCcmASLQK	11	2	999.200171034321	3	-0.16149769017096	11.1148146261841
89604032	P02768	P02768	YKAAFTECcmCcmQAADK	FKsda-loopDLGEENFK	2	7	763.856862800268	4	0.01221532135124	11.1140684286947
89555699	P02768	P02768	LKsda-loopCcmASLQKFGER	MPCcmAEDYLSVVLNQLCcmVLHEK	8	20	824.416058501998	5	-1.4272074292885	11.1110226664894
89620600	P02768	P02768	HPYFYAPELLFFAKR	FKsda-loopDLGEENFK	14	7	822.923434861467	4	-1.1620640727667	11.1102138209801
110218478	P02768	P02768	YKAAFTECcmCcmQAADK	FKsda-loopDLGEENFK	2	7	1018.14000769671	3	-0.03748129534144	11.106232947859
110080451	P02768	P02768	FKDLGEENFK	TCcmVADESAENCcmDK	2	6	702.308928713067	4	-1.34600061489036	11.1046556413821
89330801	P02768	P02768	VHTECcmCcmHGDLLECcmADDRADLAK	LVTDLTK	1	6	864.660177962271	4	-1.31152576932822	11.1044478446021
109879345	P02768	P02768	TCcmVADESAENCcmDK	LVNEVTEFAK	1	9	910.413040639807	3	-1.07333013530085	11.1018060928983
89066429	P02768	P02768	AAFTECcmCcmQAADK	RYK	1	2	640.297349116688	3	-0.28513409070169	11.0999887809808
110227900	P02768	P02768	FKDLGEENFK	TCcmVADESAENCcmDK	2	6	702.308862380424	4	-1.44058552493131	11.0998977553419
89517015	P02768	P02768	SLHTLFGDKLCcmTVATLR	LVNEVTEFAK	12	4	1054.89987220825	3	-0.3563219673478	11.0987366207091
89629532	P02768	P02768	YKAAFTECcmCcmQAADK	FKsda-loopDLGEENFK	1	7	1018.1398697628	3	-0.17309182140709	11.0944272526107
109924693	P02768	P02768	FKDLGEENFK	TCcmVADESAENCcmDK	2	6	702.309027840115	4	-1.20465357207997	11.0943165885403
109936151	P02768	P02768	YKAAFTECcmCcmQAADK	FKsda-loopDLGEENFK	2	7	1018.13980954211	3	-0.23229814310376	11.0938720123572
89327780	P02768	P02768	VPQVSTPTLVEVSR	DEGKASSAKsda-loopQR	11	4	713.634020909151	4	-0.21620382953162	11.0900058620018
89228782	P02768	P02768	DAHKsda-loopSEVAHR	TCcmVADESAENCcmDK	1	7	937.748138083611	3	0.04191495288433	11.0888235520822
89147369	P02768	P02768	FKDLGEENFK	LVRPEVDVMCcmTAFHDNEETFLKK	7	22	818.005602726676	5	0.18323160586424	11.0887676257563
89527513	P02768	P02768	TCcmVADESAENCcmDK	DAHK	7	1	513.217644681252	4	0.24114015802025	11.0849613120779
89458692	P02768	P02768	TCcmVADESAENCcmDK	LVNEVTEFAK	1	9	910.413466736236	3	-0.60478684211067	11.0837763051633
110052212	P02768	P02768	FKDLGEENFK	YKAAFTECcmCcmQAADK	7	2	990.79241975479	3	-0.52601827093379	11.0827730030932
89568151	P02768	P02768	VPQVSTPTLVEVSR	DEGKASSAKsda-loopQR	11	4	713.633796960605	4	-0.53046160802541	11.0795055798695
89569907	P02768	P02768	SLHTLFGDKLCcmTVATLR	LVNEVTEFAK	9	4	1054.8998036062	3	-0.42141591115515	11.0793839484204
89586328	P02768	P02768	SLHTLFGDKLCcmTVATLR	LVNEVTEFAK	9	4	1054.89961528984	3	-0.60010232914602	11.0783064904214
89617896	P02768	P02768	SLHTLFGDK	TCcmVADESAENCcmDK	1	12	866.38632216254	3	-1.71011967145487	11.0782336712054
109980965	P02768	P02768	RHPYFYAPELLFFAK	LKCcmASLQK	9	2	976.525456760057	3	-0.57505139190892	11.0778677017387
110064209	P02768	P02768	VPQVSTPTLVEVSR	DEGKASSAKsda-loopQR	11	4	713.634046533658	4	-0.18024601341724	11.077085578359
109901830	P02768	P02768	FKDLGEENFK	TCcmVADESAENCcmDK	2	6	702.30893482553	4	-1.3372847438571	11.0727661488721
89202165	P02768	P02768	TCcmVADESAENCcmDK	LVNEVTEFAK	1	9	910.413494920138	3	-0.57379531677462	11.0721630255593
110055551	P02768	P02768	YKAAFTECcmCcmQAADK	LVRPEVDVMCcmTAFHDNEETFLK	1	21	1099.26026715369	4	-0.87321616561536	11.0672675047417
109989748	P02768	P02768	AAFTECcmCcmQAADK	RYK	1	2	640.297903973412	3	0.58279205021494	11.0651163753654
89327371	P02768	P02768	DAHKsda-loopSEVAHR	TCcmVADESAENCcmDK	1	7	937.748136239271	3	0.0399460624415	11.0636343718808
110207768	P02768	P02768	FKDLGEENFK	YKAAFTECcmCcmQAADK	7	1	990.792173843525	3	-0.7744672776426	11.0626477713841
89228642	P02768	P02768	TCcmVADESAENCcmDK	LVNEVTEFAK	1	9	910.413216997692	3	-0.87940383461041	11.0617227109295
110095399	P02768	P02768	SLHTLFGDKLCcmTVATLR	TCcmVADESAENCcmDK	1	12	878.667141622443	4	-0.82297685458997	11.0611202375722
89528594	P02768	P02768	LAKTYETTLEK	FGERAFK	3	4	744.734423665126	3	-0.80011583151355	11.0608310731455
110094108	P02768	P02768	LDELRDEGKsda-loopASSAKsda-loopQR	LKCcmASLQK	11	2	999.200045512334	3	-0.28724689905552	11.060422220743
89229074	P02768	P02768	VPQVSTPTLVEVSR	DEGKASSAKsda-loopQR	11	4	713.634132600377	4	-0.05947212845306	11.0561885584847
89475030	P02768	P02768	EFNAETFTFHADICcmTLSEK	ER	17	1	882.410428004698	3	-0.57491112530325	11.0557918429043
109889592	P02768	P02768	TCcmVADESAENCcmDK	DAHK	7	1	513.217388871555	4	-0.25828307600635	11.0543877480834
89120777	P02768	P02768	LKsda-loopCcmASLQKFGER	MPCcmAEDYLSVVLNQLCcmVLHEK	5	20	824.416903382756	5	-0.4011319604358	11.0534982676859
89154630	P02768	P02768	YKAAFTECcmCcmQAADK	DLGEENFK	2	5	899.071796700577	3	-0.0200797259169	11.0533825612275
89532492	P02768	P02768	DAHKsda-loopSEVAHR	TCcmVADESAENCcmDK	1	7	937.748335284138	3	0.25243265660466	11.0515136759329
89770602	P02768	P02768	VPQVSTPTLVEVSR	NLGKVGSKsda-loopCcmCcmK	11	4	732.143175007323	4	-0.5644973257048	11.0495904740819
109909988	P02768	P02768	HKPK	LVAASQAALGL	2	11	535.322433960892	3	0.18820498711815	11.0493220135608
89118234	P02768	P02768	YKAAFTECcmCcmQAADK	DLGEENFK	2	1	899.07075104597	3	-1.18442211158463	11.048500917566
89705987	P02768	P02768	VPQVSTPTLVEVSR	DEGKASSAKsda-loopQR	11	4	713.633902729594	4	-0.38204033848307	11.043274986837
89343282	P02768	P02768	AFKsda-loopAWAVAR	LKCcmASLQKsda-loopFGER	4	2	676.121433596532	4	0.32668514470388	11.0425208242192
89229546	P02768	P02768	YKAAFTECcmCcmQAADK	FKsda-loopDLGEENFK	2	7	1018.14021283918	3	0.16420571763011	11.0422489300023
109925883	P02768	P02768	YKAAFTECcmCcmQAADK	FKsda-loopDLGEENFK	1	7	763.8565705901	4	-0.37083551439849	11.0415378902454
110028961	P02768	P02768	YICcmENQDSISSK	ADLAK	1	4	681.329299315168	3	-0.37298739277533	11.0392480423569
109978521	P02768	P02768	LAKTYETTLEK	FGERAFK	3	4	744.734680274265	3	-0.45508481484521	11.0381196826481
89584699	P02768	P02768	VPQVSTPTLVEVSR	NLGKVGSKsda-loopCcmCcmK	11	4	732.14316376121	4	-0.57987901693928	11.0356940351656
89363095	P02768	P02768	SLHTLFGDKLCcmTVATLR	LVNEVTEFAK	12	4	1054.90011808939	3	-0.12301446201173	11.0355499375123
89221597	P02768	P02768	HPYFYAPELLFFAK	LKCcmASLQKsda-loopFGER	9	2	836.439773546395	4	-0.00680536165472	11.0318238564507
89126535	P02768	P02768	DAHKsda-loopSEVAHR	TCcmVADESAENCcmDK	1	7	937.747530949026	3	-0.60622012425159	11.0255140496304
89307677	P02768	P02768	FKDLGEENFK	TCcmVADESAENCcmDK	2	6	702.309276297352	4	-0.85037392408281	11.024891689329
89304185	P02768	P02768	RHPDYSVVLLLR	HPEAKR	1	5	572.326073359191	4	0.03315556758631	11.0224652441057
89459048	P02768	P02768	DAHKsda-loopSEVAHR	TCcmVADESAENCcmDK	1	7	563.052085027966	5	0.560719237549	11.0222714180665
109891814	P02768	P02768	FKDLGEENFK	TCcmVADESAENCcmDK	2	6	936.076694021951	3	-0.76006226095911	11.0222453888143
89392894	P02768	P02768	EFNAETFTFHADICcmTLSEK	ER	17	1	882.41040888712	3	-0.59660104892182	11.0217910690138
110386342	P02768	P02768	AAFTECcmCcmQAADK	RYK	1	2	640.29776834093	3	0.37063101554262	11.0195530075943
89618663	P02768	P02768	FKDLGEENFK	TCcmVADESAENCcmDK	2	6	702.308694394708	4	-1.68011938217321	11.0160779777434
89532498	P02768	P02768	DAHKsda-loopSEVAHR	TCcmVADESAENCcmDK	1	7	937.747489879968	3	-0.6500626225041	11.0160588962818
110105368	P02768	P02768	VPQVSTPTLVEVSR	DEGKASSAKsda-loopQR	11	4	713.633965970527	4	-0.2932969396709	11.0159461267668
89135766	P02768	P02768	VPQVSTPTLVEVSR	DEGKASSAKsda-loopQR	11	4	713.633906645637	4	-0.37654511641917	11.0158367023896
89221288	P02768	P02768	SLHTLFGDKLCcmTVATLR	LVNEVTEFAK	9	4	1054.90026798029	3	0.01921146048143	11.0130842980819
89784238	P02768	P02768	DAHKsda-loopSEVAHR	TCcmVADESAENCcmDK	1	1	563.051586484116	5	-0.32629923841733	11.0123924062754
89445817	P02768	P02768	VPQVSTPTLVEVSR	LDELRDEGKASSAKsda-loopQR	11	9	696.376409367515	5	-0.20264238964063	11.0119287155844
89205260	P02768	P02768	RHPYFYAPELLFFAKsda-loopR	LKCcmASLQKsda-loopFGER	9	2	748.202023273237	5	0.04944148050371	11.0101959806798
109915237	P02768	P02768	SLHTLFGDKLCcmTVATLR	TCcmVADESAENCcmDK	1	12	878.667512487654	4	-0.40041576851393	11.0096990218013
89360597	P02768	P02768	AFKAWAVAR	LKsda-loopCcmASLQKsda-loopFGER	3	11	676.121527958886	4	0.4664576318872	11.0096102463098
100454761	P02768	P02768	FKDLGEENFK	TCcmVADESAENCcmDK	2	6	936.077069594344	3	-0.35841068249573	11.0086836354541
89360713	P02768	P02768	TCcmVADESAENCcmDK	LVNEVTEFAK	1	9	910.413490311552	3	-0.57886300089417	11.0079006630433
89169853	P02768	P02768	YKAAFTECcmCcmQAADK	LVRPEVDVMoxCcmTAFHDNEETFLK	1	11	882.808918569633	5	-0.56663182305592	11.0077810869323
89366282	P02768	P02768	LKsda-loopCcmASLQKFGER	MPCcmAEDYLSVVLNQLCcmVLHEK	5	20	824.417309872648	5	0.09253451590036	11.0062873883678
109980933	P02768	P02768	RHPYFYAPELLFFAK	LKCcmASLQK	9	2	976.525456760057	3	-0.57505139190892	11.0061738119077
89111345	P02768	P02768	VHTECcmCcmHGDLLECcmADDR	LVTDLTK	2	6	986.452224033625	3	-0.37076284585285	11.0047356332789
89443866	P02768	P02768	YKAAFTECcmCcmQAADK	FKsda-loopDLGEENFK	2	7	1018.13963362129	3	-0.40525572082473	11.0034749444627
89307666	P02768	P02768	DAHKsda-loopSEVAHR	TCcmVADESAENCcmDK	1	7	937.747637623728	3	-0.49234155769333	11.003374538415
89443863	P02768	P02768	YKAAFTECcmCcmQAADK	FKsda-loopDLGEENFK	2	7	763.856611701773	4	-0.31694327372883	11.0027230308826
89252593	P02768	P02768	YKAAFTECcmCcmQAADK	LVRPEVDVMCcmTAFHDNEETFLK	1	21	879.609658746229	5	-0.88490526189673	11.0025733143189
109981581	P02768	P02768	SLHTLFGDKLCcmTVATLR	LVNEVTEFAK	9	4	1054.90007953474	3	-0.15959754119481	11.0024388178877
89238159	P02768	P02768	VPQVSTPTLVEVSR	DEGKASSAKsda-loopQR	11	4	713.634038883144	4	-0.1909816649024	10.9979797815259
89685201	P02768	P02768	DAHKsda-loopSEVAHR	TCcmVADESAENCcmDK	1	7	937.744687939497	3	-3.64122133391938	10.9976507917008
89246097	P02768	P02768	RPCcmFSALEVDETYVPK	YTKK	11	3	633.576189810713	4	-0.61353922587913	10.9971175055119
109880907	P02768	P02768	YKAAFTECcmCcmQAADK	FKsda-loopDLGEENFK	2	7	1018.13992735271	3	-0.11647196649276	10.9956257694134
89408598	P02768	P02768	AFKAWAVAR	LKsda-loopCcmASLQKsda-loopFGER	3	11	676.121516290847	4	0.44917456555008	10.9940252124491
89152728	P02768	P02768	LAKTYETTLEK	FGERAFK	3	4	744.734570554783	3	-0.60261122247802	10.9840227565918
89261235	P02768	P02768	RPCcmFSALEVDETYVPK	YTKK	10	3	633.576091073585	4	-0.76962825488404	10.9835744290584
89088944	P02768	P02768	LKsda-loopCcmASLQKFGER	MPCcmAEDYLSVVLNQLCcmVLHEK	8	20	824.416617314223	5	-0.74855128724592	10.9828302270227
89737920	P02768	P02768	AFKAWAVAR	CcmASLQKsda-loopFGER	3	9	595.316112846858	4	-0.02420451457366	10.9819620638063
110206857	P02768	P02768	YKAAFTECcmCcmQAADK	DLGEENFK	1	1	899.071260435242	3	-0.61721424363119	10.9818074861781
89230265	P02768	P02768	VHTECcmCcmHGDLLECcmADDRADLAK	LVTDLTK	1	6	864.660539801664	4	-0.89256241284552	10.9815711393153
89086400	P02768	P02768	FKDLGEENFK	TCcmVADESAENCcmDK	2	6	702.309223116336	4	-0.92620569228489	10.9800707091523
89189835	P02768	P02768	AFKAWAVAR	LKsda-loopCcmASLQKsda-loopFGER	3	11	676.121478172684	4	0.39271274335688	10.9791952034551
109904890	P02768	P02768	YKAAFTECcmCcmQAADK	LVRPEVDVMCcmTAFHDNEETFLK	1	16	879.609465797212	5	-1.10451409768738	10.978290807028
89308762	P02768	P02768	VPQVSTPTLVEVSR	NLGKVGSKsda-loopCcmCcmK	11	4	732.143322527174	4	-0.36272940811543	10.9777488295525
89495646	P02768	P02768	FKDLGEENFK	YKAAFTECcmCcmQAADK	8	2	743.34632317907	4	-0.27108592628634	10.9768473033042
89409428	P02768	P02768	VPQVSTPTLVEVSR	DEGKASSAKsda-loopQR	11	4	713.634221183788	4	0.06483332667547	10.9758903834743
89198250	P02768	P02768	HKPK	Ksda-loopLVAASQAALGL	2	12	605.368192006083	3	0.71511280297186	10.9735166335004
110078523	P02768	P02768	LAKTYETTLEK	FGERAFK	3	4	744.73468030263	3	-0.45504667606889	10.9731984544008
89618535	P02768	P02768	AFKAWAVAR	LKsda-loopCcmASLQKsda-loopFGER	3	11	676.120939096958	4	-0.40578317977721	10.9730738487034
110052048	P02768	P02768	RHPYFYAPELLFFAK	LKCcmASLQK	9	2	732.645734650985	4	-0.81702282407686	10.9716451827824
89627693	P02768	P02768	EFNAETFTFHADICcmTLSEK	ER	17	1	882.409224897479	3	-1.9399011702052	10.9685248018426
110094384	P02768	P02768	YKAAFTECcmCcmQAADK	FKsda-loopDLGEENFK	1	7	1018.13966491301	3	-0.37449108424129	10.9659563580866
109902225	P02768	P02768	FKDLGEENFK	YKAAFTECcmCcmQAADK	2	2	743.346231224396	4	-0.39495742348929	10.9658171183594
89217155	P02768	P02768	HKPK	LVAASQAALGL	2	11	535.322639997644	3	0.57381409435075	10.9639829545541
89211873	P02768	P02768	SLHTLFGDK	TCcmVADESAENCcmDK	1	12	866.38684273882	3	-1.10856201606961	10.9634005580414
89340277	P02768	P02768	TCcmVADESAENCcmDK	DAHK	7	1	513.217731415623	4	0.41047369234508	10.9633230629168
89256669	P02768	P02768	AAFTECcmCcmQAADK	YK	1	1	588.263458794238	3	-0.62824199759448	10.9609425839595
109955720	P02768	P02768	FKDLGEENFK	YKAAFTECcmCcmQAADK	7	2	743.346071409617	4	-0.61024279253719	10.9608806778229
89706558	P02768	P02768	VPQVSTPTLVEVSR	NLGKVGSKsda-loopCcmCcmK	11	4	732.143251225283	4	-0.46025142938509	10.9587970452667
89616801	P02768	P02768	VTKCcmCcmTESLVNR	TPVSDR	2	4	741.367632790845	3	-0.66446331261364	10.955540974608
89246793	P02768	P02768	AFKAWAVAR	LKsda-loopCcmASLQKsda-loopFGER	3	11	676.121461714382	4	0.36833418876769	10.9542671399369
89518405	P02768	P02768	KVPQVSTPTLVEVSR	RPCcmFSALEVDETYVPK	1	5	908.730663700406	4	-0.72402663640261	10.953776351117
109893411	P02768	P02768	HPYFYAPELLFFAKR	FKsda-loopDLGEENFK	14	6	822.924230956705	4	-0.19348071452865	10.9525178422967
110071325	P02768	P02768	FKDLGEENFK	TCcmVADESAENCcmDK	2	6	702.309762795575	4	-0.15666734766884	10.9521266884234
89343929	P02768	P02768	DAHKsda-loopSEVAHR	TCcmVADESAENCcmDK	5	6	703.563348551238	4	0.64809021800018	10.9517255658244
89343723	P02768	P02768	DAHKSsda-loopEVAHR	TCcmVADESAENCcmDK	4	6	703.563348551238	4	0.64809021800018	10.9517255658244
109913710	P02768	P02768	YKAAFTECcmCcmQAADK	Ksda-loopYLYEIAR	1	2	721.102852902867	4	0.26686888403062	10.9516821797401
89549386	P02768	P02768	DAHKsda-loopSEVAHR	TCcmVADESAENCcmDK	1	7	937.748155351514	3	0.06034897696486	10.9506939281535
89202196	P02768	P02768	AFKAWAVAR	LKsda-loopCcmASLQKsda-loopFGER	3	11	676.121475461042	4	0.38869617397234	10.9498444906125
89396857	P02768	P02768	HPYFYAPELLFFAKsda-loopR	LKCcmASLQKsda-loopFGER	1	2	716.982008327728	5	0.34106928073432	10.9485308431808
109924499	P02768	P02768	TCcmVADESAENCcmDK	LVNEVTEFAK	1	9	910.413109696781	3	-0.9973938453121	10.9436464021541
89622038	P02768	P02768	LKsda-loopCcmASLQKFGER	MPCcmAEDYLSVVLNQLCcmVLHEK	8	20	824.416512075668	5	-0.8763594998812	10.9432442139532
89490241	P02768	P02768	VTKCcmCcmTESLVNR	TPVSDR	2	4	741.367429931538	3	-0.93846389957148	10.9431583223072
89515437	P02768	P02768	YKAAFTECcmCcmQAADK	FKsda-loopDLGEENFK	1	7	1018.13971041484	3	-0.32975569534431	10.9431063427529
89322721	P02768	P02768	YICcmENQDSISSK	ADLAK	1	4	681.329139766116	3	-0.60750720423232	10.9425745876095
89585747	P02768	P02768	YKAAFTECcmCcmQAADK	FKsda-loopDLGEENFK	2	8	763.856537596481	4	-0.41408600572687	10.9419154247859
109913662	P02768	P02768	YKAAFTECcmCcmQAADK	Ksda-loopYLYEIAR	1	2	721.102852902867	4	0.26686888403062	10.940112653025
89068267	P02768	P02768	RPCcmFSALEVDETYVPK	HKPK	12	2	626.076611224829	4	-0.21428332411239	10.93939214518
89068491	P02768	P02768	SLHTLFGDK	TCcmVADESAENCcmDK	1	12	866.386497522809	3	-1.50748018070056	10.9387899585051
89599966	P02768	P02768	RPCcmFSALEVDETYVPK	HKPK	11	2	501.062860522144	5	0.01818869018164	10.9349133222703
109980452	P02768	P02768	DAHKsda-loopSEVAHR	TCcmVADESAENCcmDK	1	1	563.051872931687	5	0.18335359921484	10.933612922626
89202466	P02768	P02768	DAHKsda-loopSEVAHR	TCcmVADESAENCcmDK	1	7	563.05182304911	5	0.09460159193975	10.9331065505629
89477357	P02768	P02768	FKDLGEENFK	YKAAFTECcmCcmQAADK	6	2	990.792490899559	3	-0.45413930612595	10.9328943345693
110274144	P02768	P02768	FKDLGEENFK	TCcmVADESAENCcmDK	2	6	702.309003072312	4	-1.23997042850051	10.9315652331619
110046963	P02768	P02768	SEVAHR	DAHK	1	3	417.214258521409	3	0.32464933363238	10.9313312445857
89311692	P02768	P02768	RHPYFYAPELLFFAK	LKCcmASLQKsda-loopFGER	10	2	700.573564706357	5	0.09123875423589	10.9296759143406
89407636	P02768	P02768	SLHTLFGDK	TCcmVADESAENCcmDK	1	12	866.386916845197	3	-1.02292757575816	10.9261769746393
109956459	P02768	P02768	HPYFYAPELLFFAKR	FKsda-loopDLGEENFK	14	7	822.924015196335	4	-0.45598938657018	10.9258633303713
89293000	P02768	P02768	VPQVSTPTLVEVSR	NLGKVGSKsda-loopCcmCcmK	11	4	732.143173518907	4	-0.56653308279933	10.9256420187841
110105729	P02768	P02768	FKDLGEENFK	YKAAFTECcmCcmQAADK	7	1	990.792308650177	3	-0.63826945535259	10.9249633536931
89741673	P02768	P02768	YKAAFTECcmCcmQAADK	FKsda-loopDLGEENFK	2	7	1018.13972975775	3	-0.31073860095153	10.923481523587
89778387	P02768	P02768	AAFTECcmCcmQAADK	YK	1	1	588.263782933072	3	-0.0762876033799	10.9199232868836
110266067	P02768	P02768	SLHTLFGDKLCcmTVATLR	LVNEVTEFAK	9	4	1054.89988638266	3	-0.34287239458484	10.9192851816463
89307646	P02768	P02768	DAHKsda-loopSEVAHR	TCcmVADESAENCcmDK	1	7	937.748058708254	3	-0.04282071265274	10.9178665128683
89627692	P02768	P02768	EFNAETFTFHADICcmTLSEK	ER	17	1	882.409224897479	3	-1.9399011702052	10.9149685160547
109899186	P02768	P02768	AAFTECcmCcmQAADK	RYK	1	2	640.297732623822	3	0.31476107579499	10.9149415144014
89412100	P02768	P02768	SLHTLFGDKLCcmTVATLR	TCcmVADESAENCcmDK	9	6	703.135094428202	5	-0.92860297507607	10.9144691826053
89344347	P02768	P02768	VPQVSTPTLVEVSR	DEGKASSAKsda-loopQR	11	4	713.634030257736	4	-0.20308534496843	10.9142880105371
89373189	P02768	P02768	VTKCcmCcmTESLVNR	TPVSDR	2	4	741.367827248174	3	-0.4018112162798	10.9121316235189
89239445	P02768	P02768	SLHTLFGDKLCcmTVATLR	TCcmVADESAENCcmDK	9	9	878.667458419203	4	-0.46202096284857	10.9093643497791
109955398	P02768	P02768	VPQVSTPTLVEVSR	DEGKASSAKsda-loopQR	11	4	713.63407711203	4	-0.13733664231224	10.9091138796841
110089396	P02768	P02768	HKPK	LVAASQAALGL	2	11	535.322428055951	3	0.17715356565726	10.9050836549733
89513331	P02768	P02768	YKAAFTECcmCcmQAADK	DLGEENFK	1	4	899.07154531514	3	-0.29999884782467	10.9049670066815
109952386	P02768	P02768	AFKAWAVAR	AEFAEVSK	3	6	496.019083291873	4	0.44771695652681	10.9049398169509
110227700	P02768	P02768	TCcmVADESAENCcmDK	LVNEVTEFAK	1	9	910.412984860494	3	-1.13466607072071	10.9048507786065
89220533	P02768	P02768	DAHKsda-loopSEVAHR	TCcmVADESAENCcmDK	1	7	703.562766368371	4	-0.18057423676097	10.9036347040377
89220464	P02768	P02768	DAHKSsda-loopEVAHR	TCcmVADESAENCcmDK	1	7	703.562766368371	4	-0.18057423676097	10.9036347040377
110071894	P02768	P02768	SLHTLFGDKLCcmTVATLR	TCcmVADESAENCcmDK	1	12	878.667431559552	4	-0.49262465099401	10.9009271925695
89069151	P02768	P02768	FKDLGEENFK	TCcmVADESAENCcmDK	2	6	702.309068960634	4	-1.14601908363674	10.8998360448212
109916463	P02768	P02768	YKAAFTECcmCcmQAADK	LVRPEVDVMCcmTAFHDNEETFLK	1	21	1099.25894347951	4	-2.07846944999365	10.8997453306629
89702768	P02768	P02768	AFKAWAVAR	CcmASLQKsda-loopFGER	3	9	595.316553356113	4	0.71700816368091	10.8990093281854
89556541	P02768	P02768	YKAAFTECcmCcmQAADK	LVRPEVDVMCcmTAFHDNEETFLK	1	21	1099.26057343063	4	-0.59433991825891	10.8967022955303
110105596	P02768	P02768	RHPYFYAPELLFFAK	LKCcmASLQK	9	2	976.525692496104	3	-0.33339939974939	10.8947987843361
89361294	P02768	P02768	DAHKsda-loopSEVAHR	TCcmVADESAENCcmDK	1	1	563.052033838573	5	0.46964211895832	10.8912870609958
89113075	P02768	P02768	LKsda-loopCcmASLQKFGER	MPCcmAEDYLSVVLNQLCcmVLHEK	8	20	824.416502140944	5	-0.88842484345924	10.8912290449965
110084729	P02768	P02768	YKAAFTECcmCcmQAADK	LVRPEVDVMCcmTAFHDNEETFLK	2	20	1099.25998734983	4	-1.12798771459622	10.8893951194501
89288996	P02768	P02768	VTKCcmCcmTESLVNR	TPVSDR	2	5	741.367926745497	3	-0.26742090739208	10.8869358438666
89631431	P02768	P02768	FKsda-loopDLGEENFK	LVNEVTEFAKTCcmVADESAENCcmDK	6	10	1005.46935685267	4	-0.13776441031851	10.8867606788472
89434808	P02768	P02768	AAFTECcmCcmQAADK	YK	1	1	588.263663629452	3	-0.27944177804919	10.8851798558502
109892521	P02768	P02768	VHTECcmCcmHGDLLECcmADDR	LVTDLTK	2	6	986.452130454799	3	-0.46572379883682	10.8826476742048
89227860	P02768	P02768	VPQVSTPTLVEVSR	DEGKASSAK	11	4	622.083936588738	4	0.02080571739004	10.881269520214
89785771	P02768	P02768	SLHTLFGDKLCcmTVATLR	LVNEVTEFAK	9	4	1054.90017455929	3	-0.0694322657763	10.8812593968389
89190947	P02768	P02768	FKDLGEENFK	YKAAFTECcmCcmQAADK	7	2	990.792977886082	3	0.03787279386492	10.8809537364316
89212171	P02768	P02768	AFKAWAVAR	LKsda-loopCcmASLQKsda-loopFGER	3	11	676.1216144757	4	0.59460905836542	10.8806711025433
89515205	P02768	P02768	FKDLGEENFK	YKAAFTECcmCcmQAADK	7	2	990.792282388056	3	-0.66480259468531	10.878689576122
89583068	P02768	P02768	TCcmVADESAENCcmDK	LVNEVTEFAK	1	9	910.41300339743	3	-1.11428252266533	10.8784838647787
89498781	P02768	P02768	KVPQVSTPTLVEVSR	RPCcmFSALEVDETYVPK	1	4	908.730779994576	4	-0.59591042015668	10.8776020570716
89102214	P02768	P02768	SLHTLFGDK	TCcmVADESAENCcmDK	1	12	866.386670671983	3	-1.30739574513674	10.8773888885261
109924607	P02768	P02768	DAHKsda-loopSEVAHR	TCcmVADESAENCcmDK	1	7	703.562738351057	4	-0.22045337701886	10.8773612311444
109924599	P02768	P02768	DAHKSsda-loopEVAHR	TCcmVADESAENCcmDK	1	7	703.562738351057	4	-0.22045337701886	10.8773612311444
89212169	P02768	P02768	AFKAWAVAR	LKsda-loopCcmASLQKsda-loopFGER	3	11	676.1216144757	4	0.59460905836542	10.8765669926711
89061426	P02768	P02768	TCcmVADESAENCcmDK	LVNEVTEFAK	1	9	910.413053100915	3	-1.05962767690505	10.8758971800883
89220239	P02768	P02768	AFKAWAVAR	LKsda-loopCcmASLQKsda-loopFGER	3	11	676.121618878018	4	0.60112991033165	10.8756463864015
110227029	P02768	P02768	RPCcmFSALEVDETYVPK	YTKK	10	3	633.575958176202	4	-0.97971967516635	10.8697771133564
89449082	P02768	P02768	YKAAFTECcmCcmQAADK	LVRPEVDVMCcmTAFHDNEETFLK	2	20	1099.26097284466	4	-0.23065897717956	10.8687746921849
110021484	P02768	P02768	QNCcmELFEQLGEYK	FQNALLVR	12	1	900.453704086996	3	-0.98206212501748	10.8683867132325
110067590	P02768	P02768	YKAAFTECcmCcmQAADK	LVRPEVDVMCcmTAFHDNEETFLK	1	18	879.609297019602	5	-1.29661175658278	10.8662828228668
89644070	P02768	P02768	FKDLGEENFK	TCcmVADESAENCcmDK	2	6	936.076361074018	3	-1.11612960070823	10.8656902837138
109981041	P02768	P02768	RHPYFYAPELLFFAK	LKCcmASLQK	9	2	732.646168155953	4	-0.22451075892506	10.8643600044707
89628073	P02768	P02768	AFKAWAVAR	LKsda-loopCcmASLQKsda-loopFGER	3	10	676.121307699143	4	0.14020197189934	10.8634708673401
89305638	P02768	P02768	RPCcmFSALEVDETYVPK	YTKK	11	3	844.433072096723	3	0.07156914207464	10.8626242260861
89280549	P02768	P02768	HPYFYAPELLFFAK	LKCcmASLQKsda-loopFGER	10	2	836.439589895935	4	-0.22663216923369	10.8620193556044
89583995	P02768	P02768	VPQVSTPTLVEVSR	DEGKASSAKsda-loopQR	11	4	713.633908142244	4	-0.374444989468	10.8562687983076
110039019	P02768	P02768	LDELRDEGKsda-loopASSAK	LKCcmASLQK	11	2	658.101748631479	4	-0.10401902932319	10.8548896390168
100496401	P02768	P02768	FKDLGEENFK	TCcmVADESAENCcmDK	2	6	702.30958764853	4	-0.4064126728755	10.8519482925164
89620813	P02768	P02768	RHPYFYAPELLFFAKR	FKsda-loopDLGEENFK	15	9	689.760982686785	5	-0.30024079333299	10.8511555884348
89643458	P02768	P02768	YKAAFTECcmCcmQAADK	DLGEENFK	1	5	899.071136907141	3	-0.75476349089905	10.8508695929774
89294096	P02768	P02768	FKDLGEENFK	HPYFYAPELLFFAKsda-loopR	2	13	822.924393257695	4	0.0039856567865	10.8479421538397
89393803	P02768	P02768	DAHKsda-loopSEVAHR	TCcmVADESAENCcmDK	1	7	703.563023019715	4	0.18473683324973	10.8476114614411
89393635	P02768	P02768	DAHKSsda-loopEVAHR	TCcmVADESAENCcmDK	1	7	703.563023019715	4	0.18473683324973	10.8476114614411
89379247	P02768	P02768	SLHTLFGDKLCcmTVATLR	LVNEVTEFAK	9	5	1054.9000754876	3	-0.16343772242776	10.8469387945585
89769158	P02768	P02768	EFNAETFTFHADICcmTLSEK	ER	17	1	882.410016308395	3	-1.04200279119842	10.8457401355059
110032910	P02768	P02768	YKAAFTECcmCcmQAADK	RHPYFYAPELLFFAKR	1	15	760.576351431557	5	-0.7248778948893	10.8442209957215
89165800	P02768	P02768	QNCcmELFEQLGEYK	FQNALLVR	12	1	675.592858137833	4	0.14597266441736	10.8414530722676
109979605	P02768	P02768	SLHTLFGDK	TCcmVADESAENCcmDK	1	12	866.38692848947	3	-1.0094719076999	10.8411517320175
89707665	P02768	P02768	YKAAFTECcmCcmQAADK	FKsda-loopDLGEENFK	2	5	763.857425237702	4	0.74950016883342	10.8402464400599
89662337	P02768	P02768	SLHTLFGDK	TCcmVADESAENCcmDK	1	12	866.387416216765	3	-0.44587325885248	10.8396098014927
89078567	P02768	P02768	YKAAFTECcmCcmQAADK	FKsda-loopDLGEENFK	2	7	763.857117447046	4	0.34602526981548	10.839166769331
89311870	P02768	P02768	SLHTLFGDKLCcmTVATLR	TCcmVADESAENCcmDK	9	10	878.667490514209	4	-0.42545214964703	10.837500366437
89229920	P02768	P02768	FKDLGEENFK	HPYFYAPELLFFAKR	7	14	802.414056287003	4	-0.00577707840487	10.835670258196
109968724	P02768	P02768	HKPK	LVAASQAALGL	2	11	535.322606080755	3	0.51033677219831	10.8335720882318
89238373	P02768	P02768	RHPYFYAPELLFFAK	LKCcmASLQK	8	2	586.318767059815	5	0.42000393643389	10.8327944562002
89287264	P02768	P02768	AFKAWAVAR	AEFAEVSK	3	7	496.019003878109	4	0.28728886476674	10.8327017921197
110001485	P02768	P02768	FKDLGEENFK	TCcmVADESAENCcmDK	2	6	936.07727062073	3	-0.14342532485745	10.8326118041603
109980533	P02768	P02768	DAHKsda-loopSEVAHR	TCcmVADESAENCcmDK	1	7	703.562544431317	4	-0.49647385907875	10.8312279893106
109980525	P02768	P02768	DAHKSsda-loopEVAHR	TCcmVADESAENCcmDK	1	7	703.562544431317	4	-0.49647385907875	10.8312279893106
89498203	P02768	P02768	SLHTLFGDKLCcmTVATLR	TCcmVADESAENCcmDK	9	9	878.667504214477	4	-0.40984216530512	10.8283887307746
89509982	P02768	P02768	VTKCcmCcmTESLVNR	TPVSDR	2	4	741.367924718789	3	-0.27015836709668	10.8225941467869
109931598	P02768	P02768	HKPK	LVAASQAALGL	2	11	535.322514232192	3	0.33843713771053	10.8201913419194
89110693	P02768	P02768	TCcmVADESAENCcmDK	LVNEVTEFAK	1	9	910.412870416411	3	-1.26051084175985	10.819819711058
89382539	P02768	P02768	LKsda-loopCcmASLQKFGER	MPCcmAEDYLSVVLNQLCcmVLHEK	8	20	824.417413182387	5	0.21800025506291	10.8197668352091
110078476	P02768	P02768	VTKCcmCcmTESLVNR	TPVSDR	2	5	741.367771370696	3	-0.47728451827437	10.8185092609814
89533590	P02768	P02768	FKDLGEENFK	YKAAFTECcmCcmQAADK	7	1	990.792662390296	3	-0.28087882842884	10.8175332552915
89344745	P02768	P02768	VPQVSTPTLVEVSR	NLGKVGSKsda-loopCcmCcmK	11	4	732.143319751691	4	-0.36652553051202	10.817258838447
89494300	P02768	P02768	AFKAWAVAR	LKsda-loopCcmASLQKsda-loopFGER	3	11	676.121501727191	4	0.42760242013869	10.8167878432896
89647726	P02768	P02768	DVFLGMoxFLYEYAR	RHPDYSVVLLLR	11	3	638.536302987615	5	-2.24936573499644	10.8162469291564
89394006	P02768	P02768	VPQVSTPTLVEVSR	DEGKASSAKsda-loopQR	11	4	713.634255642751	4	0.11318817136652	10.8160265398272
89245189	P02768	P02768	VTKCcmCcmTESLVNR	TPVSDR	2	5	741.36731803809	3	-1.08959756402575	10.8150896394127
89203118	P02768	P02768	VPQVSTPTLVEVSR	NLGKVGSKsda-loopCcmCcmK	11	4	732.143598417454	4	0.01461511132861	10.8095232118381
110266201	P02768	P02768	HPYFYAPELLFFAKR	FKsda-loopDLGEENFK	14	8	822.92391810356	4	-0.57411902923813	10.8094760304395
89498161	P02768	P02768	VPQVSTPTLVEVSR	LDELRDEGKASSAKsda-loopQR	11	9	696.37633262246	5	-0.31300828852009	10.8090319781193
89094736	P02768	P02768	FKDLGEENFK	TCcmVADESAENCcmDK	2	6	702.309004792737	4	-1.23751724340664	10.8082361201609
89442243	P02768	P02768	DAHKsda-loopSEVAHR	TCcmVADESAENCcmDK	1	7	703.562917766592	4	0.03492218439818	10.8071574112881
89333265	P02768	P02768	LKsda-loopCcmASLQKFGER	MPCcmAEDYLSVVLNQLCcmVLHEK	5	20	824.417067962259	5	-0.20125642878816	10.8071288266092
110049956	P02768	P02768	DAHKSEVAHR	FKDLGEENFK	4	2	615.058050222772	4	-1.94762671529084	10.8063989134303
89345861	P02768	P02768	SLHTLFGDKLCcmTVATLR	LVNEVTEFAK	9	4	791.426721107428	4	-0.35906159022946	10.8063061210625
89515399	P02768	P02768	LDELRDEGKsda-loopASSAKsda-loopQR	LKCcmASLQK	11	2	749.65210168444	4	0.04459738781364	10.8059866606607
100455345	P02768	P02768	FKDLGEENFK	YKAAFTECcmCcmQAADK	7	2	743.346098119721	4	-0.57426179863666	10.8054680143649
89641581	P02768	P02768	RPCcmFSALEVDETYVPK	HKPK	11	2	501.062988408166	5	0.27393230844622	10.8016917821141
89192174	P02768	P02768	SLHTLFGDKLCcmTVATLR	TCcmVADESAENCcmDK	1	10	878.666958288291	4	-1.03186643514729	10.8013462873301
110060265	P02768	P02768	HKPK	LVAASQAALGL	2	11	535.322317003156	3	-0.03068784485578	10.8008303624554
89441603	P02768	P02768	AFKAWAVAR	LKsda-loopCcmASLQKsda-loopFGER	3	11	676.121413407001	4	0.29677977640868	10.8005497877573
110081139	P02768	P02768	FKDLGEENFK	YKAAFTECcmCcmQAADK	7	1	990.792463456154	3	-0.4818659200146	10.8000736553261
89203266	P02768	P02768	FKDLGEENFK	YKAAFTECcmCcmQAADK	7	2	990.79299383742	3	0.05398874566455	10.7997410810047
109993699	P02768	P02768	LDELRDEGK	ASSAKsda-loopQR	8	2	662.348114452835	3	0.54782574375716	10.7970416782732
89178261	P02768	P02768	FKDLGEENFK	YKAAFTECcmCcmQAADK	7	2	990.793056570345	3	0.11736905834314	10.7960370473767
89074801	P02768	P02768	FKDLGEENFK	SEVAHR	2	5	669.337038372685	3	-0.32971853387186	10.7943945088641
109879784	P02768	P02768	VPQVSTPTLVEVSR	DEGKASSAKsda-loopQR	11	4	713.633846259221	4	-0.46128288900743	10.7938211190398
89178650	P02768	P02768	YKAAFTECcmCcmQAADK	FKsda-loopDLGEENFK	2	7	1018.14027356579	3	0.22390943758738	10.7922479838692
110081053	P02768	P02768	RHPYFYAPELLFFAK	LKCcmASLQK	9	2	976.524864737597	3	-1.18193102932531	10.7911494128574
89601769	P02768	P02768	AFKAWAVAR	LKsda-loopCcmASLQKsda-loopFGER	3	11	676.121254653823	4	0.06162957528154	10.7909474622582
110010575	P02768	P02768	HPYFYAPELLFFAKR	FKsda-loopDLGEENFK	14	9	822.924782207062	4	0.4772077867448	10.7906125823628
110050354	P02768	P02768	SLHTLFGDK	TCcmVADESAENCcmDK	1	12	866.383926702319	3	-4.47822011987995	10.7896862586526
109893539	P02768	P02768	RPCcmFSALEVDETYVPK	VTKCcmCcmTESLVNR	8	3	865.423357880644	4	-0.90151659938953	10.7895169504962
89394075	P02768	P02768	VPQVSTPTLVEVSR	DEGKASSAKsda-loopQR	11	4	713.634255642751	4	0.11318817136652	10.7891532235879
89401795	P02768	P02768	SEVAHR	DAHK	1	3	417.214387812121	3	0.63528985508353	10.7891486281613
110106945	P02768	P02768	HPYFYAPELLFFAKR	FKsda-loopDLGEENFK	14	8	822.923956991403	4	-0.52680544699469	10.7888678394816
89202184	P02768	P02768	AFKAWAVAR	LKsda-loopCcmASLQKsda-loopFGER	3	9	676.121475461042	4	0.38869617397234	10.7877798384332
110208606	P02768	P02768	RPCcmFSALEVDETYVPK	VTKCcmCcmTESLVNR	8	3	865.423570882735	4	-0.65510528934153	10.7868271789742
89291755	P02768	P02768	AFKAWAVAR	LKsda-loopCcmASLQKsda-loopFGER	3	11	676.121546851228	4	0.49444156321693	10.7864784605746
110256077	P02768	P02768	DAHKSsda-loopEVAHR	TCcmVADESAENCcmDK	4	6	703.562535342212	4	-0.5094110625902	10.7855085001913
89446042	P02768	P02768	SLHTLFGDKLCcmTVATLR	TCcmVADESAENCcmDK	9	8	878.667473097486	4	-0.44529663541845	10.78522788671
109879511	P02768	P02768	FKDLGEENFK	TCcmVADESAENCcmDK	2	6	936.076655473277	3	-0.80128769728363	10.7843028621428
100403549	P02768	P02768	LAKTYETTLEK	FGERAFK	3	4	744.733580170535	3	-1.9342601468597	10.7830443513681
89551493	P02768	P02768	YKAAFTECcmCcmQAADK	FKsda-loopDLGEENFK	1	7	1018.13976100675	3	-0.28001596481141	10.7829862477575
110051995	P02768	P02768	RHPYFYAPELLFFAK	LKCcmASLQK	9	2	586.318212236717	5	-0.52790728679685	10.7827458136141
110399065	P02768	P02768	FKDLGEENFK	YKAAFTECcmCcmQAADK	3	2	743.346085938304	4	-0.59067130012158	10.7824431707916
89247047	P02768	P02768	FKDLGEENFK	TCcmVADESAENCcmDK	2	6	936.07684064908	3	-0.60325356328672	10.7792390896808
89770361	P02768	P02768	VPQVSTPTLVEVSR	DEGKASSAKsda-loopQR	11	4	713.634076298899	4	-0.13847767559534	10.7763219613505
89061383	P02768	P02768	QNCcmELFEQLGEYK	FQNALLVR	12	1	900.45415919197	3	-0.47607920803728	10.7760659264948
89178186	P02768	P02768	RHPYFYAPELLFFAK	LKCcmASLQK	9	2	732.646215509715	4	-0.15978791277388	10.7756526543832
100463555	P02768	P02768	EFNAETFTFHADICcmTLSEK	ER	17	1	882.410923877349	3	-0.01231685156089	10.7724551159946
89111916	P02768	P02768	SLHTLFGDKLCcmTVATLR	LVNEVTEFAK	9	5	1054.89976865411	3	-0.45458065470227	10.7706968512096
109960876	P02768	P02768	QNCcmELFEQLGEYK	FQNALLVR	12	1	675.592749723398	4	-0.01474000680975	10.7669839597577
109989907	P02768	P02768	YICcmENQDSISSK	ADLAK	1	4	681.329451636185	3	-0.14909200932623	10.7653969572123
89641981	P02768	P02768	RPCcmFSALEVDETYVPK	YTKK	10	3	633.575987134696	4	-0.93394051083951	10.7609787023976
89212298	P02768	P02768	TCcmVADESAENCcmDK	LVNEVTEFAK	1	9	910.41335971428	3	-0.72247010881237	10.7596562476985
89507121	P02768	P02768	AAFTECcmCcmQAADK	YK	1	1	588.264083852753	3	0.43612844428794	10.7586435098895
89426565	P02768	P02768	SLHTLFGDKLCcmTVATLR	LVNEVTEFAK	9	4	1054.90017835322	3	-0.06583234598348	10.7570943356555
110024561	P02768	P02768	FKDLGEENFK	TCcmVADESAENCcmDK	2	6	702.309582863759	4	-0.41323536403333	10.7563326851035
89739872	P02768	P02768	FKDLGEENFK	TCcmVADESAENCcmDK	2	6	936.076343485631	3	-1.13493929898629	10.7555931144046
89291965	P02768	P02768	TCcmVADESAENCcmDK	LVNEVTEFAK	1	9	910.413241707234	3	-0.85223277810319	10.7555603051984
110245162	P02768	P02768	VTKCcmCcmTESLVNR	TPVSDR	2	4	741.367787978496	3	-0.45485248395239	10.7545661202298
110053605	P02768	P02768	FKDLGEENFK	RHPYFYAPELLFFAKR	7	15	1121.58240798207	3	-0.84904370017198	10.751397247727
89277805	P02768	P02768	TCcmVADESAENCcmDK	LVNEVTEFAK	1	9	910.413258776647	3	-0.83346294461773	10.7497095161479
109877636	P02768	P02768	VTKCcmCcmTESLVNR	TPVSDR	3	5	741.36829695313	3	0.23261584341558	10.7470505480223
89354917	P02768	P02768	HKPK	LVAASQAALGL	2	11	535.322628698827	3	0.55266773711324	10.7456029166872
89514326	P02768	P02768	VPQVSTPTLVEVSR	DEGKASSAKsda-loopQR	11	4	713.634039254514	4	-0.19046053651531	10.7455567270088
110071198	P02768	P02768	TCcmVADESAENCcmDK	LVNEVTEFAK	1	9	910.413802731517	3	-0.23532039094075	10.7443224472368
109997961	P02768	P02768	QNCcmELFEQLGEYK	FQNALLVR	12	1	900.454341039534	3	-0.2739022025608	10.7437873458954
89077594	P02768	P02768	FKDLGEENFK	TCcmVADESAENCcmDK	2	6	702.308991965357	4	-1.25580803557301	10.7423962119991
89620791	P02768	P02768	RPCcmFSALEVDETYVPK	VTKCcmCcmTESLVNR	8	3	865.42336643958	4	-0.89161520056566	10.740548439654
109945369	P02768	P02768	DAHKsda-loopSEVAHR	TCcmVADESAENCcmDK	1	7	937.748194739994	3	0.10239740607822	10.7401943197251
110265689	P02768	P02768	FKDLGEENFK	YKAAFTECcmCcmQAADK	1	2	743.346096007976	4	-0.57710651546071	10.7401351131141
109891540	P02768	P02768	YKAAFTECcmCcmQAADK	DLGEENFK	1	3	899.071210903071	3	-0.67236859938473	10.7384579486241
89238620	P02768	P02768	YKAAFTECcmCcmQAADK	FKsda-loopDLGEENFK	2	6	763.856555499405	4	-0.39061752051851	10.7380262672071
89310077	P02768	P02768	SLHTLFGDKLCcmTVATLR	LVNEVTEFAK	9	4	1054.89994287907	3	-0.28926504403839	10.7375110899321
100454457	P02768	P02768	YKAAFTECcmCcmQAADK	DLGEENFK	1	1	899.070645596513	3	-1.30184068514425	10.7354060365614
89152127	P02768	P02768	TCcmVADESAENCcmDK	DAHK	1	1	513.217420520057	4	-0.19649496798111	10.7352470565616
110076584	P02768	P02768	HKPK	LVAASQAALGL	2	11	535.322421639503	3	0.16514483026485	10.7334960533916
109958364	P02768	P02768	YKAAFTECcmCcmQAADK	LVRPEVDVMCcmTAFHDNEETFLK	2	21	879.609595787457	5	-0.95656306465304	10.7332818289467
89319164	P02768	P02768	SEVAHR	DAHK	1	3	417.214359398227	3	0.56702117023128	10.732192531786
109889521	P02768	P02768	YICcmENQDSISSK	ADLAK	1	4	681.329107673788	3	-0.65467944753495	10.7314260524725
89327381	P02768	P02768	DAHKsda-loopSEVAHR	TCcmVADESAENCcmDK	1	7	703.562721184387	4	-0.24488798342929	10.7307873170574
89066649	P02768	P02768	FKDLGEENFK	SEVAHR	2	5	669.337530200955	3	0.40618780429769	10.7305082968413
110208206	P02768	P02768	YKAAFTECcmCcmQAADK	FKsda-loopDLGEENFK	1	7	1018.14006508212	3	0.01893750447146	10.7292252932097
89783928	P02768	P02768	YKAAFTECcmCcmQAADK	DLGEENFK	1	3	899.071495654732	3	-0.35529599630644	10.7288161798341
100518222	P02768	P02768	TCcmVADESAENCcmDK	DAHK	7	1	513.216675231361	4	-1.65153946126174	10.7273695667259
89094865	P02768	P02768	DAHKsda-loopSEVAHR	TCcmVADESAENCcmDK	5	6	703.562969744137	4	0.10890571505771	10.7257401096055
89094762	P02768	P02768	DAHKSsda-loopEVAHR	TCcmVADESAENCcmDK	4	6	703.562969744137	4	0.10890571505771	10.7257401096055
110082333	P02768	P02768	MPCcmAEDYLSVVLNQLCcmVLHEK	HPEAKR	7	4	668.136506522705	5	0.06879614581073	10.7195198581814
89126545	P02768	P02768	FKDLGEENFK	TCcmVADESAENCcmDK	2	6	702.309050295954	4	-1.17263338701573	10.7190545098473
89770364	P02768	P02768	AVMDDFAAFVEKsda-loopCcmCcmK	ATKsda-loopEQLK	1	2	951.80122400523	3	1.27342688799877	10.7187809839664
89204326	P02768	P02768	MPCcmAEDYLSVVLNQLCcmVLHEK	HPEAKR	7	5	668.136733079495	5	0.40839572475094	10.7184757861189
110067432	P02768	P02768	YKAAFTECcmCcmQAADK	LVRPEVDVMCcmTAFHDNEETFLK	1	21	1099.26001157699	4	-1.10592800780656	10.7178420661231
89229416	P02768	P02768	VHTECcmCcmHGDLLECcmADDR	LVTDLTK	2	6	986.451856009697	3	-0.74422236009113	10.7165784229536
89420039	P02768	P02768	AAFTECcmCcmQAADK	RYK	1	2	640.298103535119	3	0.8949533972107	10.7165725376188
89643675	P02768	P02768	AFKAWAVAR	LKsda-loopCcmASLQKsda-loopFGER	3	10	676.121395732141	4	0.27059921772848	10.7164601664925
89247095	P02768	P02768	DAHKsda-loopSEVAHR	TCcmVADESAENCcmDK	1	7	703.562773112319	4	-0.1709750707372	10.7156609149453
89247032	P02768	P02768	DAHKSsda-loopEVAHR	TCcmVADESAENCcmDK	1	7	703.562773112319	4	-0.1709750707372	10.7156609149453
89311687	P02768	P02768	SLHTLFGDKLCcmTVATLR	TCcmVADESAENCcmDK	1	12	878.66710436108	4	-0.86543217675376	10.7155227084431
110039097	P02768	P02768	FKDLGEENFK	TCcmVADESAENCcmDK	2	6	702.308813675925	4	-1.51003414708982	10.7149706722469
110106683	P02768	P02768	SLHTLFGDKLCcmTVATLR	LVNEVTEFAK	9	4	791.426807090403	4	-0.25028017705061	10.7148584535391
110103210	P02768	P02768	VTKCcmCcmTESLVNR	TPVSDR	1	4	741.367519507261	3	-0.81747462359178	10.7140543529792
110060507	P02768	P02768	LVTDLTK	AEFAEVSK	1	7	584.320763058763	3	0.56343428053346	10.7111145638265
89683701	P02768	P02768	EFNAETFTFHADICcmTLSEK	ER	17	1	882.407501414078	3	-3.8952860665858	10.710700178078
109946224	P02768	P02768	YKAAFTECcmCcmQAADK	FKsda-loopDLGEENFK	2	7	763.856607630441	4	-0.32228027872049	10.7101746029977
109926287	P02768	P02768	VHTECcmCcmHGDLLECcmADDRADLAK	LVTDLTK	1	6	864.660640281555	4	-0.77621965635969	10.7098758233838
89531854	P02768	P02768	YKAAFTECcmCcmQAADK	DLGEENFK	1	2	899.071480668577	3	-0.37198316560329	10.7085078599919
110031040	P02768	P02768	FKDLGEENFK	TCcmVADESAENCcmDK	2	6	702.308764334101	4	-1.58039154228215	10.7073107875981
89583138	P02768	P02768	FKDLGEENFK	TCcmVADESAENCDK	2	6	917.069039912425	3	-1.32031066013302	10.7047348207899
110049427	P02768	P02768	LAKTYETTLEK	FGERAFK	3	4	744.734175983571	3	-1.13314301456229	10.7046220055577
89420604	P02768	P02768	YICcmENQDSISSK	ADLAK	1	4	681.328802957447	3	-1.10257943778793	10.7039098605238
110077971	P02768	P02768	TCcmVADESAENCcmDK	DAHK	7	1	513.216879664778	4	-1.25241933599998	10.7036016638645
89619708	P02768	P02768	LDELRDEGKsda-loopASSAKsda-loopQR	LKCcmASLQK	12	2	999.199984966194	3	-0.34790264049398	10.702932341473
109987931	P02768	P02768	SLHTLFGDKLCcmTVATLR	TCcmVADESAENCcmDK	1	10	878.667362198529	4	-0.57165408909042	10.7028220805705
89425150	P02768	P02768	VPQVSTPTLVEVSR	DEGKASSAKsda-loopQR	11	4	713.634228885131	4	0.07564030446643	10.702591407201
110091252	P02768	P02768	LAKTYETTLEK	FGERAFK	3	4	744.734576308399	3	-0.59487503670952	10.7021656882493
89392389	P02768	P02768	SLHTLFGDK	TCcmVADESAENCcmDK	1	12	866.386844634911	3	-1.10637096715773	10.7017109185917
89190197	P02768	P02768	FKDLGEENFK	TCcmVADESAENCcmDK	2	6	702.309430937383	4	-0.62986991927858	10.7014887292478
89135633	P02768	P02768	VPQVSTPTLVEVSR	DEGKASSAKsda-loopQR	11	4	713.633906645637	4	-0.37654511641917	10.7013919597152
89286149	P02768	P02768	HKPK	LVAASQAALGL	2	11	535.322626929687	3	0.54935669435675	10.7004773882828
89135318	P02768	P02768	FKDLGEENFK	TCcmVADESAENCcmDK	2	6	702.308993025142	4	-1.25429686913028	10.7002750115196
109946818	P02768	P02768	RPCcmFSALEVDETYVPK	VTKCcmCcmTESLVNR	9	3	865.423504152821	4	-0.73230174054961	10.6999669200079
109972153	P02768	P02768	ALVLIAFAQYLQQCcmPFEDHVK	LVNEVTEFAK	20	6	930.989204419149	4	0.25780330871781	10.6984367870438
109894997	P02768	P02768	YKAAFTECcmCcmQAADK	LVRPEVDVMCcmTAFHDNEETFLK	1	21	1099.26039425817	4	-0.75748293280705	10.6961917423547
89721941	P02768	P02768	SLHTLFGDK	TCcmVADESAENCcmDK	1	12	866.386521445763	3	-1.47983574757708	10.6956325054375
89214031	P02768	P02768	HPYFYAPELLFFAKsda-loopR	LKCcmASLQKsda-loopFGER	8	2	716.981913424331	5	0.20851791386338	10.6954174342794
89295847	P02768	P02768	LVRPEVDVMCcmTAFHDNEETFLKsda-loopK	YLYEIAR	21	1	1290.31371054988	3	-0.30062946275323	10.6952934708045
89202462	P02768	P02768	DAHKsda-loopSEVAHR	TCcmVADESAENCcmDK	1	1	563.05182304911	5	0.09460159193975	10.6946705385853
109927945	P02768	P02768	YKAAFTECcmCcmQAADK	LVRPEVDVMCcmTAFHDNEETFLK	1	18	1099.26053906723	4	-0.62562903871024	10.6933504613096
110406902	P02768	P02768	DVFLGMoxFLYEYAR	NYAEAK	1	2	806.056121208011	3	0.58357720127117	10.6933254731573
89153725	P02768	P02768	SLHTLFGDK	TCcmVADESAENCcmDK	1	12	866.387841532298	3	0.04560479087426	10.6925556707361
110092135	P02768	P02768	DAHKSEVAHR	FKDLGEENFK	4	2	615.05852007014	4	-1.18246775272915	10.6921457960444
89165947	P02768	P02768	TCcmVADESAENCcmDK	LVNEVTEFAK	1	9	910.413468833312	3	-0.60248085975494	10.6915570218501
89459739	P02768	P02768	FKDLGEENFK	YKAAFTECcmCcmQAADK	1	2	743.346091790425	4	-0.58278794887613	10.6903162345731
89371797	P02768	P02768	AFKAWAVAR	AEFAEVSK	3	7	496.019221851114	4	0.72762806396649	10.6899006083046
110054110	P02768	P02768	RHPYFYAPELLFFAK	LKCcmASLQKsda-loopFGER	9	2	700.573327293494	5	-0.24813278036623	10.6898320755562
110039384	P02768	P02768	RHPYFYAPELLFFAK	LKCcmASLQK	8	2	732.646134785783	4	-0.27012091282986	10.6846922047236
89619701	P02768	P02768	LDELRDEGKsda-loopASSAKsda-loopQR	LKCcmASLQK	11	2	999.199984966194	3	-0.34790264049398	10.6820227328826
110053702	P02768	P02768	RPCcmFSALEVDETYVPK	VTKCcmCcmTESLVNR	10	3	865.423410458901	4	-0.84069148196612	10.6819237168662
89709853	P02768	P02768	AVMDDFAAFVEKsda-loopCcmCcmK	HKPKsda-loopATsda-loopKEQLK	1	7	857.186292750788	4	-1.47849827778481	10.6810608773979
89237824	P02768	P02768	FKDLGEENFK	TCcmVADESAENCcmDK	2	6	702.309249532285	4	-0.88853871505349	10.6805233078964
89601431	P02768	P02768	YKAAFTECcmCcmQAADK	DLGEENFK	1	4	899.071493444183	3	-0.3577574550969	10.6801586951907
100419376	P02768	P02768	FKDLGEENFK	TCcmVADESAENCcmDK	2	6	936.077498023716	3	0.09976818454669	10.6791538275851
110106697	P02768	P02768	SLHTLFGDKLCcmTVATLR	LVNEVTEFAK	9	4	1054.9000714015	3	-0.16731487109709	10.6788646440151
89647107	P02768	P02768	YKAAFTECcmCcmQAADK	FKsda-loopDLGEENFK	2	7	1018.14018491272	3	0.13674965599475	10.6773834293607
109987299	P02768	P02768	FKDLGEENFK	TCcmVADESAENCcmDK	2	6	702.309314874282	4	-0.79536638492244	10.6769470368873
89191255	P02768	P02768	YKAAFTECcmCcmQAADK	FKsda-loopDLGEENFK	2	7	763.85692804859	4	0.09774767790283	10.6761167337674
89325101	P02768	P02768	VPQVSTPTLVEVSR	NLGKVGSK	11	4	599.594111266873	4	-0.13640445098833	10.6760370006287
89228730	P02768	P02768	DAHKsda-loopSEVAHR	TCcmVADESAENCcmDK	1	7	563.051744062447	5	-0.04593294566147	10.6752159787006
89769810	P02768	P02768	TCcmVADESAENCcmDK	LVNEVTEFAK	1	9	910.412740169158	3	-1.40373306262048	10.6748304780972
110264847	P02768	P02768	AFKAWAVAR	LKsda-loopCcmASLQKsda-loopFGER	3	11	676.121192206546	4	-0.03086929591042	10.6746308710272
89191596	P02768	P02768	RHPYFYAPELLFFAKsda-loopR	LKCcmASLQK	9	2	792.181822661583	4	-0.1473381767566	10.6738408505319
89078876	P02768	P02768	SLHTLFGDKLCcmTVATLR	LVNEVTEFAK	9	5	1054.89851471384	3	-1.64439812571093	10.6732049329629
110256304	P02768	P02768	DAHKsda-loopSEVAHR	TCcmVADESAENCcmDK	1	7	937.747825560331	3	-0.29171338118937	10.6722605906313
89724431	P02768	P02768	VHTECcmCcmHGDLLECcmADDR	LVTDLTK	2	6	986.451746532806	3	-0.85531618701285	10.671637603219
100465576	P02768	P02768	VHTECcmCcmHGDLLECcmADDRADLAK	LVTDLTK	1	6	864.660231646146	4	-1.24936676473311	10.6715323706717
110029578	P02768	P02768	LAKTYETTLEK	FGERAFK	3	4	744.734522015379	3	-0.66787623990184	10.6707592140464
89365123	P02768	P02768	MPCcmAEDYLSVVLNQLCcmVLHEK	CcmASLQKFGER	20	3	949.464086476959	4	-0.58061633191181	10.6704692710127
89620916	P02768	P02768	SLHTLFGDKLCcmTVATLR	TCcmVADESAENCcmDK	9	8	878.66731089186	4	-0.63011252930384	10.6698473455008
89161648	P02768	P02768	HKPK	LVAASQAALGL	2	11	535.322551373698	3	0.40794950774285	10.6695087934717
109916832	P02768	P02768	YKAAFTECcmCcmQAADK	LVRPEVDVMCcmTAFHDNEETFLK	1	21	1099.26071110212	4	-0.46898504020404	10.6692140074346
109903544	P02768	P02768	VHTECcmCcmHGDLLECcmADDRADLAK	LVTDLTK	1	6	864.660481951784	4	-0.95954511380891	10.6686037145077
89104018	P02768	P02768	SLHTLFGDKLCcmTVATLR	LVNEVTEFAK	9	4	1054.89984729566	3	-0.37996060094955	10.6681269251477
100510254	P02768	P02768	TCcmVADESAENCcmDK	DAHK	7	1	513.214645975584	4	-5.61330281541509	10.6678634963979
89325635	P02768	P02768	RPCcmFSALEVDETYVPK	YTKK	11	3	844.431702070198	3	-1.55279026240605	10.6678179147469
100521762	P02768	P02768	YKAAFTECcmCcmQAADK	FKsda-loopDLGEENFK	1	7	1018.14102446359	3	0.962158978444	10.6677257816658
89705985	P02768	P02768	AVMDDFAAFVEKsda-loopCcmCcmK	ATsda-loopKEQLK	1	3	951.798589194579	3	-1.49774557578571	10.6662506332748
110265223	P02768	P02768	DAHKsda-loopSEVAHR	TCcmVADESAENCcmDK	1	7	937.74788318861	3	-0.23019339870289	10.6646151625599
110061970	P02768	P02768	LAKTYETTLEK	FGERAFK	3	4	744.734339718653	3	-0.91298841676528	10.6640636527633
100412072	P02768	P02768	QNCcmELFEQLGEYK	FQNALLVR	12	1	900.453644244724	3	-1.04859439568536	10.6636137839458
89686498	P02768	P02768	FKDLGEENFK	YKAAFTECcmCcmQAADK	7	2	990.793232307916	3	0.2949201964107	10.6628731639799
89115711	P02768	P02768	AAFTECcmCcmQAADK	RYK	2	2	640.297236290598	3	-0.4616205757848	10.662033923067
110003846	P02768	P02768	AAFTECcmCcmQAADK	RYK	1	2	640.297922520126	3	0.61180346401033	10.66163392011
89421553	P02768	P02768	VTKCcmCcmTESLVNR	TPVSDR	1	4	741.367930446645	3	-0.26242179368498	10.6615728905814
89425454	P02768	P02768	VPQVSTPTLVEVSR	NLGKVGSKsda-loopCcmCcmK	11	4	732.143568036378	4	-0.02693811952925	10.6593294034181
100419371	P02768	P02768	FKDLGEENFK	TCcmVADESAENCcmDK	2	6	702.309612436109	4	-0.37106761774939	10.6584715905952
89124599	P02768	P02768	LAKTYETTLEK	FGERAFK	3	4	744.734674496252	3	-0.46285380454718	10.6565360359068
89302469	P02768	P02768	YICcmENQDSISSK	ADLAK	1	4	681.329151242482	3	-0.59063819017118	10.6564075351795
89513704	P02768	P02768	FKDLGEENFK	TCcmVADESAENCcmDK	2	6	702.309176147733	4	-0.99317906919173	10.6556490576111
109899992	P02768	P02768	LAKTYETTLEK	FGERAFK	3	4	744.734581429048	3	-0.58798992438424	10.6554209367459
89190179	P02768	P02768	DAHKSsda-loopEVAHR	TCcmVADESAENCcmDK	1	7	563.051868161774	5	0.17486688143794	10.6551597067167
89228353	P02768	P02768	EFNAETFTFHADICcmTLSEK	ER	17	1	882.410385132245	3	-0.6235522361863	10.653472112938
89221097	P02768	P02768	YKAAFTECcmCcmQAADK	FKsda-loopDLGEENFK	1	7	1018.13975818729	3	-0.28278793326606	10.6534238726439
89615231	P02768	P02768	FKDLGEENFK	SEVAHR	2	5	669.336992892592	3	-0.39776888965459	10.6527505721378
109914778	P02768	P02768	FKDLGEENFK	HPYFYAPELLFFAKR	7	14	802.414177802153	4	0.14585022542752	10.6521129197088
89244348	P02768	P02768	AFKAWAVAR	AEFAEVSK	3	7	496.019078602783	4	0.43824426909974	10.6513463542134
109913418	P02768	P02768	DAHKsda-loopSEVAHR	TCcmVADESAENCcmDK	1	7	937.747882326074	3	-0.23111418287872	10.6512762495542
89203116	P02768	P02768	RHPYFYAPELLFFAK	LKCcmASLQK	9	2	732.646855420045	4	0.71483779881604	10.6506951055744
110016368	P02768	P02768	LDELRDEGK	ASSAKsda-loopQR	8	2	662.34801102041	3	0.39142759662438	10.6500350472272
109991543	P02768	P02768	RHPYFYAPELLFFAK	LKCcmASLQK	9	2	732.646665448306	4	0.45518553247806	10.6488470884141
89154934	P02768	P02768	FKDLGEENFK	TCcmVADESAENCcmDK	2	6	702.309535674139	4	-0.4805238928833	10.6484382497893
89666657	P02768	P02768	YKAAFTECcmCcmQAADK	FKsda-loopDLGEENFK	2	7	763.854115166693	4	-3.58958725916788	10.6483888202227
89077597	P02768	P02768	FKDLGEENFK	TCcmVADESAENCcmDK	2	6	702.308991965357	4	-1.25580803557301	10.6461289384949
89307146	P02768	P02768	TCcmVADESAENCcmDK	LVNEVTEFAK	1	9	910.413284804649	3	-0.80484208572665	10.6461214413495
89189931	P02768	P02768	TCcmVADESAENCcmDK	LVNEVTEFAK	1	9	910.413451724733	3	-0.62129376057231	10.6428900495938
109975043	P02768	P02768	YKAAFTECcmCcmQAADK	FKsda-loopDLGEENFK	2	7	1018.13973767501	3	-0.30295470065641	10.6428784948039
110102051	P02768	P02768	AAFTECcmCcmQAADK	RYK	1	2	640.297300468824	3	-0.36123076768663	10.6394704112652
109901689	P02768	P02768	DAHKsda-loopSEVAHR	TCcmVADESAENCcmDK	1	7	937.747791403515	3	-0.32817684612271	10.637961629955
89062325	P02768	P02768	YKAAFTECcmCcmQAADK	FKsda-loopDLGEENFK	2	7	1018.13931581429	3	-0.71770952201663	10.6375370121357
109924601	P02768	P02768	DAHKsda-loopSEVAHR	TCcmVADESAENCcmDK	1	7	937.747877772225	3	-0.23597555841235	10.6371334678711
110039363	P02768	P02768	RHPYFYAPELLFFAK	LKCcmASLQK	9	2	976.525648312375	3	-0.37869194751734	10.6349408290698
110063783	P02768	P02768	FKDLGEENFK	TCcmVADESAENCcmDK	2	6	936.07686820528	3	-0.57378390210306	10.634870496362
109915273	P02768	P02768	RHPDYSVVLLLR	VFDEFKPLVEEPQNLIK	1	6	719.60006047948	5	-0.35172523976794	10.6328451022541
89770363	P02768	P02768	VPQVSTPTLVEVSR	DEGKASSAKsda-loopQR	11	4	713.634076298899	4	-0.13847767559534	10.6324146467291
109956287	P02768	P02768	SLHTLFGDKLCcmTVATLR	LVNEVTEFAK	9	4	1054.89985072191	3	-0.37670955928805	10.6292384938874
109891806	P02768	P02768	FKDLGEENFK	TCcmVADESAENCcmDK	2	6	702.308845513165	4	-1.46463685323007	10.6278475345292
89722927	P02768	P02768	YKAAFTECcmCcmQAADK	DLGEENFK	1	4	899.071195235863	3	-0.68981412523498	10.623680463993
110080347	P02768	P02768	TCcmVADESAENCcmDK	LVNEVTEFAK	1	9	910.413087806031	3	-1.02146530770967	10.6220805546173
89770055	P02768	P02768	FKDLGEENFK	TCcmVADESAENCcmDK	2	6	702.30893126232	4	-1.34236558905729	10.6216289402657
110005450	P02768	P02768	FKDLGEENFK	TCcmVADESAENCcmDK	2	6	936.077068532142	3	-0.35954664226315	10.620939510397
89646314	P02768	P02768	FKDLGEENFK	YKAAFTECcmCcmQAADK	1	2	743.345746792545	4	-1.04753217593811	10.6179998584729
89136157	P02768	P02768	FKDLGEENFK	YKAAFTECcmCcmQAADK	7	2	990.790989871462	3	-1.9706576310051	10.6165983660068
89456943	P02768	P02768	AFKAWAVAR	CcmASLQKsda-loopFGER	3	9	595.316560567231	4	0.72914178414156	10.615306964401
89740861	P02768	P02768	VPQVSTPTLVEVSR	NLGKVGSKsda-loopCcmCcmK	11	4	732.143081326058	4	-0.69262837803199	10.6148638386629
89345424	P02768	P02768	YKAAFTECcmCcmQAADK	FKsda-loopDLGEENFK	2	7	1018.14028427582	3	0.23443906587738	10.6147799467587
110081828	P02768	P02768	RHPYFYAPELLFFAKR	DLGEENFK	15	5	1029.86197531511	3	-0.25117083332067	10.6143344103092
109955166	P02768	P02768	DAHKsda-loopSEVAHR	TCcmVADESAENCcmDK	1	7	703.56264607111	4	-0.3518023333288	10.6122585397543
109955160	P02768	P02768	DAHKSsda-loopEVAHR	TCcmVADESAENCcmDK	1	7	703.56264607111	4	-0.3518023333288	10.6122585397543
89488944	P02768	P02768	TCcmVADESAENCcmDK	DAHK	1	1	513.21773903812	4	0.42535527098587	10.6120282400262
110028404	P02768	P02768	AAFTECcmCcmQAADK	RYK	1	2	640.297297353674	3	-0.36610359343926	10.6114051334647
89166200	P02768	P02768	VPQVSTPTLVEVSR	DEGKASSAKsda-loopQR	11	4	713.634122534939	4	-0.07359654338299	10.6111067813338
110009838	P02768	P02768	TCcmVADESAENCcmDK	LVNEVTEFAK	1	9	910.413594743787	3	-0.46402743777392	10.6107947711355
89293182	P02768	P02768	LDELRDEGKsda-loopASSAKsda-loopQR	LKCcmASLQK	11	2	749.652095882992	4	0.03684812121067	10.6103417972115
89442684	P02768	P02768	VPQVSTPTLVEVSR	DEGKASSAKsda-loopQR	11	4	713.634062248151	4	-0.15819451196414	10.6100811575085
89219649	P02768	P02768	RPCcmFSALEVDETYVPK	YTKK	11	3	844.432370222746	3	-0.76060131176693	10.6091112103811
89119620	P02768	P02768	SLHTLFGDKLCcmTVATLR	LVNEVTEFAK	9	4	1054.89986014355	3	-0.3677697141645	10.6071711041074
89598318	P02768	P02768	LAKTYETTLEK	FGERAFK	3	4	744.73351244926	3	-2.02531668680126	10.606410436224
89500772	P02768	P02768	LKsda-loopCcmASLQKFGER	MPCcmAEDYLSVVLNQLCcmVLHEK	8	20	824.417480556095	5	0.29982305481557	10.6062676650891
89627689	P02768	P02768	EFNAETFTFHADICcmTLSEK	ER	17	1	882.410002157738	3	-1.05805747505088	10.6013174899705
89420603	P02768	P02768	YICcmENQDSISSK	ADLAK	1	4	681.329555170713	3	0.003092523636	10.6009755950326
110092329	P02768	P02768	SLHTLFGDK	TCcmVADESAENCcmDK	1	12	866.386661374957	3	-1.31813902592835	10.5965099674912
89458862	P02768	P02768	FKDLGEENFK	TCcmVADESAENCcmDK	2	6	702.309614483607	4	-0.36814805346176	10.5962563058117
89680452	P02768	P02768	ETCcmFAEEGKK	CcmCcmKADDK	1	3	725.981858016909	3	-1.81300265567704	10.5941656305708
89740379	P02768	P02768	VPQVSTPTLVEVSR	DEGKASSAKsda-loopQR	11	4	713.633741466995	4	-0.60833350710229	10.5908562931374
110040056	P02768	P02768	SLHTLFGDKLCcmTVATLR	LVNEVTEFAK	9	4	1054.90015077573	3	-0.09199960473247	10.5904712898077
89663076	P02768	P02768	EFNAETFTFHADICcmTLSEK	ER	17	1	882.40567933061	3	-5.96253805822501	10.5900667975996
89262477	P02768	P02768	YKAAFTECcmCcmQAADK	DLGEENFK	1	2	899.070628479425	3	-1.3209006605807	10.5886602289184
89348902	P02768	P02768	MPCcmAEDYLSVVLNQLCcmVLHEK	CcmASLQKFGER	20	6	759.772710914416	5	-0.59848812262182	10.588439924486
110217782	P02768	P02768	VPQVSTPTLVEVSR	DEGKASSAKsda-loopQR	11	4	713.633852996111	4	-0.45182928837288	10.5874974641496
89389021	P02768	P02768	AAFTECcmCcmQAADK	RYK	2	2	640.29800038267	3	0.73359875715391	10.5866550298199
89212327	P02768	P02768	FKDLGEENFK	TCcmVADESAENCcmDK	2	6	936.076981835953	3	-0.45226288495796	10.5865132954542
89228746	P02768	P02768	RPCcmFSALEVDETYVPK	HKPKATK	12	5	701.121555692759	4	-0.18314725737621	10.5830848043202
89190359	P02768	P02768	VPQVSTPTLVEVSR	DEGKASSAKsda-loopQR	11	4	713.634142612914	4	-0.04542194730073	10.5829816913529
89500538	P02768	P02768	YICcmENQDSISSK	VHTECcmCcmHGDLLECcmADDRADLAK	1	21	822.763864492225	5	-0.87317089631078	10.5822019888672
109963982	P02768	P02768	AVMDDFAAFVEKsda-loopCcmCcmK	ATKsda-loopEQLK	1	2	951.800022474867	3	0.00971260363564	10.5819902135577
89063882	P02768	P02768	LKsda-loopCcmASLQKFGER	MPCcmAEDYLSVVLNQLCcmVLHEK	8	20	824.416997239641	5	-0.28714635196217	10.581969634754
89738256	P02768	P02768	RPCcmFSALEVDETYVPK	HKPK	11	2	501.062741898256	5	-0.21903271869957	10.5817676987833
109985690	P02768	P02768	AAFTECcmCcmQAADK	RYK	2	2	640.297943830454	3	0.64513781839741	10.5810868016014
109956751	P02768	P02768	SLHTLFGDKLCcmTVATLR	TCcmVADESAENCcmDK	1	12	878.666963348365	4	-1.02610102410177	10.5797822834323
89103325	P02768	P02768	VPQVSTPTLVEVSR	NLGKVGSKsda-loopCcmCcmK	11	4	732.143197736018	4	-0.53341051643627	10.5793176086417
109941584	P02768	P02768	EQLK	HKPKsda-loopATK	1	6	497.296112736822	3	0.80648663679726	10.5769331361473
89204038	P02768	P02768	SLHTLFGDKLCcmTVATLR	LVNEVTEFAK	9	4	1054.90039563018	3	0.14033371228802	10.5751384580048
89180032	P02768	P02768	KVPQVSTPTLVEVSR	RPCcmFSALEVDETYVPK	1	4	908.730843433283	4	-0.5260227627898	10.575110729646
89748379	P02768	P02768	EQLK	HKPKsda-loopATK	1	6	497.296164210259	3	0.91020341369815	10.5743743085292
89334646	P02768	P02768	YKAAFTECcmCcmQAADK	LVRPEVDVMCcmTAFHDNEETFLK	2	20	1099.26079141433	4	-0.3958578640857	10.5740114123925
89346749	P02768	P02768	FKDLGEENFK	HPYFYAPELLFFAKR	7	14	802.41411508012	4	0.06758531162228	10.5739645118668
109912372	P02768	P02768	SLHTLFGDK	TCcmVADESAENCcmDK	1	12	866.385943811921	3	-2.14732689727766	10.5739321862796
89438894	P02768	P02768	AFKsda-loopAWAVAR	CcmASLQKFGER	1	6	793.419100609212	3	0.02917975430568	10.5711519853075
89530280	P02768	P02768	RPCcmFSALEVDETYVPK	YTKK	10	3	633.576348942232	4	-0.36197545468787	10.5704069860344
89236743	P02768	P02768	AFKsda-loopAWAVAR	CcmASLQKFGER	1	6	793.419345192489	3	0.33783653688514	10.5693578933857
109977949	P02768	P02768	TCcmVADESAENCcmDK	DAHK	7	1	513.217243203849	4	-0.54267353399889	10.5689708570613
109902126	P02768	P02768	RHPYFYAPELLFFAK	LKCcmASLQK	8	2	976.525434142128	3	-0.59823693202592	10.5688073869477
110063181	P02768	P02768	EFNAETFTFHADICcmTLSEK	ER	17	1	882.410614014459	3	-0.36387301675325	10.568792959489
89279668	P02768	P02768	YKAAFTECcmCcmQAADK	FKsda-loopDLGEENFK	2	7	1018.13988046388	3	-0.16257099239528	10.5683154207472
89638708	P02768	P02768	TCcmVADESAENCcmDK	DAHK	1	1	513.217326884171	4	-0.37930249070272	10.5681494155176
110065531	P02768	P02768	SLHTLFGDKLCcmTVATLR	LVNEVTEFAK	9	4	1054.8999635902	3	-0.26961301994114	10.5672645200961
89190202	P02768	P02768	FKDLGEENFK	TCcmVADESAENCcmDK	2	6	936.077150476001	3	-0.27191272432924	10.5670211502632
89580528	P02768	P02768	VPQVSTPTLVEVSR	NLGKVGSK	11	4	599.593973695568	4	-0.36623123340396	10.5656995111175
89258480	P02768	P02768	YICcmENQDSISSK	ADLAK	1	4	681.329555619347	3	0.00375196714078	10.5651297839568
89116117	P02768	P02768	YICcmENQDSISSK	ADLAK	1	4	681.328690849308	3	-1.26736624956293	10.5629645854515
89705329	P02768	P02768	FKDLGEENFK	TCcmVADESAENCcmDK	2	6	702.308399498286	4	-2.10061750041404	10.5626997518634
109891936	P02768	P02768	VPQVSTPTLVEVSR	DEGKASSAKsda-loopQR	11	4	713.633904259904	4	-0.37989291729528	10.5623075676667
89582968	P02768	P02768	AFKAWAVAR	LKsda-loopCcmASLQKsda-loopFGER	3	11	676.121300726485	4	0.12987385142563	10.5604305526449
89093933	P02768	P02768	SLHTLFGDK	TCcmVADESAENCcmDK	1	12	866.386981537646	3	-0.94817150351847	10.5594961059213
100498020	P02768	P02768	MPCcmAEDYLSVVLNQLCcmVLHEK	TPVSDR	20	1	819.154302875389	4	0.21506969815602	10.5589058436864
89084131	P02768	P02768	FKDLGEENFK	SEVAHR	2	5	669.337466934611	3	0.31152447085327	10.5581498832365
110009862	P02768	P02768	AVMDDFAAFVEKsda-loopCcmCcmK	ATKsda-loopEQLK	1	2	951.799675208	3	-0.35552668935793	10.5554128670131
89638695	P02768	P02768	TCcmVADESAENCcmDK	DAHK	7	1	513.217386135869	4	-0.26362401965421	10.5546965363127
110207216	P02768	P02768	FKDLGEENFK	TCcmVADESAENCcmDK	2	6	702.30874625372	4	-1.60617268325363	10.5539203335568
89177229	P02768	P02768	YKAAFTECcmCcmQAADK	DLGEENFK	1	1	899.071592566388	3	-0.24738431301898	10.5538615065095
89513301	P02768	P02768	QNCcmELFEQLGEYK	FQNALLVR	12	1	675.592812477044	4	0.0782854845432	10.5477434146028
89627086	P02768	P02768	RPCcmFSALEVDETYVPK	HKPK	11	2	501.063124868143	5	0.54682193071823	10.5472027608832
110042098	P02768	P02768	YKAAFTECcmCcmQAADK	LVRPEVDVMCcmTAFHDNEETFLK	1	18	1099.25982937364	4	-1.2718307574393	10.5445530486499
89147372	P02768	P02768	FKDLGEENFK	LVRPEVDVMCcmTAFHDNEETFLKK	7	19	818.005602726676	5	0.18323160586424	10.543586585031
110105725	P02768	P02768	VPQVSTPTLVEVSR	NLGKVGSKsda-loopCcmCcmK	11	4	732.1435176655	4	-0.09583208263975	10.5431286797705
89268281	P02768	P02768	YKAAFTECcmCcmQAADK	LVRPEVDVMCcmTAFHDNEETFLK	1	21	1099.25991192833	4	-1.19666172212869	10.5429098192264
89604731	P02768	P02768	FKDLGEENFK	HPYFYAPELLFFAKR	7	14	802.414061890003	4	0.00121437736925	10.5428934739619
89247772	P02768	P02768	HPYFYAPELLFFAKsda-loopR	LKCcmASLQK	7	2	602.727114748634	5	0.54887671637534	10.5424335234614
100518177	P02768	P02768	YICcmENQDSISSK	ADLAK	1	4	681.329841148325	3	0.42344861365091	10.5419120082654
89265094	P02768	P02768	HPYFYAPELLFFAKR	FKsda-loopDLGEENFK	14	9	822.924232872299	4	-0.1911500731944	10.5409196762808
89770130	P02768	P02768	DAHKsda-loopSEVAHR	TCcmVADESAENCcmDK	1	7	937.748153606021	3	0.05848560884482	10.5403960217508
89721434	P02768	P02768	RPCcmFSALEVDETYVPK	HKPK	11	2	626.076837158867	4	0.14717096104887	10.5401664984649
109925154	P02768	P02768	VPQVSTPTLVEVSR	NLGKVGSKsda-loopCcmCcmK	11	4	732.143468673438	4	-0.16284019217973	10.5401635459298
110090213	P02768	P02768	AAFTECcmCcmQAADK	RYK	1	2	640.297145268462	3	-0.6040005593639	10.5394711642955
89459067	P02768	P02768	DAHKsda-loopSEVAHR	TCcmVADESAENCcmDK	1	7	703.563040225351	4	0.20922690279407	10.5376139483325
89459065	P02768	P02768	DAHKSsda-loopEVAHR	TCcmVADESAENCcmDK	1	7	703.563040225351	4	0.20922690279407	10.5376139483325
89343536	P02768	P02768	HPYFYAPELLFFAK	LKCcmASLQK	7	2	924.492222772129	3	-0.09885885255093	10.5375372727364
89342749	P02768	P02768	EFNAETFTFHADICcmTLSEK	ER	17	1	882.410306513573	3	-0.71274936084142	10.5365416840594
89619933	P02768	P02768	YKAAFTECcmCcmQAADK	FKsda-loopDLGEENFK	1	7	763.856585668809	4	-0.35106922042365	10.536412746919
89249592	P02768	P02768	ALVLIAFAQYLQQCcmPFEDHVK	KYLYEIAR	15	1	907.482052084416	4	-0.28774358516721	10.5356438221314
89163675	P02768	P02768	VTKCcmCcmTESLVNR	TPVSDR	2	5	741.367457587404	3	-0.90110932309012	10.533211989115
109901443	P02768	P02768	AFKAWAVAR	LKsda-loopCcmASLQKsda-loopFGER	3	11	676.121431870772	4	0.32412889478764	10.5322491478808
89186947	P02768	P02768	TCcmVADESAENCcmDK	DAHK	7	1	513.217645755367	4	0.24323717789226	10.532013141283
89283048	P02768	P02768	RPCcmFSALEVDETYVPK	YTKsda-loopKVPQVSTPTLVEVSR	2	2	1027.29288663214	4	-0.24929669579715	10.5302129564359
110082080	P02768	P02768	SLHTLFGDKLCcmTVATLR	LVNEVTEFAK	9	4	1054.89973373258	3	-0.48771640077481	10.5284960597522
89393421	P02768	P02768	TCcmVADESAENCcmDK	LVNEVTEFAK	1	9	910.413379099071	3	-0.70115424425495	10.5279687730187
110209446	P02768	P02768	RPCcmFSALEVDETYVPK	YTKKsda-loopVPQVSTPTLVEVSR	11	3	1027.29233736435	4	-0.78449630058717	10.5271214393702
89696694	P02768	P02768	HKPK	LVAASQAALGL	2	11	535.322695038829	3	0.67682669751876	10.5264986158773
89100139	P02768	P02768	AAFTECcmCcmQAADK	RYK	1	2	640.297398675154	3	-0.2076130185711	10.5252338552657
110066768	P02768	P02768	YKAAFTECcmCcmQAADK	RHPYFYAPELLFFAKR	2	15	950.468494027731	4	-0.85773736526299	10.5246102980431
89779013	P02768	P02768	AAFTECcmCcmQAADK	RYK	2	2	640.297509533116	3	-0.03420514766424	10.5244597086877
89725379	P02768	P02768	SLHTLFGDKLCcmTVATLR	LVNEVTEFAK	9	4	791.426510270727	4	-0.62580177061131	10.5237471216601
89596278	P02768	P02768	AAFTECcmCcmQAADK	RYK	2	2	640.29689861731	3	-0.98982084999975	10.5235759602413
89155310	P02768	P02768	RHPYFYAPELLFFAK	LKCcmASLQK	8	2	976.525767864223	3	-0.25613987040759	10.5227575585979
110065059	P02768	P02768	YKAAFTECcmCcmQAADK	FKsda-loopDLGEENFK	2	7	1018.13983809587	3	-0.20422534795254	10.5226667000277
100462948	P02768	P02768	AFKAWAVAR	CcmASLQKsda-loopFGER	3	9	595.316908817776	4	1.31511748443313	10.5223826949399
109945765	P02768	P02768	VPQVSTPTLVEVSR	DEGKASSAKsda-loopQR	11	4	713.63409574667	4	-0.11118741885043	10.5218376105029
89566513	P02768	P02768	YKAAFTECcmCcmQAADK	DLGEENFK	1	2	899.071052651725	3	-0.8485823782638	10.5199101175466
110063575	P02768	P02768	TCcmVADESAENCcmDK	LVNEVTEFAK	1	9	910.413277193485	3	-0.81321145850135	10.5197804188682
89577268	P02768	P02768	AAFTECcmCcmQAADK	RYK	2	2	640.297254700124	3	-0.43282375638368	10.5196404763467
89532488	P02768	P02768	DAHKsda-loopSEVAHR	TCcmVADESAENCcmDK	1	7	937.748335284138	3	0.25243265660466	10.5182190687984
110051708	P02768	P02768	AVMDDFAAFVEKsda-loopCcmCcmK	ATsda-loopKEQLK	2	3	951.800304303	3	0.30612645074214	10.517945254331
89585299	P02768	P02768	LDELRDEGKASSAKsda-loopQR	LKsda-loopCcmASLQK	9	1	999.199973300074	3	-0.35958987875047	10.5179269927315
89288032	P02768	P02768	TCcmVADESAENCcmDK	DAHK	1	1	513.217698844569	4	0.3468844643708	10.5172129422101
89088724	P02768	P02768	LVRPEVDVMCcmTAFHDNEETFLKsda-loopK	YLYEIAR	21	1	1290.31406867209	3	-0.02286609105473	10.5164525552869
100410239	P02768	P02768	AAFTECcmCcmQAADK	YK	1	1	588.264177817831	3	0.59613530631054	10.5154297122784
89641268	P02768	P02768	AFKAWAVAR	CcmASLQKsda-loopFGER	3	9	595.316200105814	4	0.12261974336569	10.5142040247023
110218454	P02768	P02768	YKAAFTECcmCcmQAADK	FKsda-loopDLGEENFK	2	7	1018.14000769671	3	-0.03748129534144	10.5129213770757
109914867	P02768	P02768	MPCcmAEDYLSVVLNQLCcmVLHEK	HPEAKR	7	5	668.136594336684	5	0.20042579280039	10.5117228301529
89192012	P02768	P02768	RMPCcmAEDYLSVVLNQLCcmVLHEK	TPVSDR	21	1	1143.90338009885	3	-0.05888661229125	10.5110776851384
89765878	P02768	P02768	YICcmENQDSISSK	ADLAK	1	4	681.329002555982	3	-0.80919122765852	10.5096339702379
109921149	P02768	P02768	HKPK	LVAASQAALGL	2	11	535.322516324738	3	0.3423534524472	10.5095965099935
89202721	P02768	P02768	VPQVSTPTLVEVSR	DEGKASSAKsda-loopQR	11	4	713.634136936373	4	-0.05338760373072	10.5090349548404
89629266	P02768	P02768	LDELRDEGKsda-loopASSAKsda-loopQR	LKCcmASLQK	10	2	999.200203630188	3	-0.12884281774442	10.5083391044343
89152092	P02768	P02768	YICcmENQDSISSK	ADLAK	1	4	681.329536479921	3	-0.02438091446042	10.5075821655271
109991255	P02768	P02768	FKDLGEENFK	TCcmVADESAENCcmDK	2	6	702.309288950461	4	-0.83233162808519	10.5070606881422
109913378	P02768	P02768	DAHKsda-loopSEVAHR	TCcmVADESAENCcmDK	1	7	703.562586016745	4	-0.43728220648749	10.5063470503179
110217995	P02768	P02768	VPQVSTPTLVEVSR	DEGKASSAKsda-loopQR	11	4	713.633852996111	4	-0.45182928837288	10.504844587041
89638443	P02768	P02768	YICcmENQDSISSK	ADLAK	1	4	681.327423795311	3	-3.12979827715738	10.5047347096916
110065381	P02768	P02768	RHPYFYAPELLFFAKsda-loopR	LKCcmASLQK	9	2	1055.90672110421	3	-0.10021423728452	10.504060403546
89626162	P02768	P02768	VTKCcmCcmTESLVNR	TPVSDR	2	4	741.368225291775	3	0.13582337378304	10.5034292470077
89408314	P02768	P02768	EFNAETFTFHADICcmTLSEK	ER	17	1	882.41037973438	3	-0.62967640523187	10.5030392917495
89362432	P02768	P02768	HPYFYAPELLFFAKsda-loopR	LKCcmASLQK	7	2	753.15645999093	4	-0.2678867913772	10.5020858831603
89396486	P02768	P02768	SLHTLFGDKLCcmTVATLR	TCcmVADESAENCcmDK	9	9	878.667765199514	4	-0.11247773919945	10.5018996922786
89211392	P02768	P02768	AFKAWAVAR	CcmASLQKsda-loopFGER	3	9	595.316538832009	4	0.69256951700997	10.501609612967
89378774	P02768	P02768	YKAAFTECcmCcmQAADK	FKsda-loopDLGEENFK	2	9	763.856612314835	4	-0.31613962634025	10.5013783306741
109925286	P02768	P02768	FGERAFKsda-loopAWAVAR	LAKTYETTLEK	3	3	742.903679565098	4	0.29968247364049	10.4997058940414
89532499	P02768	P02768	DAHKsda-loopSEVAHR	TCcmVADESAENCcmDK	1	7	703.562440281796	4	-0.6447176685682	10.4987908488316
89532297	P02768	P02768	DAHKSsda-loopEVAHR	TCcmVADESAENCcmDK	1	7	703.562440281796	4	-0.6447176685682	10.4987908488316
89280326	P02768	P02768	HPYFYAPELLFFAKR	FKsda-loopDLGEENFK	14	7	822.924493867026	4	0.12639377971806	10.4981779848792
89663839	P02768	P02768	YKAAFTECcmCcmQAADK	DLGEENFK	2	1	899.071615761666	3	-0.22155623833409	10.4976533163326
109916070	P02768	P02768	FKsda-loopDLGEENFK	LVNEVTEFAKTCcmVADESAENCcmDK	6	10	1005.46908540165	4	-0.40800953745318	10.49702584137
89733571	P02768	P02768	AAFTECcmCcmQAADK	RYK	1	2	640.297127434111	3	-0.631897670096	10.496661925259
89454525	P02768	P02768	YICcmENQDSISSK	ADLAK	1	4	681.32928599123	3	-0.39257213742665	10.4964231042253
89505063	P02768	P02768	SEVAHR	DAHK	1	3	417.214383857616	3	0.62578855771734	10.495795949101
89192835	P02768	P02768	ALVLIAFAQYLQQCcmPFEDHVK	LVNEVTEFAK	20	6	930.988929733392	4	-0.0375635361869	10.4956771520998
89601158	P02768	P02768	EFNAETFTFHADICcmTLSEK	ER	17	1	882.410237877668	3	-0.79062049785023	10.494944432173
100467277	P02768	P02768	YKAAFTECcmCcmQAADK	LVRPEVDVMCcmTAFHDNEETFLK	2	21	1099.26127871366	4	0.04784582584366	10.4932754172032
89618944	P02768	P02768	VPQVSTPTLVEVSR	DEGKASSAKsda-loopQR	11	4	713.633800190616	4	-0.52592906654843	10.4929049752171
89666663	P02768	P02768	YKAAFTECcmCcmQAADK	FKsda-loopDLGEENFK	2	7	1018.13609354556	3	-3.88570177153414	10.4920901718883
109991407	P02768	P02768	AVMDDFAAFVEKsda-loopCcmCcmK	ATKsda-loopEQLK	1	2	951.800018706403	3	0.00574910679116	10.4907179618879
89361675	P02768	P02768	VPQVSTPTLVEVSR	DEGKASSAKsda-loopQR	11	4	713.634152822979	4	-0.03109458334055	10.488594727622
89594177	P02768	P02768	SEVAHR	DAHK	1	3	417.21468157971	3	1.34111098973496	10.4882623103698
109935143	P02768	P02768	AVMDDFAAFVEKsda-loopCcmCcmK	ATsda-loopKEQLK	1	3	951.798613734288	3	-1.47193584039185	10.4873750661347
110238195	P02768	P02768	YKAAFTECcmCcmQAADK	FKsda-loopDLGEENFK	2	7	763.856588464503	4	-0.34740441658458	10.4843859557118
110394049	P02768	P02768	YICcmENQDSISSK	ADLAK	1	4	681.329043092465	3	-0.74960699188279	10.4841075339998
89068234	P02768	P02768	RPCcmFSALEVDETYVPK	YTKK	10	3	633.576107890075	4	-0.74304383158736	10.4839538191474
110103134	P02768	P02768	LAKTYETTLEK	FGERAFK	3	4	744.734726863343	3	-0.39244216302132	10.4838672151095
89343758	P02768	P02768	DAHKsda-loopSEVAHR	TCcmVADESAENCcmDK	1	1	563.05159883269	5	-0.30432842623922	10.4836507467704
110052070	P02768	P02768	RHPYFYAPELLFFAK	LKCcmASLQK	10	2	976.525283515203	3	-0.75264393481727	10.4818537268797
89307894	P02768	P02768	VPQVSTPTLVEVSR	DEGKASSAKsda-loopQR	11	4	713.634106435706	4	-0.09618793451261	10.4813040655692
89567721	P02768	P02768	DAHKsda-loopSEVAHR	TCcmVADESAENCcmDK	1	7	937.747765385044	3	-0.3559523741206	10.4811657472674
89459163	P02768	P02768	VPQVSTPTLVEVSR	DEGKASSAKsda-loopQR	11	4	713.634238998343	4	0.08983175859709	10.4809358365298
109934902	P02768	P02768	DAHKsda-loopSEVAHR	TCcmVADESAENCcmDK	1	7	937.747750451986	3	-0.37189387850965	10.4801879118676
89203139	P02768	P02768	VPQVSTPTLVEVSR	NLGKVGSKsda-loopCcmCcmK	11	4	732.143598417454	4	0.01461511132861	10.4793332225804
89476905	P02768	P02768	RHPYFYAPELLFFAK	LKCcmASLQK	8	2	586.318571530917	5	0.08594423788069	10.4788147572559
89708800	P02768	P02768	SLHTLFGDKLCcmTVATLR	LVNEVTEFAK	12	4	1054.89949371929	3	-0.71545612073406	10.4787462116361
109921809	P02768	P02768	AAFTECcmCcmQAADK	RYK	2	2	640.297350508189	3	-0.28295745659476	10.4786743466609
89371405	P02768	P02768	AAFTECcmCcmQAADK	RYK	2	2	640.297917345893	3	0.60370974910974	10.4777568137236
100520493	P02768	P02768	YKAAFTECcmCcmQAADK	DLGEENFK	1	4	899.072473241869	3	0.73325287226482	10.4776774377794
109981125	P02768	P02768	FKDLGEENFK	YKAAFTECcmCcmQAADK	7	2	990.792479168398	3	-0.46599152963499	10.4776296537895
109993603	P02768	P02768	AAFTECcmCcmQAADK	RYK	2	2	640.297537951524	3	0.01024791218664	10.4771097814939
89623923	P02768	P02768	SEVAHR	DAHK	1	3	417.214479048043	3	0.85449797875593	10.476717940261
89605430	P02768	P02768	HPYFYAPELLFFAK	LKCcmASLQKsda-loopFGER	8	2	836.439808089245	4	0.0345419044649	10.476553856713
89732980	P02768	P02768	AAFTECcmCcmQAADK	YK	1	1	588.263756888356	3	-0.1206374124494	10.4762222589011
89395329	P02768	P02768	SLHTLFGDKLCcmTVATLR	LVNEVTEFAK	9	4	1054.90012116749	3	-0.12009376701148	10.4756867012198
89213246	P02768	P02768	SLHTLFGDKLCcmTVATLR	LVNEVTEFAK	9	4	791.426702315823	4	-0.38283580063126	10.4754691249413
110036546	P02768	P02768	HKPK	LVAASQAALGL	2	11	535.322454147972	3	0.22598621725128	10.4746746107697
89239444	P02768	P02768	RHPYFYAPELLFFAK	LKCcmASLQKsda-loopFGER	9	2	700.573601894631	5	0.1443978014134	10.4739274931084
89272952	P02768	P02768	AAFTECcmCcmQAADK	RYK	2	2	640.297476096012	3	-0.08650862602906	10.4734336770111
89185831	P02768	P02768	HKPK	Ksda-loopLVAASQAALGL	2	12	605.368109135584	3	0.57799182739801	10.4715153271346
89067479	P02768	P02768	LAKTYETTLEK	FGERAFK	3	4	744.734879141605	3	-0.18769215399052	10.4698869294939
110227661	P02768	P02768	YKAAFTECcmCcmQAADK	DLGEENFK	1	4	899.071169504961	3	-0.71846563184303	10.4694678708805
110064624	P02768	P02768	FGERAFKsda-loopAWAVAR	LAKTYETTLEK	5	3	742.903303748154	4	-0.20688024181608	10.4684218631422
89339152	P02768	P02768	AAFTECcmCcmQAADK	YK	1	1	588.263566225053	3	-0.44530523044137	10.4675113188372
89589976	P02768	P02768	YKAAFTECcmCcmQAADK	LVRPEVDVMCcmTAFHDNEETFLK	1	21	1099.26066230138	4	-0.51341988147728	10.4666586003326
89532500	P02768	P02768	DAHKSsda-loopEVAHR	TCcmVADESAENCcmDK	1	1	563.051573664409	5	-0.34910829915913	10.4665872599608
89178994	P02768	P02768	SLHTLFGDKLCcmTVATLR	LVNEVTEFAK	9	4	1054.9003205808	3	0.06912213599646	10.4655429452681
89600539	P02768	P02768	SLHTLFGDK	TCcmVADESAENCcmDK	1	12	866.386593378917	3	-1.39671259908892	10.4646425881615
89427639	P02768	P02768	SLHTLFGDKLCcmTVATLR	TCcmVADESAENCcmDK	7	7	703.135284443496	5	-0.657975444601	10.4644751158162
89142890	P02768	P02768	DAHKSEVAHR	FKDLGEENFK	1	2	615.059110065039	4	-0.22164533364005	10.4644362947656
89458450	P02768	P02768	AFKAWAVAR	LKsda-loopCcmASLQKsda-loopFGER	3	10	676.121400342462	4	0.27742817032578	10.4639666991455
89408743	P02768	P02768	TCcmVADESAENCcmDK	LVNEVTEFAK	1	9	910.413334821927	3	-0.74984218776141	10.4630620052433
89572830	P02768	P02768	RPCcmFSALEVDETYVPK	Ysda-loopTKKVPQVSTPTLVEVSR	4	4	1027.29254684359	4	-0.58038237232798	10.4622715503336
89572752	P02768	P02768	RPCcmFSALEVDETYVPK	YTKsda-loopKVPQVSTPTLVEVSR	4	4	1027.29254684359	4	-0.58038237232798	10.4622715503336
110105700	P02768	P02768	RHPYFYAPELLFFAK	LKCcmASLQK	9	2	732.64623085125	4	-0.13881919209202	10.4601085468149
110247425	P02768	P02768	YKAAFTECcmCcmQAADK	FKsda-loopDLGEENFK	1	7	1018.14010261932	3	0.05584242101125	10.460040237566
109881092	P02768	P02768	SLHTLFGDKLCcmTVATLR	LVNEVTEFAK	9	4	1054.89987216452	3	-0.35636346100104	10.4599616705435
109958547	P02768	P02768	YKAAFTECcmCcmQAADK	LVRPEVDVMCcmTAFHDNEETFLK	1	21	1099.26047756254	4	-0.68163128660124	10.4576220453817
89345860	P02768	P02768	SLHTLFGDKLCcmTVATLR	LVNEVTEFAK	9	7	791.426634758641	4	-0.46830581062776	10.4571473925369
110053194	P02768	P02768	RHPYFYAPELLFFAKsda-loopR	LKCcmASLQK	8	2	1055.90641036101	3	-0.39478560169297	10.4558262656357
89096451	P02768	P02768	VHTECcmCcmHGDLLECcmADDRADLAK	LVTDLTK	1	6	864.660711761814	4	-0.69345473402287	10.4542977129773
89238884	P02768	P02768	SLHTLFGDKLCcmTVATLR	LVNEVTEFAK	12	4	1054.89980183161	3	-0.42309975400668	10.45279592146
89620212	P02768	P02768	SLHTLFGDKLCcmTVATLR	LVNEVTEFAK	9	7	791.426545603355	4	-0.58110067490325	10.4521623322278
109901867	P02768	P02768	DAHKsda-loopSEVAHR	TCcmVADESAENCcmDK	1	7	937.747791403515	3	-0.32817684612271	10.4519854872628
100479233	P02768	P02768	DAHKsda-loopSEVAHR	TCcmVADESAENCcmDK	1	7	703.563487256708	4	0.84552009628753	10.4509929839505
100479228	P02768	P02768	DAHKSsda-loopEVAHR	TCcmVADESAENCcmDK	1	7	703.563487256708	4	0.84552009628753	10.4509929839505
89407009	P02768	P02768	AFKAWAVAR	CcmASLQKsda-loopFGER	3	9	595.316746311681	4	1.0416803736264	10.450918589344
89247886	P02768	P02768	YKAAFTECcmCcmQAADK	FKsda-loopDLGEENFK	2	7	1018.13964838862	3	-0.39073713445831	10.4507487942834
89376082	P02768	P02768	SLHTLFGDK	TCcmVADESAENCcmDK	1	12	866.387039983713	3	-0.88063350701607	10.4501397839067
109926352	P02768	P02768	RPCcmFSALEVDETYVPK	VTKCcmCcmTESLVNR	8	3	865.423355004646	4	-0.90484369540526	10.4495722987146
89706885	P02768	P02768	VHTECcmCcmHGDLLECcmADDR	LVTDLTK	2	6	986.452169039319	3	-0.42656939885125	10.4478218863796
89597078	P02768	P02768	YICcmENQDSISSK	ADLAK	1	4	681.32873618694	3	-1.20072484518005	10.4473743227089
89704564	P02768	P02768	EFNAETFTFHADICcmTLSEK	ER	17	1	882.409779082699	3	-1.31114814109775	10.4458281649055
89343514	P02768	P02768	TCcmVADESAENCcmDK	LVNEVTEFAK	1	9	910.413318141714	3	-0.76818404985575	10.4440712576064
89095624	P02768	P02768	YKAAFTECcmCcmQAADK	FKsda-loopDLGEENFK	2	7	1018.13956185228	3	-0.4758158405596	10.4439112175648
89190238	P02768	P02768	DAHKsda-loopSEVAHR	TCcmVADESAENCcmDK	1	7	703.562810955677	4	-0.11710978636217	10.4429689382481
89190183	P02768	P02768	DAHKSsda-loopEVAHR	TCcmVADESAENCcmDK	1	7	703.562810955677	4	-0.11710978636217	10.4429689382481
89448138	P02768	P02768	RPCcmFSALEVDETYVPK	YTKKsda-loopVPQVSTPTLVEVSR	15	3	1027.29292141308	4	-0.21540658684669	10.4428552609416
89492613	P02768	P02768	RPCcmFSALEVDETYVPK	HKPK	12	2	626.076789197439	4	0.07044120478533	10.4417611415927
89060977	P02768	P02768	SLHTLFGDK	TCcmVADESAENCcmDK	1	12	866.386604550045	3	-1.3838036790224	10.4410449624803
89543791	P02768	P02768	YICcmENQDSISSK	ADLAK	1	4	681.329050302375	3	-0.73900920568478	10.4391309230166
109893845	P02768	P02768	KVPQVSTPTLVEVSR	RPCcmFSALEVDETYVPK	1	4	908.730460614237	4	-0.94775781355525	10.4382642486162
89389957	P02768	P02768	YICcmENQDSISSK	ADLAK	1	4	681.328749263921	3	-1.1815031005357	10.4368653603931
110237050	P02768	P02768	YKAAFTECcmCcmQAADK	DLGEENFK	1	4	899.07146052613	3	-0.39441189552413	10.436545850092
89277166	P02768	P02768	EFNAETFTFHADICcmTLSEK	ER	17	1	882.41035634533	3	-0.6562125441346	10.4364965327663
89677398	P02768	P02768	HKPK	LVAASQAALGL	2	11	535.32281072162	3	0.89333340001639	10.4363542642993
89069351	P02768	P02768	VPQVSTPTLVEVSR	DEGKASSAKsda-loopQR	11	4	713.633738622507	4	-0.61232506004592	10.4361680256032
89710927	P02768	P02768	KVPQVSTPTLVEVSR	RPCcmFSALEVDETYVPK	1	4	908.727436094514	4	-4.27973931331963	10.4346980918956
89526945	P02768	P02768	AFKAWAVAR	AEFAEVSK	3	7	496.019077192945	4	0.43539617822657	10.4341292444236
89221921	P02768	P02768	HPYFYAPELLFFAKsda-loopR	LKCcmASLQKsda-loopFGER	1	2	895.975597500779	4	0.23626980530633	10.4340829473738
89452302	P02768	P02768	HKPK	LVAASQAALGL	2	11	535.322530236117	3	0.36838936299805	10.4339115580091
89084805	P02768	P02768	LAKTYETTLEK	FGERAFK	3	4	744.734585569761	3	-0.58242241266979	10.4338025434324
109994584	P02768	P02768	DVFLGMoxFLYEYAR	NYAEAK	1	2	806.055713036387	3	0.07656217377208	10.4305438691392
109922916	P02768	P02768	LAKTYETTLEK	FGERAFK	3	4	744.734662552504	3	-0.47891310581457	10.4292998378579
89580689	P02768	P02768	LDELRDEGKASSAKsda-loopQR	NLGK	9	1	600.073954681653	4	0.77946281900068	10.4278334159516
109954206	P02768	P02768	RPCcmFSALEVDETYVPK	HKPK	12	2	626.07684452799	4	0.15896024757974	10.4276933665768
110102724	P02768	P02768	TCcmVADESAENCcmDK	DAHK	1	1	513.216782557102	4	-1.44200491553143	10.426785646069
89140135	P02768	P02768	SEVAHR	DAHK	1	3	417.21441775466	3	0.70723134104154	10.4258019318458
89322902	P02768	P02768	TCcmVADESAENCcmDK	DAHK	1	1	513.217653675623	4	0.25870007817793	10.4246772836052
89442471	P02768	P02768	AACcmLLPKsda-loopLDELRDEGK	ASSAKsda-loopQR	15	2	940.835084501208	3	-0.01852004382882	10.4239075755966
110226756	P02768	P02768	VPQVSTPTLVEVSR	NLGKVGSK	11	4	599.593984488581	4	-0.34820041337603	10.4223938339596
89167128	P02768	P02768	YKAAFTECcmCcmQAADK	FKsda-loopDLGEENFK	2	7	1018.14026526492	3	0.21574838887891	10.4218943273956
89479102	P02768	P02768	RPCcmFSALEVDETYVPK	VTKCcmCcmTESLVNR	10	3	865.423354060905	4	-0.90593546152593	10.4214951733074
89435419	P02768	P02768	AAFTECcmCcmQAADK	RYK	2	2	640.297723694089	3	0.30079287759997	10.421343169115
89759139	P02768	P02768	HPYFYAPELLFFAKsda-loopR	LKCcmASLQKsda-loopFGER	8	2	716.981745661041	5	-0.02579670603967	10.421133212347
110042126	P02768	P02768	YKAAFTECcmCcmQAADK	LVRPEVDVMCcmTAFHDNEETFLK	1	21	879.609333023929	5	-1.25563270159761	10.4208144097537
89203117	P02768	P02768	VPQVSTPTLVEVSR	NLGKVGSKsda-loopCcmCcmK	11	4	732.143598417454	4	0.01461511132861	10.4206918915467
89330839	P02768	P02768	RHPYFYAPELLFFAKR	FKsda-loopDLGEENFK	15	8	689.761066827643	5	-0.17807690219116	10.4203356486212
89202720	P02768	P02768	VPQVSTPTLVEVSR	DEGKASSAKsda-loopQR	11	4	713.634136936373	4	-0.05338760373072	10.4201299203495
110008243	P02768	P02768	LDELRDEGK	ASSAKsda-loopQR	8	2	662.348086188224	3	0.50508737814151	10.4193435450991
110033368	P02768	P02768	YKAAFTECcmCcmQAADK	LVRPEVDVMCcmTAFHDNEETFLK	1	20	1099.26032958432	4	-0.81637081564835	10.4190826590497
109910810	P02768	P02768	FKDLGEENFK	SEVAHR	2	5	669.337195846949	3	-0.09409501230442	10.4181417486942
89754376	P02768	P02768	SLHTLFGDK	TCcmVADESAENCcmDK	1	12	866.386318029421	3	-1.71489574257916	10.4170495771023
89212376	P02768	P02768	DAHKSsda-loopEVAHR	TCcmVADESAENCcmDK	1	1	563.051983322848	5	0.37976360282283	10.4170325040781
89631300	P02768	P02768	LVRPEVDVMCcmTAFHDNEETFLKsda-loopK	YLYEIAR	21	1	1290.31254498297	3	-1.20465547933044	10.4167808410469
89496186	P02768	P02768	HPYFYAPELLFFAKsda-loopR	LKCcmASLQK	8	2	602.727033751457	5	0.41426719167894	10.4162226391075
109980165	P02768	P02768	QNCcmELFEQLGEYK	FQNALLVR	12	1	900.45377747197	3	-0.90047316120189	10.4152387958788
89509060	P02768	P02768	TCcmVADESAENCcmDK	DAHK	7	1	683.954177945534	3	-0.13391170967621	10.4151768360835
89172404	P02768	P02768	SEVAHR	DAHK	1	3	417.214543257304	3	1.0087704552319	10.415164314789
89528501	P02768	P02768	VTKCcmCcmTESLVNR	TPVSDR	1	4	741.367792096918	3	-0.44928976143695	10.4148355703704
89765879	P02768	P02768	YICcmENQDSISSK	ADLAK	1	4	681.328608428129	3	-1.38851644836366	10.414198227721
89356928	P02768	P02768	YICcmENQDSISSK	ADLAK	1	4	681.32950862591	3	-0.06532329130307	10.413394921643
110017620	P02768	P02768	EFNAETFTFHADICcmTLSEK	ER	17	1	882.410370112756	3	-0.64059265658733	10.4132138324192
109881089	P02768	P02768	SLHTLFGDKLCcmTVATLR	LVNEVTEFAK	9	4	791.426715385744	4	-0.36630038211889	10.4117882034183
89360085	P02768	P02768	EFNAETFTFHADICcmTLSEK	ER	17	1	882.410524594611	3	-0.4653246581699	10.4093013480887
89361089	P02768	P02768	DAHKSsda-loopEVAHR	TCcmVADESAENCcmDK	4	6	703.562782708519	4	-0.15731608091923	10.4092449703998
89377861	P02768	P02768	VPQVSTPTLVEVSR	DEGKASSAKsda-loopQR	11	4	713.63430341973	4	0.18023163989762	10.4074205614096
110107572	P02768	P02768	ALVLIAFAQYLQQCcmPFEDHVK	KYLYEIAR	15	2	907.477851194277	4	-4.92205779129231	10.4061863299815
89261231	P02768	P02768	RPCcmFSALEVDETYVPK	YTKK	11	3	844.432030929309	3	-1.16288146866214	10.4060043419784
89150567	P02768	P02768	EQLK	HKPKsda-loopATK	1	6	497.296236046746	3	1.05495086640061	10.4058979650352
109932111	P02768	P02768	HKPK	Ksda-loopLVAASQAALGL	2	12	605.36817876282	3	0.69319994901718	10.4056650596429
100509436	P02768	P02768	SEVAHR	DAHK	1	3	417.214120266956	3	-0.00752793374247	10.4050441253867
89770071	P02768	P02768	RPCcmFSALEVDETYVPK	HKPKATK	11	4	701.121366748983	4	-0.45302282917949	10.404979791387
89757432	P02768	P02768	YKAAFTECcmCcmQAADK	FKsda-loopDLGEENFK	2	7	1018.14009038929	3	0.04381839588445	10.4048193819777
89210357	P02768	P02768	YICcmENQDSISSK	ADLAK	1	4	681.329596400422	3	0.06369572664544	10.4039651724531
89490065	P02768	P02768	VTKCcmCcmTESLVNR	TPVSDR	3	5	741.367996360387	3	-0.17339258303705	10.4032440057153
89340868	P02768	P02768	VTKCcmCcmTESLVNR	TPVSDR	1	4	741.367847489447	3	-0.37447147644196	10.4025816900528
89618800	P02768	P02768	DAHKsda-loopSEVAHR	TCcmVADESAENCcmDK	1	7	703.56289172969	4	-0.00213808724216	10.4021409662643
89618737	P02768	P02768	DAHKSsda-loopEVAHR	TCcmVADESAENCcmDK	1	7	703.56289172969	4	-0.00213808724216	10.4021409662643
89595770	P02768	P02768	AAFTECcmCcmQAADK	YK	1	1	588.263673365356	3	-0.26286315667887	10.4017597453425
109889039	P02768	P02768	AAFTECcmCcmQAADK	RYK	2	2	640.2972342776	3	-0.46476937716719	10.4015066851237
89262822	P02768	P02768	FKDLGEENFK	TCcmVADESAENCcmDK	2	6	702.309410180794	4	-0.65946711334322	10.4010825873944
89712684	P02768	P02768	LKsda-loopCcmASLQKFGER	MPCcmAEDYLSVVLNQLCcmVLHEK	5	20	1030.26838068659	4	-1.30413310031666	10.4010596022401
89661649	P02768	P02768	RPCcmFSALEVDETYVPK	HKPK	12	2	626.073609042209	4	-5.01724166764453	10.4008565127307
89194564	P02768	P02768	YKAAFTECcmCcmQAADK	LVRPEVDVMCcmTAFHDNEETFLK	1	18	1099.26051102975	4	-0.65115817974929	10.4004653762702
89228516	P02768	P02768	AFKAWAVAR	LKsda-loopCcmASLQKsda-loopFGER	3	10	676.121421097769	4	0.30817158394341	10.400392067276
89202717	P02768	P02768	VPQVSTPTLVEVSR	DEGKASSAKsda-loopQR	11	4	713.634203537273	4	0.04007069845483	10.3988049858899
89229321	P02768	P02768	RHPYFYAPELLFFAK	LKCcmASLQK	8	2	586.318624248604	5	0.17601202236476	10.3987847262599
109888507	P02768	P02768	HKPK	LVAASQAALGL	2	11	401.74362018958	4	0.12732260153943	10.398027238839
110102642	P02768	P02768	TCcmVADESAENCcmDK	DAHK	7	1	513.217161186565	4	-0.70279778920976	10.3975056158957
89614154	P02768	P02768	HKPK	Ksda-loopLVAASQAALGL	2	12	605.368113041037	3	0.58445395243928	10.3969626056558
89162624	P02768	P02768	AAFTECcmCcmQAADK	RYK	2	2	640.298904281632	3	2.14750887853596	10.3965289895893
89167556	P02768	P02768	FKDLGEENFK	HPYFYAPELLFFAKR	7	14	802.414130905161	4	0.08733188879836	10.3965021524211
109900705	P02768	P02768	RPCcmFSALEVDETYVPK	YTKK	11	3	844.432333679807	3	-0.80392811276749	10.3960321692015
89091656	P02768	P02768	AAFTECcmCcmQAADK	YK	1	1	588.262559986701	3	-2.1587613847395	10.3952038767945
89698361	P02768	P02768	AFKAWAVAR	AEFAEVSK	3	7	496.01827796257	4	-1.17917285193883	10.3951197125555
100446125	P02768	P02768	EFNAETFTFHADICcmTLSEK	ER	17	1	882.410231905813	3	-0.79739588950328	10.394989498875
89393651	P02768	P02768	DAHKsda-loopSEVAHR	TCcmVADESAENCcmDK	1	1	563.051694888189	5	-0.13342469874216	10.3937722775328
89306059	P02768	P02768	SLHTLFGDK	TCcmVADESAENCcmDK	1	12	866.386471663931	3	-1.53736169200873	10.3929477618486
89772514	P02768	P02768	RPCcmFSALEVDETYVPK	VTKCcmCcmTESLVNR	10	3	865.423239226504	4	-1.03878155255165	10.3929462921963
110008772	P02768	P02768	VTKCcmCcmTESLVNR	TPVSDR	1	4	741.368045676822	3	-0.10678123390337	10.3925869295916
110061508	P02768	P02768	YICcmENQDSISSK	ADLAK	1	4	681.3292171897	3	-0.49370292837136	10.3924434577293
110102613	P02768	P02768	YICcmENQDSISSK	ADLAK	1	4	681.329317582145	3	-0.34613691676013	10.3920392024798
89323923	P02768	P02768	VTKCcmCcmTESLVNR	TPVSDR	1	4	741.367350862045	3	-1.04526248734832	10.3912115169307
89083557	P02768	P02768	AAFTECcmCcmQAADK	YK	1	1	588.264042393455	3	0.36553017194414	10.3894856559229
89156422	P02768	P02768	FKDLGEENFK	RHPYFYAPELLFFAKR	7	15	841.439341280538	4	0.00311000178023	10.3891630210747
89192834	P02768	P02768	RHPYFYAPELLFFAKsda-loopR	LKCcmASLQKsda-loopFGER	9	2	748.201962319278	5	-0.03213559479531	10.3885690306116
109979443	P02768	P02768	FKDLGEENFK	DAHKsda-loopSEVAHR	2	3	635.570132380883	4	0.87800530964698	10.3877332667963
89724913	P02768	P02768	YKAAFTECcmCcmQAADK	FKsda-loopDLGEENFK	1	7	1018.13895294742	3	-1.07446419640426	10.3872302033124
89331417	P02768	P02768	MPCcmAEDYLSVVLNQLCcmVLHEK	LKCcmASLQK	1	2	710.161633104809	5	-0.87558009033898	10.385302586446
89314553	P02768	P02768	LKsda-loopCcmASLQKFGER	MPCcmAEDYLSVVLNQLCcmVLHEK	5	20	824.417232425563	5	-0.00152201622837	10.3848864610718
89753870	P02768	P02768	RPCcmFSALEVDETYVPK	HKPK	12	1	626.076819229586	4	0.118487299726	10.3833694080601
110078437	P02768	P02768	VTKCcmCcmTESLVNR	TPVSDR	3	5	741.368315934728	3	0.25825414938583	10.3833360753136
110071836	P02768	P02768	EFNAETFTFHADICcmTLSEKER	Ksda-loopQTALVELVK	19	2	959.990263651904	4	-0.30952563635166	10.3829856810341
89605387	P02768	P02768	MPCcmAEDYLSVVLNQLCcmVLHEK	HPEAKR	7	4	668.136335010381	5	-0.1882939771092	10.3826807900555
89190930	P02768	P02768	FGERAFKsda-loopAWAVAR	LAKTYETTLEK	4	3	742.903870012176	4	0.55638561209777	10.3819549382008
109982636	P02768	P02768	ALVLIAFAQYLQQCcmPFEDHVK	LVNEVTEFAK	20	6	930.986951767125	4	-2.16445086317481	10.3810544454369
89494298	P02768	P02768	AFKAWAVAR	LKsda-loopCcmASLQKsda-loopFGER	3	11	676.121501727191	4	0.42760242013869	10.3804157652572
89257258	P02768	P02768	AAFTECcmCcmQAADK	RYK	2	2	640.297824031179	3	0.45774363547381	10.380018735704
110208729	P02768	P02768	RPCcmFSALEVDETYVPK	VTKCcmCcmTESLVNR	10	3	865.423570882735	4	-0.65510528934153	10.3796139380929
110024161	P02768	P02768	VTKCcmCcmTESLVNR	TPVSDR	1	4	741.368191818496	3	0.09061125985738	10.3792967406421
89739556	P02768	P02768	AFKAWAVAR	LKsda-loopCcmASLQKsda-loopFGER	3	10	676.121004062855	4	-0.30955364938033	10.3789667440329
89497011	P02768	P02768	SLHTLFGDKLCcmTVATLR	LVNEVTEFAK	9	4	791.426643662527	4	-0.45704105377183	10.3783564755411
89166545	P02768	P02768	RHPYFYAPELLFFAK	LKCcmASLQK	8	2	976.525716801504	3	-0.30848404046919	10.3750961434664
89187528	P02768	P02768	VTKCcmCcmTESLVNR	TPVSDR	3	5	741.368300691319	3	0.23766498791405	10.3746698696194
89488772	P02768	P02768	YICcmENQDSISSK	ADLAK	1	4	681.329707084784	3	0.226389740612	10.3738313731571
89364117	P02768	P02768	RHPYFYAPELLFFAKR	FKsda-loopDLGEENFK	15	9	689.761260395215	5	0.10296334785382	10.3734358997378
89705283	P02768	P02768	DAHKsda-loopSEVAHR	TCcmVADESAENCcmDK	1	7	937.74872218776	3	0.66546432221863	10.3733066700266
89630205	P02768	P02768	RMPCcmAEDYLSVVLNQLCcmVLHEK	TPVSDR	20	1	686.744380782485	5	-0.87240981652335	10.372468799113
89144788	P02768	P02768	VPQVSTPTLVEVSR	DEGKASSAKsda-loopQR	11	4	713.634109418624	4	-0.09200212847183	10.3717839759365
109977999	P02768	P02768	YICcmENQDSISSK	ADLAK	1	4	681.329405895756	3	-0.21632548165599	10.3715304779863
89498380	P02768	P02768	HPYFYAPELLFFAKsda-loopR	LKCcmASLQKsda-loopFGER	3	2	895.975215914106	4	-0.19009921158331	10.3713098848283
110032631	P02768	P02768	KVPQVSTPTLVEVSR	RPCcmFSALEVDETYVPK	1	10	1211.30505492932	3	-0.78284046183771	10.3708738276546
89571153	P02768	P02768	RPCcmFSALEVDETYVPK	VTKCcmCcmTESLVNR	10	3	865.423241350725	4	-1.03632414914139	10.3700669538418
89104346	P02768	P02768	MPCcmAEDYLSVVLNQLCcmVLHEK	TPVSDR	20	1	1091.8679080746	3	-1.68275921316966	10.3679373431498
109957567	P02768	P02768	LVRPEVDVMCcmTAFHDNEETFLKsda-loopK	YLYEIAR	21	1	1290.31289486417	3	-0.93328392199472	10.3676824423158
89445220	P02768	P02768	HPYFYAPELLFFAKR	FKsda-loopDLGEENFK	14	9	822.924233269676	4	-0.1906665973053	10.3676421244352
89155312	P02768	P02768	RHPYFYAPELLFFAK	LKCcmASLQK	9	2	976.52615455749	3	0.14025770832482	10.3659588640833
89757450	P02768	P02768	YKAAFTECcmCcmQAADK	FKsda-loopDLGEENFK	2	7	763.856484595106	4	-0.4835641525404	10.3657058992606
89513519	P02768	P02768	TCcmVADESAENCcmDK	LVNEVTEFAK	1	9	910.413177091928	3	-0.92328493022402	10.364682128831
110079069	P02768	P02768	AFKAWAVAR	CcmASLQKsda-loopFGER	3	9	595.315905476914	4	-0.37313073985822	10.364507704179
89457656	P02768	P02768	SLHTLFGDK	TCcmVADESAENCcmDK	1	12	866.38680203067	3	-1.15560276716297	10.3641146947419
110084716	P02768	P02768	YKAAFTECcmCcmQAADK	LVRPEVDVMCcmTAFHDNEETFLK	2	13	879.610026631558	5	-0.46618911593161	10.3633631923925
89513882	P02768	P02768	DAHKsda-loopSEVAHR	TCcmVADESAENCcmDK	1	7	937.748466652098	3	0.39267204511311	10.3628950810676
89191601	P02768	P02768	SLHTLFGDKLCcmTVATLR	LVNEVTEFAK	9	4	1054.9001518024	3	-0.09102543569025	10.3625283183864
89594535	P02768	P02768	EQLK	HKPKsda-loopATK	1	6	497.295794812905	3	0.16588352389979	10.3617058138312
89667739	P02768	P02768	YICcmENQDSISSK	AEFAEVSKLVTDLTK	1	9	794.645996863106	4	-2.76800709112368	10.3614082048209
89578432	P02768	P02768	TCcmVADESAENCcmDK	DAHK	7	1	513.217357234295	4	-0.32004923616337	10.3590048281542
89647718	P02768	P02768	SLHTLFGDKLCcmTVATLR	LVNEVTEFAK	9	7	1054.89953165109	3	-0.67946404071306	10.3586852681905
89145779	P02768	P02768	FKDLGEENFK	HPYFYAPELLFFAKR	7	14	802.414286024252	4	0.28089038370356	10.3584523797062
89498381	P02768	P02768	HPYFYAPELLFFAKsda-loopR	LKCcmASLQKsda-loopFGER	8	5	716.981754076958	5	-0.014042213184	10.3580218753867
110053162	P02768	P02768	SLHTLFGDKLCcmTVATLR	LVNEVTEFAK	9	4	1054.90021606654	3	-0.03004757385716	10.3569944778746
89188723	P02768	P02768	RPCcmFSALEVDETYVPK	YTKK	10	3	633.576356924601	4	-0.34935649111825	10.3566606535372
110105715	P02768	P02768	FKDLGEENFK	YKAAFTECcmCcmQAADK	3	2	743.346098352761	4	-0.57394787201153	10.3565595855994
89380794	P02768	P02768	HPYFYAPELLFFAKsda-loopR	LKCcmASLQKsda-loopFGER	3	2	716.981970407786	5	0.28810658079933	10.3563296440939
89620740	P02768	P02768	RMPCcmAEDYLSVVLNQLCcmVLHEK	TPVSDR	21	1	1143.90277993816	3	-0.58400928344438	10.3561943755006
89155323	P02768	P02768	RHPYFYAPELLFFAK	LKCcmASLQK	9	2	976.525767864223	3	-0.25613987040759	10.3548676601618
89723820	P02768	P02768	VPQVSTPTLVEVSR	DEGKASSAKsda-loopQR	11	4	713.633907687502	4	-0.37508311021331	10.3547325969255
89087585	P02768	P02768	SLHTLFGDKLCcmTVATLR	LVNEVTEFAK	12	4	1054.89995076623	3	-0.28178121019883	10.3542921174434
89759491	P02768	P02768	DLGEENFK	LVNEVTEFAKTCcmVADESAENCcmDK	1	10	916.16568700824	4	-2.8791747263899	10.3534726095279
110080076	P02768	P02768	AFKAWAVAR	LKsda-loopCcmASLQKsda-loopFGER	3	11	676.121297497799	4	0.12509142022388	10.350908813184
109955018	P02768	P02768	DAHKsda-loopSEVAHR	TCcmVADESAENCcmDK	1	7	937.747872069385	3	-0.24206351765482	10.349413412685
89177360	P02768	P02768	AFKAWAVAR	LKsda-loopCcmASLQKsda-loopFGER	3	11	676.121723456678	4	0.75603511118288	10.348641962948
109892073	P02768	P02768	VPQVSTPTLVEVSR	DEGKASSAKsda-loopQR	11	4	713.633904259904	4	-0.37989291729528	10.3475160123031
89203702	P02768	P02768	KVPQVSTPTLVEVSR	NLGKVGSKsda-loopCcmCcmK	12	4	764.167409865622	4	0.10664054867448	10.3467280628402
109932612	P02768	P02768	YICcmENQDSISSK	ADLAK	1	4	681.329015871357	3	-0.78961906975394	10.3464413311254
109883769	P02768	P02768	YKAAFTECcmCcmQAADK	LVRPEVDVMCcmTAFHDNEETFLK	1	21	879.609362854993	5	-1.22167987142157	10.3457451794519
89359239	P02768	P02768	AFKAWAVAR	CcmASLQKsda-loopFGER	3	9	793.419346789049	3	0.33985134792457	10.3448288637053
89586346	P02768	P02768	YICcmENQDSISSK	AEFAEVSKLVTDLTK	2	8	794.648125024287	4	-0.08649063344041	10.3435417361779
89288056	P02768	P02768	YICcmENQDSISSK	ADLAK	1	4	681.329610945813	3	0.08507587465532	10.341481916024
89476928	P02768	P02768	RHPYFYAPELLFFAK	LKCcmASLQK	9	2	732.646326814207	4	-0.00765758150344	10.3410543998951
89174636	P02768	P02768	TCcmVADESAENCcmDK	DAHK	7	1	513.217461905648	4	-0.11569691404958	10.3406706342858
109938078	P02768	P02768	YICcmENQDSISSK	VHTECcmCcmHGDLLECcmADDRADLAK	1	20	1370.60155054395	3	-0.90186446161277	10.3400502272965
89723412	P02768	P02768	FKDLGEENFK	TCcmVADESAENCcmDK	2	6	702.309123000961	4	-1.06896200832397	10.3352024321787
109912011	P02768	P02768	AFKAWAVAR	CcmASLQKsda-loopFGER	3	9	595.316159275006	4	0.05391673160877	10.3344570363525
110054906	P02768	P02768	RPCcmFSALEVDETYVPK	YTKKsda-loopVPQVSTPTLVEVSR	8	1	1027.29215323405	4	-0.96391054198937	10.3342415648113
89663048	P02768	P02768	EFNAETFTFHADICcmTLSEK	ER	17	1	882.408916166661	3	-2.29017293846287	10.3333981724798
89455700	P02768	P02768	VTKCcmCcmTESLVNR	TPVSDR	1	4	741.367999941678	3	-0.16855535930785	10.3331980019087
110094321	P02768	P02768	YKAAFTECcmCcmQAADK	FKsda-loopDLGEENFK	2	7	763.85639981536	4	-0.59469975337662	10.3330931287075
89237813	P02768	P02768	DAHKsda-loopSEVAHR	TCcmVADESAENCcmDK	1	7	563.051727459205	5	-0.07547374209352	10.3319712899555
89152584	P02768	P02768	VTKCcmCcmTESLVNR	TPVSDR	1	4	741.367917945063	3	-0.27930758941917	10.3318331338338
89575836	P02768	P02768	EQLK	HKPKsda-loopATK	1	6	497.29624941564	3	1.08188861679266	10.331773904076
89113430	P02768	P02768	YKAAFTECcmCcmQAADK	LVRPEVDVMCcmTAFHDNEETFLK	2	18	879.609576623573	5	-0.97837482788873	10.3316952932126
109879949	P02768	P02768	VPQVSTPTLVEVSR	DEGKASSAKsda-loopQR	11	4	713.633846259221	4	-0.46128288900743	10.3306033149905
89616802	P02768	P02768	VTKCcmCcmTESLVNR	TPVSDR	3	5	741.368086618601	3	-0.05148147159144	10.3294870347332
89550673	P02768	P02768	VHTECcmCcmHGDLLECcmADDR	LVTDLTK	2	6	986.451905173858	3	-0.69433206142705	10.329112049902
89376488	P02768	P02768	EFNAETFTFHADICcmTLSEK	ER	17	1	882.41043101419	3	-0.5714966943921	10.3289762744914
89243783	P02768	P02768	AAFTECcmCcmQAADK	YK	2	1	588.263901713354	3	0.12597541400257	10.3287917710446
89639606	P02768	P02768	VTKCcmCcmTESLVNR	TPVSDR	2	5	741.366945999122	3	-1.59210788591984	10.3280741295014
110270521	P02768	P02768	HKPK	LVAASQAALGL	2	11	535.32239607471	3	0.11729891502473	10.3277314637581
89601739	P02768	P02768	TCcmVADESAENCcmDK	LVNEVTEFAK	1	9	910.413089278594	3	-1.01984605077039	10.3230334554558
89570557	P02768	P02768	MPCcmAEDYLSVVLNQLCcmVLHEK	TPVSDR	20	1	1091.86355112137	3	-5.67680370625123	10.3227244225123
89608479	P02768	P02768	YKAAFTECcmCcmQAADK	LVRPEVDVMCcmTAFHDNEETFLK	1	20	1099.26027162111	4	-0.86914841788378	10.3226222170706
89102424	P02768	P02768	EFNAETFTFHADICcmTLSEK	ER	17	1	882.410019181008	3	-1.03874365684332	10.3215373278066
100437903	P02768	P02768	LDELRDEGK	ASSAKsda-loopQR	8	2	662.346672611663	3	-1.63235409550712	10.3213294700149
89785430	P02768	P02768	YKAAFTECcmCcmQAADK	FKsda-loopDLGEENFK	2	7	1018.14065837323	3	0.60223511102207	10.3204454179801
89137294	P02768	P02768	RPCcmFSALEVDETYVPK	VTKCcmCcmTESLVNR	8	3	865.422874264072	4	-1.46098806962859	10.3203177218829
110274073	P02768	P02768	DAHKsda-loopSEVAHR	TCcmVADESAENCcmDK	5	6	703.562639493919	4	-0.36116414148347	10.3198301749191
110274065	P02768	P02768	DAHKSsda-loopEVAHR	TCcmVADESAENCcmDK	4	6	703.562639493919	4	-0.36116414148347	10.3198301749191
89630258	P02768	P02768	RHPYFYAPELLFFAKR	FKsda-loopDLGEENFK	15	8	689.760133845648	5	-1.53267101391461	10.3189683880238
89167483	P02768	P02768	YICcmENQDSISSK	AEFAEVSKLVTDLTK	2	8	794.648647839717	4	0.57226500617011	10.3183849244907
89603350	P02768	P02768	FKDLGEENFK	YKAAFTECcmCcmQAADK	7	1	990.792434377848	3	-0.51124430667168	10.318045230853
109985960	P02768	P02768	YICcmENQDSISSK	ADLAK	1	4	681.329382615205	3	-0.25054536821432	10.3177458520577
109936199	P02768	P02768	YKAAFTECcmCcmQAADK	FKsda-loopDLGEENFK	2	7	1018.13980954211	3	-0.23229814310376	10.3173238486239
100405767	P02768	P02768	LDELRDEGKASSAKsda-loopQR	LKsda-loopCcmASLQK	9	1	999.19613486325	3	-4.20497509939973	10.3168934850853
89604722	P02768	P02768	SLHTLFGDKLCcmTVATLR	LVNEVTEFAK	9	4	1054.89993794331	3	-0.29394840385171	10.31653029806
89138893	P02768	P02768	YKAAFTECcmCcmQAADK	LVRPEVDVMCcmTAFHDNEETFLK	1	21	1099.26028674901	4	-0.85537391696246	10.3163248887441
109936285	P02768	P02768	SLHTLFGDKLCcmTVATLR	LVNEVTEFAK	9	5	1054.89995366205	3	-0.27903347395587	10.3163128353815
89146262	P02768	P02768	MPCcmAEDYLSVVLNQLCcmVLHEK	VGSKCcmCcmK	7	3	688.333376437679	5	-0.31890108546379	10.3160425752708
109880099	P02768	P02768	RHPYFYAPELLFFAK	LKCcmASLQK	9	2	976.525390877976	3	-0.64258682521477	10.3156349497445
89273935	P02768	P02768	TCcmVADESAENCcmDK	DAHK	7	1	683.954208422712	3	-0.08928573104103	10.315143737395
89290920	P02768	P02768	SLHTLFGDK	TCcmVADESAENCcmDK	1	12	866.386333057319	3	-1.69753008958405	10.3134477526009
89058783	P02768	P02768	AAFTECcmCcmQAADK	RYK	1	2	640.297114048394	3	-0.65283607312649	10.3122844304096
110399814	P02768	P02768	SLHTLFGDKLCcmTVATLR	LVNEVTEFAK	9	4	1054.89982447971	3	-0.40160981071825	10.3121638053589
89310636	P02768	P02768	MPCcmAEDYLSVVLNQLCcmVLHEK	TPVSDR	20	1	655.524226377738	5	-0.81044290820918	10.3121426862557
89123832	P02768	P02768	FKDLGEENFK	SEVAHR	2	5	669.337331182772	3	0.10840349375058	10.3120724687782
109877624	P02768	P02768	VTKCcmCcmTESLVNR	TPVSDR	1	4	741.36795540179	3	-0.22871506139739	10.3119783473349
109892989	P02768	P02768	SLHTLFGDKLCcmTVATLR	LVNEVTEFAK	9	1	1054.89976534604	3	-0.45771955955336	10.3116962519491
89247092	P02768	P02768	DAHKsda-loopSEVAHR	TCcmVADESAENCcmDK	1	7	703.562617691026	4	-0.39219783117557	10.3111060906617
89247035	P02768	P02768	DAHKSsda-loopEVAHR	TCcmVADESAENCcmDK	1	7	703.562617691026	4	-0.39219783117557	10.3111060906617
89678155	P02768	P02768	LVTDLTK	AEFAEVSK	1	7	584.319749716212	3	-1.17378446260413	10.3104257403578
89784688	P02768	P02768	VPQVSTPTLVEVSR	NLGKVGSKsda-loopCcmCcmK	11	4	732.14342803086	4	-0.21842842831093	10.3098782327557
89710413	P02768	P02768	HPYFYAPELLFFAKsda-loopR	LKCcmASLQKsda-loopFGER	8	5	716.980250002424	5	-2.11477982316526	10.3096604579602
109999540	P02768	P02768	HKPK	LVAASQAALGL	2	11	535.322646057124	3	0.58515474416855	10.3094778895641
89582984	P02768	P02768	AFKAWAVAR	LKsda-loopCcmASLQKsda-loopFGER	3	10	676.121300726485	4	0.12987385142563	10.3089005709822
109925207	P02768	P02768	FKDLGEENFK	YKAAFTECcmCcmQAADK	7	2	990.792488223857	3	-0.45684262057166	10.3086678421059
89084281	P02768	P02768	YICcmENQDSISSK	ADLAK	1	4	681.328697265779	3	-1.25793473270021	10.3086153713369
89535196	P02768	P02768	MPCcmAEDYLSVVLNQLCcmVLHEK	HPEAKR	7	3	668.136617947695	5	0.23581775528225	10.3069729247591
110262530	P02768	P02768	FKDLGEENFK	SEVAHR	2	5	669.33742844963	3	0.2539406693212	10.3049017619941
100464258	P02768	P02768	VPQVSTPTLVEVSR	DEGKASSAKsda-loopQR	11	4	713.634164991544	4	-0.01401893679821	10.3043167448939
110065688	P02768	P02768	HPYFYAPELLFFAK	LKCcmASLQKsda-loopFGER	9	2	836.439644392883	4	-0.16140015130798	10.3039808238487
89307669	P02768	P02768	DAHKSsda-loopEVAHR	TCcmVADESAENCcmDK	4	6	703.562642500675	4	-0.3568844006705	10.3034834420594
89604039	P02768	P02768	YKAAFTECcmCcmQAADK	FKsda-loopDLGEENFK	2	9	1018.14020723604	3	0.15869695801269	10.3022510017705
89424748	P02768	P02768	DAHKsda-loopSEVAHR	TCcmVADESAENCcmDK	1	7	563.052075505788	5	0.54377720167493	10.300382310528
110217653	P02768	P02768	AVMDDFAAFVEKsda-loopCcmCcmK	ATKsda-loopEQLK	1	2	714.101218216878	4	-0.85659041679675	10.300148785068
109954965	P02768	P02768	FKDLGEENFK	TCcmVADESAENCcmDK	2	6	702.30897730373	4	-1.27671431352671	10.2990885429776
89625385	P02768	P02768	FKDLGEENFK	SEVAHR	2	5	669.336658015885	3	-0.8988338065591	10.2987471651796
89361101	P02768	P02768	DAHKsda-loopSEVAHR	TCcmVADESAENCcmDK	1	1	563.051709164708	5	-0.10802365109074	10.29873126567
110013938	P02768	P02768	AVMDDFAAFVEKsda-loopCcmCcmK	ATsda-loopKEQLK	1	3	951.800106646268	3	0.09824020553058	10.2976044019727
110225917	P02768	P02768	VTKCcmCcmTESLVNR	TPVSDR	2	4	741.366712299289	3	-1.90776454636103	10.2971691013855
89536245	P02768	P02768	KVPQVSTPTLVEVSR	RPCcmFSALEVDETYVPK	1	1	908.730541236706	4	-0.85893955486476	10.2969505812209
89078247	P02768	P02768	FKDLGEENFK	YKAAFTECcmCcmQAADK	7	2	990.79272118569	3	-0.22147668095818	10.2969132735363
109998024	P02768	P02768	FKDLGEENFK	TCcmVADESAENCcmDK	2	6	702.309597495532	4	-0.39237165550695	10.2968949364297
109935636	P02768	P02768	VPQVSTPTLVEVSR	NLGKVGSKsda-loopCcmCcmK	11	4	732.143469756262	4	-0.16135917690897	10.2968504051036
89145755	P02768	P02768	RHPYFYAPELLFFAKsda-loopR	LKCcmASLQK	9	2	792.181873247689	4	-0.08340020151561	10.2957891085031
89642176	P02768	P02768	SLHTLFGDK	TCcmVADESAENCcmDK	1	12	866.386602515337	3	-1.38615490833225	10.2953199530123
89685006	P02768	P02768	RPCcmFSALEVDETYVPK	ATKEQLK	8	3	562.694667301017	5	0.25935114284191	10.2945645805758
89237816	P02768	P02768	DAHKsda-loopSEVAHR	TCcmVADESAENCcmDK	1	7	937.74800710493	3	-0.09790886812359	10.2942887944603
89708831	P02768	P02768	FKDLGEENFK	HPYFYAPELLFFAKR	7	14	802.414997626533	4	1.16883180729179	10.2942011529958
89356924	P02768	P02768	YICcmENQDSISSK	ADLAK	1	4	681.329146658539	3	-0.5973760895336	10.2940225061555
89409429	P02768	P02768	VPQVSTPTLVEVSR	DEGKASSAKsda-loopQR	11	4	713.634023777041	4	-0.21217943755139	10.2929052392926
100498000	P02768	P02768	MPCcmAEDYLSVVLNQLCcmVLHEK	TPVSDR	20	1	1091.86955343719	3	-0.17444570947766	10.2922814651537
89244727	P02768	P02768	YICcmENQDSISSK	ADLAK	1	4	681.329234567557	3	-0.4681593623379	10.2920498963548
89191600	P02768	P02768	RHPYFYAPELLFFAKsda-loopR	LKCcmASLQK	9	2	1055.90650568735	3	-0.3044202774494	10.291370599036
89230448	P02768	P02768	SLHTLFGDKLCcmTVATLR	TCcmVADESAENCcmDK	1	12	878.667332918473	4	-0.60501556890144	10.2900372177486
110095903	P02768	P02768	LVRPEVDVMCcmTAFHDNEETFLKsda-loopK	YLYEIAR	21	1	1290.31313499064	3	-0.74703929344683	10.2898873676074
89077577	P02768	P02768	DAHKSsda-loopEVAHR	TCcmVADESAENCcmDK	1	7	703.56319360336	4	0.42754130434636	10.2898749584959
89765159	P02768	P02768	AAFTECcmCcmQAADK	RYK	2	2	640.297367278879	3	-0.25672416134914	10.2898525680209
110089749	P02768	P02768	AAFTECcmCcmQAADK	YK	1	1	588.263874985169	3	0.08046177096071	10.288446411055
110080998	P02768	P02768	RHPYFYAPELLFFAK	LKCcmASLQK	11	2	976.524864737597	3	-1.18193102932531	10.2883272480709
89412095	P02768	P02768	SLHTLFGDKLCcmTVATLR	TCcmVADESAENCcmDK	9	8	878.667588752656	4	-0.31351998773216	10.2881313579576
110396384	P02768	P02768	RPCcmFSALEVDETYVPK	YTKK	10	3	633.576075964226	4	-0.79351395236364	10.2868879522093
110236794	P02768	P02768	SLHTLFGDK	TCcmVADESAENCcmDK	1	12	866.386660145182	3	-1.31956010607011	10.2868585513886
110023603	P02768	P02768	LVTDLTK	AEFAEVSK	1	7	584.320324158191	3	-0.18899272375088	10.2857196722099
89299745	P02768	P02768	EQLK	HKPKsda-loopATK	1	6	497.296123330679	3	0.82783280607445	10.2855284321266
89589880	P02768	P02768	YKAAFTECcmCcmQAADK	LVRPEVDVMCcmTAFHDNEETFLK	1	21	879.609530255619	5	-1.03114945486776	10.2851266567084
89203497	P02768	P02768	HPYFYAPELLFFAKsda-loopR	LKCcmASLQK	8	2	602.727115517847	5	0.55015507440667	10.285015647488
89377426	P02768	P02768	DAHKsda-loopSEVAHR	TCcmVADESAENCcmDK	1	7	563.052079467465	5	0.55082589091908	10.2846505551945
89658367	P02768	P02768	TCcmVADESAENCcmDK	DAHK	7	1	683.953135322481	3	-1.66056467658817	10.2844064377383
89426583	P02768	P02768	FKDLGEENFK	HPYFYAPELLFFAKR	7	14	802.4142855822	4	0.28033878874542	10.2827283071895
110062793	P02768	P02768	SLHTLFGDK	TCcmVADESAENCcmDK	1	12	866.386701553485	3	-1.27171028532204	10.282630193433
89597226	P02768	P02768	TCcmVADESAENCcmDK	DAHK	7	1	683.953981549639	3	-0.4214829223792	10.2823169239711
100404721	P02768	P02768	QNCcmELFEQLGEYK	FQNALLVR	12	1	900.45526694659	3	0.75551557963116	10.2818858116997
110207795	P02768	P02768	FGERAFKsda-loopAWAVAR	LAKTYETTLEK	4	3	742.90350373667	4	0.06268377694102	10.2797926644204
89263679	P02768	P02768	VPQVSTPTLVEVSR	NLGKVGSKsda-loopCcmCcmK	11	4	732.14330313118	4	-0.38925796872217	10.2788542982134
89219872	P02768	P02768	SLHTLFGDK	TCcmVADESAENCcmDK	1	12	866.386802779966	3	-1.15473690991327	10.2788317255449
89601987	P02768	P02768	FKDLGEENFK	TCcmVADESAENCcmDK	2	6	936.076524872794	3	-0.94095688258392	10.2777317672182
89212585	P02768	P02768	VPQVSTPTLVEVSR	DEGKASSAKsda-loopQR	11	4	713.634094158057	4	-0.11341665414123	10.2777062003997
89132798	P02768	P02768	YICcmENQDSISSK	ADLAK	1	4	681.329291242879	3	-0.38485278263785	10.277363334522
89517032	P02768	P02768	SLHTLFGDKLCcmTVATLR	LVNEVTEFAK	9	1	791.42659162315	4	-0.52287870323474	10.2767066045103
89501891	P02768	P02768	YKAAFTECcmCcmQAADK	LVRPEVDVMCcmTAFHDNEETFLK	1	20	1099.26016867723	4	-0.96288254919825	10.2751164980904
110033336	P02768	P02768	YKAAFTECcmCcmQAADK	LVRPEVDVMCcmTAFHDNEETFLK	1	18	879.609424585398	5	-1.15142015947185	10.2744214461729
110246533	P02768	P02768	AFKAWAVAR	LKsda-loopCcmASLQKsda-loopFGER	3	10	676.120974735391	4	-0.35299441170728	10.2732057583261
89524902	P02768	P02768	AFKAWAVAR	FGER	3	2	536.959232738589	3	-0.51060809007437	10.2731189248376
89323916	P02768	P02768	VTKCcmCcmTESLVNR	TPVSDR	3	5	741.367610380003	3	-0.69473347367524	10.27202587735
89493763	P02768	P02768	EFNAETFTFHADICcmTLSEK	ER	17	1	882.41111855629	3	0.20855690950528	10.270990151866
89420783	P02768	P02768	TCcmVADESAENCcmDK	DAHK	7	1	513.217889161432	4	0.71844451224151	10.270552287798
89178177	P02768	P02768	RHPYFYAPELLFFAK	LKCcmASLQK	9	2	586.31848705579	5	-0.05838090154111	10.2701528355868
110071042	P02768	P02768	EFNAETFTFHADICcmTLSEK	ER	17	1	882.410923909865	3	-0.01227996045985	10.2689326181894
89372223	P02768	P02768	YICcmENQDSISSK	ADLAK	1	4	681.329613102938	3	0.0882466145472	10.2687614543724
89133419	P02768	P02768	LAKTYETTLEK	FGERAFK	3	4	744.734591757452	3	-0.57410257899094	10.2679941265143
89087412	P02768	P02768	YKAAFTECcmCcmQAADK	FKsda-loopDLGEENFK	2	7	763.8564087655	4	-0.58296724375812	10.2676764864822
109977941	P02768	P02768	TCcmVADESAENCcmDK	DAHK	7	1	683.953390317007	3	-1.28719085897469	10.2674638627992
110078328	P02768	P02768	ETCcmFAEEGKK	CcmCcmKADDK	1	3	725.98253599765	3	-0.87782571416853	10.26741996537
109900104	P02768	P02768	VTKCcmCcmTESLVNR	TPVSDR	2	4	741.367691061883	3	-0.58575704664141	10.2672836116196
109987498	P02768	P02768	RHPYFYAPELLFFAK	LKCcmASLQK	9	2	586.318779461462	5	0.44119206006751	10.2669720169062
89359868	P02768	P02768	SLHTLFGDK	TCcmVADESAENCcmDK	1	12	866.386572727909	3	-1.42057609879696	10.266394401729
89178649	P02768	P02768	YKAAFTECcmCcmQAADK	FKsda-loopDLGEENFK	1	7	1018.14027356579	3	0.22390943758738	10.2663734994657
89094934	P02768	P02768	VPQVSTPTLVEVSR	DEGKASSAKsda-loopQR	11	4	713.633806397751	4	-0.51721884942262	10.2661543314944
89124017	P02768	P02768	YICcmENQDSISSK	ADLAK	1	4	681.329269817661	3	-0.41634553052295	10.2640540389168
110227094	P02768	P02768	RPCcmFSALEVDETYVPK	HKPK	12	2	626.076714267876	4	-0.04943277198419	10.2628635889749
109934842	P02768	P02768	HPYFYAPELLFFAK	LKCcmASLQK	8	2	693.620580029447	4	-0.68528429650935	10.2626739149209
110079889	P02768	P02768	EFNAETFTFHADICcmTLSEK	ER	17	1	882.410342483021	3	-0.67194008160353	10.2612170863798
89286520	P02768	P02768	AAFTECcmCcmQAADK	YK	1	1	588.26374109239	3	-0.14753530925801	10.2609462835237
109901554	P02768	P02768	QNCcmELFEQLGEYK	FQNALLVR	12	1	900.453997147097	3	-0.65623970338206	10.2606878630091
89323926	P02768	P02768	VTKCcmCcmTESLVNR	TPVSDR	1	4	741.367350862045	3	-1.04526248734832	10.2593983678839
89412490	P02768	P02768	ALVLIAFAQYLQQCcmPFEDHVK	KYLYEIAR	17	1	907.482156172647	4	-0.17291611956304	10.2586783156989
89120502	P02768	P02768	LVRPEVDVMCcmTAFHDNEETFLKsda-loopK	YLYEIAR	21	1	1290.3149308941	3	0.64588241430418	10.258672968618
89515441	P02768	P02768	YKAAFTECcmCcmQAADK	FKsda-loopDLGEENFK	1	9	1018.13971041484	3	-0.32975569534431	10.257802411586
109933220	P02768	P02768	VTKCcmCcmTESLVNR	TPVSDR	3	5	741.368388224301	3	0.35589514870075	10.2557499264627
89360939	P02768	P02768	RPCcmFSALEVDETYVPK	HKPKATK	12	5	701.121295604581	4	-0.55464108077206	10.254754390954
89174315	P02768	P02768	LDELRDEGKsda-loopASSAK	QR	12	1	662.346837851594	3	-1.38249802719757	10.2525928566402
89628513	P02768	P02768	AVMDDFAAFVEKsda-loopCcmCcmK	ATsda-loopKEQLK	1	3	714.099188381143	4	-3.70310737260785	10.2521485645704
110020307	P02768	P02768	AAFTECcmCcmQAADK	RYK	1	2	640.29825014424	3	1.12428447154447	10.2520657052742
100452804	P02768	P02768	TCcmVADESAENCcmDK	DAHK	7	1	513.217073003573	4	-0.87495950006374	10.2517468566839
89186452	P02768	P02768	AFKAWAVAR	AEFAEVSK	3	7	496.019054494154	4	0.38954110791916	10.2512170804492
109902166	P02768	P02768	RHPYFYAPELLFFAK	LKCcmASLQK	8	2	586.318474829993	5	-0.07926858676078	10.250826187569
89699528	P02768	P02768	TCcmVADESAENCcmDK	DAHK	7	1	683.953575316432	3	-1.01630684186065	10.2502211309835
89437775	P02768	P02768	RHPDYSVVLLLR	HPEAKR	4	5	572.326236526846	4	0.31875383816611	10.2499826702692
89123493	P02768	P02768	AAFTECcmCcmQAADK	RYK	2	2	640.297319252623	3	-0.33184849761228	10.2499384924087
109932690	P02768	P02768	TCcmVADESAENCcmDK	DAHK	1	1	513.217192898586	4	-0.64088567156749	10.2497729194877
110053382	P02768	P02768	HPYFYAPELLFFAKR	FKsda-loopDLGEENFK	14	7	822.924122552154	4	-0.3253730296371	10.249340409318
89331202	P02768	P02768	SLHTLFGDKLCcmTVATLR	TCcmVADESAENCcmDK	4	9	703.135288402946	5	-0.6523362343324	10.249141769705
89211677	P02768	P02768	RPCcmFSALEVDETYVPK	YTKK	11	3	844.432622663169	3	-0.46129763584674	10.2490748106109
109935575	P02768	P02768	FGERAFKsda-loopAWAVAR	LAKTYETTLEK	6	3	742.903846574484	4	0.52479400588509	10.248953869002
110100687	P02768	P02768	SEVAHR	DAHK	1	3	417.214319319014	3	0.47072478961742	10.2489009147064
110055591	P02768	P02768	MPCcmAEDYLSVVLNQLCcmVLHEK	LDELRDEGKASSAKsda-loopQR	7	9	897.650323234272	5	-0.49522975288291	10.247721204038
89137159	P02768	P02768	MPCcmAEDYLSVVLNQLCcmVLHEK	TPVSDR	20	1	1091.86806830711	3	-1.53587313471886	10.247499151972
100453953	P02768	P02768	SLHTLFGDK	TCcmVADESAENCcmDK	1	12	866.387398283305	3	-0.46659646616211	10.2460979324221
89083841	P02768	P02768	AAFTECcmCcmQAADK	RYK	2	2	640.296860030502	3	-1.05017967403942	10.2442752280064
110393683	P02768	P02768	FKDLGEENFK	SEVAHR	2	5	669.337141943955	3	-0.17474827566012	10.2438535409619
89434007	P02768	P02768	HKPK	LVAASQAALGL	2	11	535.3226277675	3	0.55092470735166	10.2438159591749
109922165	P02768	P02768	YICcmENQDSISSK	ADLAK	1	4	681.328949350404	3	-0.8873976599621	10.2437277684419
110039808	P02768	P02768	YKAAFTECcmCcmQAADK	FKsda-loopDLGEENFK	2	7	763.856539990172	4	-0.41094817737125	10.2435272305904
100496243	P02768	P02768	TCcmVADESAENCcmDK	LVNEVTEFAK	1	9	910.414406990592	3	0.42913375070815	10.2431996327106
89602353	P02768	P02768	AACcmLLPKsda-loopLDELRDEGK	ASSAKsda-loopQR	15	2	940.835102002859	3	0.00010214464377	10.2424955953077
110033400	P02768	P02768	YKAAFTECcmCcmQAADK	LVRPEVDVMCcmTAFHDNEETFLK	1	21	1099.2605097755	4	-0.65230021983711	10.2419887179518
110215008	P02768	P02768	YICcmENQDSISSK	ADLAK	1	4	681.32874351535	3	-1.18995287688695	10.2416586246914
89494336	P02768	P02768	TCcmVADESAENCcmDK	LVNEVTEFAK	1	9	910.413128901441	3	-0.97627605591146	10.2406498456556
89261415	P02768	P02768	SLHTLFGDK	TCcmVADESAENCcmDK	1	12	866.386376226549	3	-1.64764541011417	10.2400963010386
89179088	P02768	P02768	FKDLGEENFK	HPYFYAPELLFFAKR	7	14	802.414344623626	4	0.3540110200218	10.2395463707295
89187525	P02768	P02768	VTKCcmCcmTESLVNR	TPVSDR	3	5	741.367274904715	3	-1.14785749934025	10.2394222532642
89126792	P02768	P02768	AVMDDFAAFVEKsda-loopCcmCcmK	ATKsda-loopEQLK	1	2	714.101408059616	4	-0.59036662177724	10.2391326406926
89569904	P02768	P02768	SLHTLFGDKLCcmTVATLR	LVNEVTEFAK	9	4	633.342671633845	5	-0.61295430939132	10.2388292197943
89625301	P02768	P02768	LDELRDEGK	ASSAKsda-loopQR	8	2	662.347796651187	3	0.06728408664181	10.2388263733351
109982497	P02768	P02768	HPYFYAPELLFFAKsda-loopR	LKCcmASLQKsda-loopFGER	8	2	716.98190477276	5	0.19643428359832	10.2384512492989
110225379	P02768	P02768	YICcmENQDSISSK	ADLAK	1	4	681.328793979329	3	-1.11577629795319	10.2383290993964
89712686	P02768	P02768	LKsda-loopCcmASLQKFGER	MPCcmAEDYLSVVLNQLCcmVLHEK	8	20	824.416410489157	5	-0.99973244458359	10.2374142490361
89337472	P02768	P02768	SEVAHR	DAHK	1	3	417.214384505475	3	0.62734513709955	10.2367131979018
89395914	P02768	P02768	HPYFYAPELLFFAKR	FKsda-loopDLGEENFK	14	8	822.924378188308	4	-0.01434877944405	10.2362175464876
89389384	P02768	P02768	LDELRDEGKsda-loopASSAK	QR	12	1	662.347776291755	3	0.03649898796816	10.2359257998602
89167486	P02768	P02768	RHPYFYAPELLFFAKsda-loopR	LKCcmASLQK	10	2	633.947190606809	5	0.29059323340453	10.2357041510567
109953032	P02768	P02768	VTKCcmCcmTESLVNR	TPVSDR	1	4	741.367984138573	3	-0.18990049817631	10.2355124663128
100424824	P02768	P02768	LAKTYETTLEK	FGERAFK	3	4	744.734999467827	3	-0.02590415648948	10.2346291996879
110080596	P02768	P02768	AVMDDFAAFVEKsda-loopCcmCcmK	ATKsda-loopEQLK	1	2	714.1003943527	4	-2.01192693560625	10.2345852812759
89453097	P02768	P02768	AAFTECcmCcmQAADK	YK	1	1	588.263074703915	3	-1.28228378251321	10.2333509403605
109912726	P02768	P02768	EFNAETFTFHADICcmTLSEK	ER	17	1	882.410453223759	3	-0.54629874023755	10.2326600503995
89679798	P02768	P02768	TCcmVADESAENCcmDK	DAHK	7	1	683.953076262859	3	-1.74704228415155	10.2322268675136
89204028	P02768	P02768	YICcmENQDSISSK	AEFAEVSKLVTDLTK	1	9	794.648499998263	4	0.38598245595786	10.2310040950769
89262641	P02768	P02768	AFKAWAVAR	LKsda-loopCcmASLQKsda-loopFGER	3	10	676.121472411369	4	0.38417890245739	10.2307970010377
89471955	P02768	P02768	VTKCcmCcmTESLVNR	TPVSDR	2	4	741.367597458685	3	-0.71218620362614	10.2301851564965
89605794	P02768	P02768	SLHTLFGDKLCcmTVATLR	TCcmVADESAENCcmDK	1	10	878.666835157912	4	-1.17216028073962	10.2294372884077
89177215	P02768	P02768	QNCcmELFEQLGEYK	FQNALLVR	12	1	675.592689372359	4	-0.10420389315104	10.2291257362539
89357984	P02768	P02768	VTKCcmCcmTESLVNR	TPVSDR	2	4	741.367747845993	3	-0.50905916311892	10.2287824067157
110257271	P02768	P02768	RHPYFYAPELLFFAKR	FKsda-loopDLGEENFK	15	9	689.761056737276	5	-0.19272707964841	10.2284208748675
89601161	P02768	P02768	EFNAETFTFHADICcmTLSEK	ER	17	1	882.410182797141	3	-0.85311232712991	10.2277661425525
110415022	P02768	P02768	DVFLGMoxFLYEYAR	NYAEAK	2	2	806.055834738233	3	0.22773550673046	10.2269398758424
89649444	P02768	P02768	ALVLIAFAQYLQQCcmPFEDHVK	LVNEVTEFAK	20	6	930.984391827397	4	-4.91712842716536	10.2267295791898
109946981	P02768	P02768	SLHTLFGDKLCcmTVATLR	TCcmVADESAENCcmDK	1	12	878.667114088227	4	-0.85434913718716	10.2255341007619
110031411	P02768	P02768	VPQVSTPTLVEVSR	DEGKASSAKsda-loopQR	11	4	713.634034101172	4	-0.19769200933143	10.2232408191181
89110646	P02768	P02768	AFKAWAVAR	LKsda-loopCcmASLQKsda-loopFGER	3	11	676.121124919988	4	-0.13053626220853	10.2230793389316
89758474	P02768	P02768	HPYFYAPELLFFAK	LKCcmASLQKsda-loopFGER	8	2	836.438928753906	4	-1.01800912286502	10.2219281529875
89191273	P02768	P02768	YKAAFTECcmCcmQAADK	FKsda-loopDLGEENFK	2	7	1018.14056641892	3	0.51182969620528	10.221437426143
89626978	P02768	P02768	VPQVSTPTLVEVSR	DEGKASSAK	11	4	622.083725798079	4	-0.31858984670935	10.2212570678874
110217706	P02768	P02768	FKDLGEENFK	TCcmVADESAENCcmDK	2	6	702.308765373547	4	-1.57890937762856	10.2209571830218
89246935	P02768	P02768	HPYFYAPELLFFAK	LKCcmASLQK	7	2	693.620756839634	4	-0.43000466929942	10.2207441275836
110094345	P02768	P02768	YKAAFTECcmCcmQAADK	FKsda-loopDLGEENFK	2	7	1018.14082227586	3	0.76337693545511	10.220711409623
89424759	P02768	P02768	DAHKSsda-loopEVAHR	TCcmVADESAENCcmDK	4	6	703.562777198878	4	-0.16515836526326	10.2187000461298
89150843	P02768	P02768	HKPK	LVAASQAALGL	2	11	535.322831054172	3	0.93138688858745	10.2186103881252
89534033	P02768	P02768	YKAAFTECcmCcmQAADK	FKsda-loopDLGEENFK	2	9	763.856657666153	4	-0.2566897435919	10.2185143852754
100519925	P02768	P02768	SLHTLFGDK	TCcmVADESAENCcmDK	1	12	866.387290690325	3	-0.59092671944035	10.2179934828068
89511597	P02768	P02768	RPCcmFSALEVDETYVPK	HKPK	11	2	417.72036160054	6	0.25437273847956	10.2178430853572
89604658	P02768	P02768	YICcmENQDSISSK	AEFAEVSKLVTDLTK	2	8	794.647664875174	4	-0.66628573097582	10.2173275730555
89156809	P02768	P02768	SLHTLFGDKLCcmTVATLR	TCcmVADESAENCcmDK	1	12	878.667507163164	4	-0.40648245310471	10.2170203258242
89218838	P02768	P02768	VTKCcmCcmTESLVNR	TPVSDR	2	5	741.367679183624	3	-0.60180092440437	10.2169977809803
89179291	P02768	P02768	MPCcmAEDYLSVVLNQLCcmVLHEK	HPEAKR	7	5	668.136419753501	5	-0.06126742513194	10.2152212992634
89631309	P02768	P02768	LVRPEVDVMCcmTAFHDNEETFLKsda-loopK	YLYEIAR	21	1	1290.31254498297	3	-1.20465547933044	10.2145705904738
89479162	P02768	P02768	RHPYFYAPELLFFAKR	FKsda-loopDLGEENFK	15	9	689.761263037051	5	0.10679902261294	10.214395195511
110036260	P02768	P02768	EQLK	HKPKsda-loopATK	1	6	497.295776590814	3	0.1291667887618	10.2143456052297
89770129	P02768	P02768	DAHKsda-loopSEVAHR	TCcmVADESAENCcmDK	1	7	563.051839257311	5	0.12343952420663	10.2141428771173
89135110	P02768	P02768	YKAAFTECcmCcmQAADK	DLGEENFK	1	4	899.070977964708	3	-0.93174679891065	10.2140401242639
100494531	P02768	P02768	VTKCcmCcmTESLVNR	TPVSDR	1	4	741.368872342999	3	1.00979074451193	10.2135533425532
89585550	P02768	P02768	YKAAFTECcmCcmQAADK	FKsda-loopDLGEENFK	1	7	1018.13963445396	3	-0.40443707663099	10.2130058494837
89647914	P02768	P02768	FKDLGEENFK	HPYFYAPELLFFAKR	7	14	802.412587626881	4	-1.83837963491344	10.2122386561251
109900609	P02768	P02768	VPQVSTPTLVEVSR	NLGKVGSK	11	4	599.594116528446	4	-0.12761446110925	10.2118365069061
89166061	P02768	P02768	FKDLGEENFK	TCcmVADESAENCcmDK	2	6	702.309525598886	4	-0.49489037762027	10.2114425320145
110271687	P02768	P02768	YICcmENQDSISSK	ADLAK	1	4	681.32893641125	3	-0.90641681370859	10.2111926667272
89652005	P02768	P02768	YKAAFTECcmCcmQAADK	LVRPEVDVMCcmTAFHDNEETFLK	2	18	879.609597111462	5	-0.95505612161402	10.2102434736876
89134371	P02768	P02768	RPCcmFSALEVDETYVPK	HKPK	12	2	626.076552103254	4	-0.30886733104948	10.209799569998
89173590	P02768	P02768	HKPK	Ksda-loopLVAASQAALGL	2	12	605.368262065437	3	0.83103592486313	10.2095062872574
89294609	P02768	P02768	SLHTLFGDKLCcmTVATLR	TCcmVADESAENCcmDK	9	8	878.667359369424	4	-0.57487755036376	10.2093490415368
110217414	P02768	P02768	QNCcmELFEQLGEYK	FQNALLVR	12	1	900.453702470863	3	-0.98385893174216	10.2090644269187
89436349	P02768	P02768	YICcmENQDSISSK	ADLAK	1	4	681.329190789079	3	-0.53250897951162	10.2081014744545
109916519	P02768	P02768	YKAAFTECcmCcmQAADK	LVRPEVDVMCcmTAFHDNEETFLK	1	21	879.609654548117	5	-0.88968342822919	10.2071983726039
109981283	P02768	P02768	YKAAFTECcmCcmQAADK	FKsda-loopDLGEENFK	1	7	763.856467685231	4	-0.50573087526928	10.2060556884963
110110881	P02768	P02768	FGERAFKsda-loopAWAVAR	LAKTYETTLEK	5	3	742.903472240231	4	0.02022980591233	10.2060013285829
109945842	P02768	P02768	VHTECcmCcmHGDLLECcmADDR	LVTDLTK	2	6	986.451771474783	3	-0.83000582568286	10.2054340906643
89273756	P02768	P02768	YICcmENQDSISSK	ADLAK	1	4	681.329665016163	3	0.16455342789845	10.2053374759701
89628318	P02768	P02768	DAHKsda-loopSEVAHR	TCcmVADESAENCcmDK	1	7	703.562342878445	4	-0.78335914928178	10.2050421623138
89192863	P02768	P02768	RHPYFYAPELLFFAKsda-loopR	LKCcmASLQKsda-loopFGER	9	2	748.201962319278	5	-0.03213559479531	10.2043770883772
110049403	P02768	P02768	VTKCcmCcmTESLVNR	TPVSDR	1	4	741.367484552906	3	-0.86468721613361	10.2031387635595
89166550	P02768	P02768	RHPYFYAPELLFFAK	LKCcmASLQK	9	2	976.525716801504	3	-0.30848404046919	10.2029302370206
89646547	P02768	P02768	HPYFYAPELLFFAKsda-loopR	LKCcmASLQK	7	2	753.154953936707	4	-2.27022070669402	10.2027573888657
110103696	P02768	P02768	DVFLGMFLYEYAR	NYAEAK	1	2	800.723799793644	3	-0.2687699438676	10.2027177256755
89239233	P02768	P02768	RHPYFYAPELLFFAKR	FKsda-loopDLGEENFK	15	8	689.761261211311	5	0.10414823544131	10.2026894443358
89637318	P02768	P02768	AAFTECcmCcmQAADK	RYK	2	2	640.29759609329	3	0.10119528015146	10.2016493104731
89164231	P02768	P02768	VPQVSTPTLVEVSR	NLGKVGSK	11	4	599.594222976583	4	0.05021792056183	10.200549074478
110005259	P02768	P02768	AFKAWAVAR	LKsda-loopCcmASLQKsda-loopFGER	3	10	676.121871025978	4	0.97461940044378	10.1994182127559
89197751	P02768	P02768	LDELRDEGK	ASSAK	8	2	540.280506321079	3	-0.45260719533996	10.1977430865325
109921723	P02768	P02768	HKPK	Ksda-loopLVAASQAALGL	2	12	605.368136845063	3	0.62384108428139	10.1977326927441
109914008	P02768	P02768	FKDLGEENFK	YKAAFTECcmCcmQAADK	6	2	990.792264438811	3	-0.68293707139701	10.197657439958
89215455	P02768	P02768	YKAAFTECcmCcmQAADK	LVRPEVDVMCcmTAFHDNEETFLK	1	21	879.609555374843	5	-1.00255950084987	10.1973763505277
89257526	P02768	P02768	LDELRDEGK	ASSAKsda-loopQR	8	2	662.348107542604	3	0.53737691848755	10.1972305507056
89479112	P02768	P02768	VHTECcmCcmHGDLLECcmADDRADLAK	LVTDLTK	1	6	864.660000863003	4	-1.51658388395626	10.1970254003101
110017947	P02768	P02768	FKDLGEENFK	TCcmVADESAENCcmDK	2	6	702.309442982993	4	-0.61269386709027	10.1966328947654
89227657	P02768	P02768	AFKAWAVAR	CcmASLQKsda-loopFGER	3	9	595.316632845571	4	0.85075925608749	10.1964473716068
89396488	P02768	P02768	SLHTLFGDKLCcmTVATLR	TCcmVADESAENCcmDK	7	7	703.135065608635	5	-0.96964897764002	10.1962733108269
110060612	P02768	P02768	AAFTECcmCcmQAADK	YK	1	1	588.263727637404	3	-0.17044690712391	10.1956568685291
89488776	P02768	P02768	YICcmENQDSISSK	ADLAK	1	4	681.329243196309	3	-0.45547603223774	10.1955998381352
100413031	P02768	P02768	YKAAFTECcmCcmQAADK	FKsda-loopDLGEENFK	2	7	763.856952539189	4	0.12985177776854	10.195598748658
89392044	P02768	P02768	RPCcmFSALEVDETYVPK	HKPK	12	2	626.076941149753	4	0.31353788702968	10.1949078142697
109953100	P02768	P02768	LAKTYETTLEK	FGERAFK	3	4	744.734850584788	3	-0.22608902339258	10.194508282547
109911087	P02768	P02768	TCcmVADESAENCcmDK	DAHK	7	1	683.953946907986	3	-0.47220670242065	10.1943975198311
89145882	P02768	P02768	FKDLGEENFK	HPYFYAPELLFFAKR	7	14	802.414286024252	4	0.28089038370356	10.193807169048
109933119	P02768	P02768	VTKCcmCcmTESLVNR	TPVSDR	1	4	741.367927417028	3	-0.26651387533714	10.1936034141083
89598321	P02768	P02768	VTKCcmCcmTESLVNR	TPVSDR	1	4	741.367783954976	3	-0.46028702325662	10.1935047657679
89704553	P02768	P02768	EFNAETFTFHADICcmTLSEK	ER	17	1	882.410304338568	3	-0.71521702139723	10.1934861148989
89152964	P02768	P02768	EQLKsda-loopAVMoxDDFAAFVEK	ATK	1	2	780.399594352164	3	0.60414454613854	10.1927467060982
89419507	P02768	P02768	AAFTECcmCcmQAADK	YK	1	1	588.263849246419	3	0.03663297083737	10.1918448951622
89280090	P02768	P02768	FKDLGEENFK	HPYFYAPELLFFAKR	7	14	802.413809738802	4	-0.31342134313065	10.188877578789
89636429	P02768	P02768	AAFTECcmCcmQAADK	YK	1	1	588.26362018695	3	-0.35341711625773	10.1887091380412
110097052	P02768	P02768	YKAAFTECcmCcmQAADK	LVRPEVDVMCcmTAFHDNEETFLK	1	21	1099.26039360766	4	-0.7580752456747	10.1884241635876
89173966	P02768	P02768	AAFTECcmCcmQAADK	RYK	2	2	640.298102146607	3	0.89278143856774	10.1879272949432
110274915	P02768	P02768	HPYFYAPELLFFAK	LKCcmASLQKsda-loopFGER	8	2	836.439609842995	4	-0.20275584181981	10.1865972445091
89305641	P02768	P02768	RPCcmFSALEVDETYVPK	YTKK	10	3	633.576796249194	4	0.34515175010713	10.1859388955219
110064347	P02768	P02768	RHPYFYAPELLFFAK	LKCcmASLQK	9	2	732.646041427279	4	-0.39772277236216	10.1850194352068
89475623	P02768	P02768	TCcmVADESAENCcmDK	LVNEVTEFAK	1	9	910.413325832748	3	-0.75972685058693	10.1843079919512
89108281	P02768	P02768	AAFTECcmCcmQAADK	RYK	2	2	640.297204953875	3	-0.51063856518657	10.1839975248192
89112094	P02768	P02768	HPYFYAPELLFFAKR	FKsda-loopDLGEENFK	14	7	822.923739484767	4	-0.79143874444078	10.1811340514116
89094565	P02768	P02768	TCcmVADESAENCcmDK	LVNEVTEFAK	1	9	910.412977906412	3	-1.14231290428192	10.1807859561934
89307665	P02768	P02768	DAHKSsda-loopEVAHR	TCcmVADESAENCcmDK	1	1	563.051490904483	5	-0.49635629645247	10.1793380916322
100452746	P02768	P02768	YICcmENQDSISSK	ADLAK	1	4	681.330100143267	3	0.80414310333552	10.1790756511198
110081043	P02768	P02768	RHPYFYAPELLFFAK	LKCcmASLQK	9	2	586.31862777284	5	0.18203315381585	10.1782484348728
89178629	P02768	P02768	KVPQVSTPTLVEVSR	NLGKVGSKsda-loopCcmCcmK	12	4	764.167359509029	4	0.0406562340712	10.1778308445194
100481343	P02768	P02768	LKsda-loopCcmASLQKFGER	MPCcmAEDYLSVVLNQLCcmVLHEK	8	20	824.417405876193	5	0.20912716106708	10.1776177815399
109942995	P02768	P02768	YICcmENQDSISSK	ADLAK	1	4	681.328970691999	3	-0.85602782865184	10.1772822847396
109955438	P02768	P02768	VPQVSTPTLVEVSR	DEGKASSAKsda-loopQR	11	4	713.63407711203	4	-0.13733664231224	10.1772625269743
89603779	P02768	P02768	LDELRDEGKsda-loopASSAKsda-loopQR	LKCcmASLQK	10	2	999.200147752369	3	-0.1848217874156	10.1767891295155
110272041	P02768	P02768	TCcmVADESAENCcmDK	DAHK	7	1	513.217399216622	4	-0.23808616071071	10.1742007694506
89410929	P02768	P02768	FKDLGEENFK	HPYFYAPELLFFAKR	7	14	802.414307543027	4	0.30774163510333	10.1738889994064
89339815	P02768	P02768	AAFTECcmCcmQAADK	RYK	2	2	640.297905805817	3	0.58565836178873	10.1730573527826
89114795	P02768	P02768	EQLK	HKPKsda-loopATK	1	6	497.296083914677	3	0.74841124570441	10.1727150508578
89248184	P02768	P02768	SLHTLFGDKLCcmTVATLR	LVNEVTEFAK	9	4	791.426605085632	4	-0.50584663594504	10.1724904508141
100412619	P02768	P02768	RHPYFYAPELLFFAK	LKCcmASLQK	8	2	586.318252103891	5	-0.45979451026045	10.1721870475732
100498366	P02768	P02768	SLHTLFGDKLCcmTVATLR	TCcmVADESAENCcmDK	1	10	878.667946018153	4	0.09354568444417	10.1719927397432
110037764	P02768	P02768	YICcmENQDSISSK	ADLAK	1	4	681.329382445681	3	-0.25079455008344	10.1718464628574
89779386	P02768	P02768	LDELRDEGKsda-loopASSAK	QR	12	1	662.34742967441	3	-0.48761432094536	10.1716765568561
89187526	P02768	P02768	VTKCcmCcmTESLVNR	TPVSDR	1	4	741.367274904715	3	-1.14785749934025	10.1713367479053
89512720	P02768	P02768	EFNAETFTFHADICcmTLSEK	ER	17	1	882.410370301245	3	-0.64037880566259	10.1707986466227
89496495	P02768	P02768	YKAAFTECcmCcmQAADK	FKsda-loopDLGEENFK	1	7	1018.14011304626	3	0.06609372779227	10.1703848218564
110047674	P02768	P02768	AFKAWAVAR	FGER	3	1	536.959431339906	3	-0.14005021945841	10.1702598405871
89166538	P02768	P02768	RHPYFYAPELLFFAK	LKCcmASLQK	9	2	976.525716801504	3	-0.30848404046919	10.1700254018639
89631534	P02768	P02768	LKsda-loopCcmASLQKFGER	MPCcmAEDYLSVVLNQLCcmVLHEK	8	20	824.416234048433	5	-1.21401297690897	10.1680216744989
100424174	P02768	P02768	AAFTECcmCcmQAADK	RYK	1	2	640.298514090609	3	1.53715854082824	10.1677714525404
109899338	P02768	P02768	AFKAWAVAR	AEFAEVSK	3	7	661.022643625177	3	-0.12086831743382	10.1658505172331
109957107	P02768	P02768	KVPQVSTPTLVEVSR	RPCcmFSALEVDETYVPK	1	5	908.730627985168	4	-0.76337255683498	10.1657027468353
89699336	P02768	P02768	YICcmENQDSISSK	ADLAK	1	4	681.329535609178	3	-0.02566081221104	10.1638877147366
89145978	P02768	P02768	MPCcmAEDYLSVVLNQLCcmVLHEK	TPVSDR	20	1	1091.86927295447	3	-0.43156585834049	10.1616371725686
110020558	P02768	P02768	LDELRDEGK	ASSAKsda-loopQR	8	2	662.348202339469	3	0.68071740429021	10.1610356453855
89471960	P02768	P02768	LAKTYETTLEK	FGERAFK	3	4	744.730650296842	3	-5.87370401382973	10.1604734165881
89606264	P02768	P02768	ALVLIAFAQYLQQCcmPFEDHVK	KYLYEIAR	15	1	907.481876423704	4	-0.48152797516723	10.1600074517443
89166966	P02768	P02768	HPYFYAPELLFFAKsda-loopR	LKCcmASLQK	8	2	602.727250155293	5	0.7739095716387	10.1593401912841
89234816	P02768	P02768	AAFTECcmCcmQAADK	YK	1	1	588.263393701729	3	-0.73908368822422	10.1591764729956
89202465	P02768	P02768	DAHKsda-loopSEVAHR	TCcmVADESAENCcmDK	1	7	937.748384318911	3	0.30477880391644	10.1574243271311
89119983	P02768	P02768	RPCcmFSALEVDETYVPK	VTKCcmCcmTESLVNR	8	3	865.423438526664	4	-0.80822131132854	10.1558853247414
109956685	P02768	P02768	VHTECcmCcmHGDLLECcmADDRADLAK	LVTDLTK	1	6	1152.5447192768	3	-1.10240033907141	10.1556394406974
110253844	P02768	P02768	YICcmENQDSISSK	ADLAK	1	4	681.328877237354	3	-0.99339602634552	10.1554230801483
89145071	P02768	P02768	RHPYFYAPELLFFAK	LKCcmASLQK	9	2	976.526036464461	3	0.01920106024247	10.1551943928125
89061590	P02768	P02768	HPYFYAPELLFFAK	LKCcmASLQK	8	2	693.620571480281	4	-0.69762763449049	10.1551902344801
110041424	P02768	P02768	LVRPEVDVMCcmTAFHDNEETFLKsda-loopK	YLYEIAR	21	1	1290.3114980315	3	-2.01668210666693	10.1551505666735
89718970	P02768	P02768	YICcmENQDSISSK	ADLAK	1	4	681.329451675533	3	-0.14903417192039	10.154674187737
89133525	P02768	P02768	CcmCcmKsda-loopADDK	ETCcmFAEEGKK	6	2	753.330315336941	3	0.04986791204291	10.1544519679941
89371759	P02768	P02768	LDELRDEGKsda-loopASSAK	QR	12	1	662.347808538952	3	0.08525934383128	10.1544033317074
89619939	P02768	P02768	YKAAFTECcmCcmQAADK	FKsda-loopDLGEENFK	2	9	1018.14002975023	3	-0.01579924884922	10.154343252283
89178975	P02768	P02768	YICcmENQDSISSK	AEFAEVSKLVTDLTK	1	8	1059.1947565359	3	-0.38701151675561	10.152192846782
100461952	P02768	P02768	TCcmVADESAENCcmDK	DAHK	7	1	513.217234621453	4	-0.55942914563311	10.151922885129
89134599	P02768	P02768	SLHTLFGDK	TCcmVADESAENCcmDK	1	12	866.387036148399	3	-0.88506544617999	10.1516279456745
109922344	P02768	P02768	TCcmVADESAENCcmDK	DAHK	7	1	683.953782050694	3	-0.71359775286254	10.1513820599286
110216295	P02768	P02768	AFKAWAVAR	CcmASLQKsda-loopFGER	3	8	595.316439154388	4	0.52484928062221	10.1511719178813
89322724	P02768	P02768	YICcmENQDSISSK	ADLAK	1	4	681.3294735409	3	-0.11689445275305	10.1493979812992
109894371	P02768	P02768	LKsda-loopCcmASLQKFGER	MPCcmAEDYLSVVLNQLCcmVLHEK	5	20	824.417192318108	5	-0.05023099127736	10.1493570763067
89460403	P02768	P02768	FKDLGEENFK	HPYFYAPELLFFAKR	7	14	802.414200599889	4	0.17429737173738	10.1493527429504
89535658	P02768	P02768	SLHTLFGDKLCcmTVATLR	TCcmVADESAENCcmDK	9	9	878.667477144779	4	-0.440685179589	10.1488826430726
89525589	P02768	P02768	AAFTECcmCcmQAADK	YK	2	1	588.263928268845	3	0.17119498791927	10.1488333995204
89740387	P02768	P02768	AVMDDFAAFVEKsda-loopCcmCcmK	ATsda-loopKEQLK	1	3	714.102015048885	4	0.2608378459173	10.147916212904
89250686	P02768	P02768	EFNAETFTFHADICcmTLSEKER	Ksda-loopQTALVELVK	19	2	959.990110313594	4	-0.46942238607807	10.1476784920674
89070365	P02768	P02768	SLHTLFGDKLCcmTVATLR	LVNEVTEFAK	9	3	1054.89962671714	3	-0.58925938753873	10.1468003850242
109904210	P02768	P02768	EFNAETFTFHADICcmTLSEKER	Ksda-loopQTALVELVK	19	2	959.990142032359	4	-0.43634697633241	10.146754025575
89326363	P02768	P02768	EFNAETFTFHADICcmTLSEK	ER	17	1	882.410446707454	3	-0.5536918396783	10.146667884407
89178179	P02768	P02768	RHPYFYAPELLFFAK	LKCcmASLQK	7	2	586.318489528672	5	-0.05415600066964	10.1465016506877
110048894	P02768	P02768	YICcmENQDSISSK	ADLAK	1	4	681.328792865514	3	-1.11741348531918	10.145351985139
89445666	P02768	P02768	RHPYFYAPELLFFAKR	FKsda-loopDLGEENFK	15	8	689.761179402219	5	-0.01463017066822	10.1438537222401
109913258	P02768	P02768	FKDLGEENFK	TCcmVADESAENCcmDK	2	6	936.076359601617	3	-1.11770424301267	10.1435065919898
110028075	P02768	P02768	FKDLGEENFK	DAHK	2	1	593.296263763079	3	-0.4192271382623	10.1431357740274
89645287	P02768	P02768	VHTECcmCcmHGDLLECcmADDR	LVTDLTK	2	6	986.451670056516	3	-0.93292200547191	10.142954518672
89117759	P02768	P02768	SLHTLFGDK	TCcmVADESAENCcmDK	1	12	866.386719846583	3	-1.25057149435542	10.1429376968457
89348440	P02768	P02768	ALVLIAFAQYLQQCcmPFEDHVK	KYLYEIAR	19	1	907.482236092613	4	-0.08475046385723	10.1426801411062
89531933	P02768	P02768	QNCcmELFEQLGEYK	FQNALLVR	12	1	675.592914136393	4	0.2289844715336	10.1418229001884
89638457	P02768	P02768	YICcmENQDSISSK	ADLAK	1	4	681.328515889679	3	-1.52453793868563	10.1417653767573
89173061	P02768	P02768	HKPK	LVAASQAALGL	2	11	535.322566184434	3	0.43566861425012	10.1417525462896
109888802	P02768	P02768	HKPK	Ksda-loopLVAASQAALGL	2	12	605.367971526991	3	0.35029892438293	10.1416865187968
109902310	P02768	P02768	FGERAFKsda-loopAWAVAR	LAKTYETTLEK	6	3	742.903786439026	4	0.44373757305506	10.1408346370759
89643491	P02768	P02768	AFKAWAVAR	LKsda-loopCcmASLQKsda-loopFGER	3	11	676.121153820848	4	-0.08772739923575	10.1404763804814
89713517	P02768	P02768	YKAAFTECcmCcmQAADK	LVRPEVDVMCcmTAFHDNEETFLK	1	21	1099.25747685865	4	-3.41388086399458	10.1400944245553
109899291	P02768	P02768	AFKAWAVAR	AEFAEVSK	3	7	496.018128745281	4	-1.48061486552774	10.1397230687231
89255797	P02768	P02768	HKPK	LVAASQAALGL	2	11	535.322606803067	3	0.51168861862485	10.13922571958
89157430	P02768	P02768	QNCcmELFEQLGEYKFQNALLVR	KQTALVELVK	12	1	762.611773647618	5	-0.07665286376625	10.1389534357342
89185222	P02768	P02768	HKPK	LVAASQAALGL	2	11	535.322579850019	3	0.46124450772414	10.1386708630295
89402451	P02768	P02768	EQLK	HKPKsda-loopATK	1	6	497.296292434015	3	1.16856880503582	10.1386494164949
89167122	P02768	P02768	YKAAFTECcmCcmQAADK	FKsda-loopDLGEENFK	2	7	763.85686877491	4	0.02004732677148	10.1382189308245
89517003	P02768	P02768	SLHTLFGDKLCcmTVATLR	LVNEVTEFAK	9	4	1054.90023489321	3	-0.01218364403263	10.1379713952991
89457237	P02768	P02768	RPCcmFSALEVDETYVPK	HKPK	12	2	626.076979871719	4	0.37548614709666	10.1377473998881
89086454	P02768	P02768	HPYFYAPELLFFAK	LKCcmASLQK	8	2	693.620545033772	4	-0.73581126554282	10.1376105260221
89629274	P02768	P02768	HPYFYAPELLFFAKsda-loopR	LKCcmASLQK	8	2	602.725861431217	5	-1.53401639299673	10.1367437314165
89771659	P02768	P02768	SLHTLFGDKLCcmTVATLR	LVNEVTEFAK	9	4	791.426289058373	4	-0.90566871484461	10.136731185186
100461964	P02768	P02768	TCcmVADESAENCcmDK	DAHK	7	1	683.953651344563	3	-0.90498322249889	10.1366446430534
89152218	P02768	P02768	TCcmVADESAENCcmDK	DAHK	7	1	513.217673145379	4	0.29671133666664	10.1365772835404
89304190	P02768	P02768	RHPDYSVVLLLR	HPEAKR	4	5	572.326073359191	4	0.03315556758631	10.136121913427
89581060	P02768	P02768	RPCcmFSALEVDETYVPK	HKPK	12	2	501.062829411828	5	-0.04402502679455	10.1361010494287
110012251	P02768	P02768	LVTDLTK	AEFAEVSK	1	7	584.320705498588	3	0.46475628196896	10.1359881876051
89422758	P02768	P02768	AFKAWAVAR	CcmASLQKsda-loopFGER	3	9	595.316530746885	4	0.67896527064494	10.1351016837672
89583478	P02768	P02768	RPCcmFSALEVDETYVPK	ATKEQLK	8	2	562.694447665737	5	-0.13167657207494	10.1336321148203
110106419	P02768	P02768	YKAAFTECcmCcmQAADK	FKsda-loopDLGEENFK	2	7	1018.13992009741	3	-0.12360505670957	10.133526990474
89347091	P02768	P02768	MPCcmAEDYLSVVLNQLCcmVLHEK	TPVSDR	20	1	819.152549213173	4	-1.92838684035652	10.1334070648452
100518188	P02768	P02768	YICcmENQDSISSK	ADLAK	1	4	681.32945142911	3	-0.14939638707995	10.1327634921965
89331201	P02768	P02768	SLHTLFGDKLCcmTVATLR	TCcmVADESAENCcmDK	9	8	878.6676341744	4	-0.26176678769357	10.1327332676728
110397681	P02768	P02768	QNCcmELFEQLGEYK	FQNALLVR	12	1	900.45394116345	3	-0.71848197851233	10.1319298472648
110104106	P02768	P02768	SLHTLFGDK	TCcmVADESAENCcmDK	1	12	866.386777756845	3	-1.1836526530543	10.1316569506621
89423279	P02768	P02768	KVPQVSTPTLVEVSR	NLGKVGSK	12	7	631.618267909788	4	0.53003067963796	10.1316525817053
109913909	P02768	P02768	VPQVSTPTLVEVSR	NLGKVGSKsda-loopCcmCcmK	11	4	732.143531383873	4	-0.07706899730777	10.1306880704658
110228863	P02768	P02768	YKAAFTECcmCcmQAADK	FKsda-loopDLGEENFK	2	7	1018.13863452751	3	-1.38752058362407	10.1302533148121
109936137	P02768	P02768	YKAAFTECcmCcmQAADK	FKsda-loopDLGEENFK	2	7	1018.13980954211	3	-0.23229814310376	10.1301389973855
109981005	P02768	P02768	RHPYFYAPELLFFAK	LKCcmASLQK	9	2	732.646345459486	4	0.01782667730449	10.1298968384173
89199407	P02768	P02768	TCcmVADESAENCcmDK	DAHK	1	1	513.217536207042	4	0.02936342952607	10.1294581014847
110016401	P02768	P02768	AAFTECcmCcmQAADK	RYK	2	2	640.297986778273	3	0.71231828709351	10.1291238608077
89307703	P02768	P02768	DAHKsda-loopSEVAHR	TCcmVADESAENCcmDK	1	7	703.562655210263	4	-0.33879389273048	10.1284858708957
89307663	P02768	P02768	DAHKSsda-loopEVAHR	TCcmVADESAENCcmDK	1	7	703.562655210263	4	-0.33879389273048	10.1284858708957
110019751	P02768	P02768	SEVAHR	DAHK	1	3	417.214422595413	3	0.71886198334266	10.1271999355643
89494295	P02768	P02768	AFKAWAVAR	LKsda-loopCcmASLQKsda-loopFGER	3	11	676.121501727191	4	0.42760242013869	10.1271275974178
89657914	P02768	P02768	FKDLGEENFK	SEVAHR	2	5	669.33737561178	3	0.17488114567744	10.126485882793
89060157	P02768	P02768	VTKCcmCcmTESLVNR	TPVSDR	3	5	741.368055070271	3	-0.09409357070163	10.1264199403414
89512173	P02768	P02768	SLHTLFGDK	TCcmVADESAENCcmDK	1	12	866.386546227756	3	-1.45119864268623	10.1261534675952
109913157	P02768	P02768	HPYFYAPELLFFAK	LKCcmASLQK	8	2	693.62024539367	4	-1.16843347362199	10.1259334030685
110090142	P02768	P02768	HKPK	Ksda-loopLVAASQAALGL	2	12	605.368213839739	3	0.75123967859921	10.1258026414089
89697492	P02768	P02768	AAFTECcmCcmQAADK	YK	2	1	588.263881766894	3	0.09200991800299	10.1254113836073
89103016	P02768	P02768	DAHKsda-loopSEVAHR	TCcmVADESAENCcmDK	1	7	703.562758668895	4	-0.19153347728631	10.1253975216926
89102950	P02768	P02768	DAHKSsda-loopEVAHR	TCcmVADESAENCcmDK	1	7	703.562758668895	4	-0.19153347728631	10.1253975216926
89492177	P02768	P02768	AFKAWAVAR	CcmASLQKsda-loopFGER	3	9	595.316465765763	4	0.56962629340194	10.1248062858441
89191912	P02768	P02768	HPYFYAPELLFFAKR	FKsda-loopDLGEENFK	14	7	822.924695671686	4	0.37192299029003	10.1245878598115
89238606	P02768	P02768	YKAAFTECcmCcmQAADK	FKsda-loopDLGEENFK	2	7	1018.1399388079	3	-0.10520972973989	10.1236108292024
109971405	P02768	P02768	FKDLGEENFK	YKAAFTECcmCcmQAADK	3	2	743.346396506221	4	-0.17230743495084	10.1232372020096
89599538	P02768	P02768	AFKAWAVAR	CcmASLQKsda-loopFGER	3	9	595.316120052485	4	-0.01208013354172	10.1230012628631
89596092	P02768	P02768	LKCcmASLQK	ASSAKsda-loopQR	2	1	465.260462259555	4	-0.19918493766446	10.1229790758394
89225495	P02768	P02768	AAFTECcmCcmQAADK	YK	1	1	588.263585466135	3	-0.41254087547836	10.1209455312865
89495682	P02768	P02768	VHTECcmCcmHGDLLECcmADDR	LVTDLTK	2	6	986.452078526181	3	-0.51841938446938	10.1207030892316
89146368	P02768	P02768	RPCcmFSALEVDETYVPK	VTKCcmCcmTESLVNR	10	3	865.423417492546	4	-0.83255461495983	10.1191415212282
89141935	P02768	P02768	YICcmENQDSISSK	ADLAK	1	4	681.329478802745	3	-0.10916011088785	10.1187668243975
110090917	P02768	P02768	TCcmVADESAENCcmDK	DAHK	7	1	513.216900439861	4	-1.2118596573419	10.1184803848432
89162089	P02768	P02768	FKDLGEENFK	DAHK	2	1	593.296610064905	3	0.16545650153693	10.1182791064335
89150568	P02768	P02768	EQLK	HKPKsda-loopATK	1	6	497.296037428915	3	0.65474442074685	10.1182747853158
109902410	P02768	P02768	VPQVSTPTLVEVSR	NLGKVGSKsda-loopCcmCcmK	11	4	732.143430337917	4	-0.21527298798225	10.1178903659866
109893944	P02768	P02768	ALVLIAFAQYLQQCcmPFEDHVK	LVNEVTEFAK	20	6	930.989820941812	4	0.9207439567083	10.1178281508905
89220267	P02768	P02768	YKAAFTECcmCcmQAADK	DLGEENFK	2	5	899.071537072873	3	-0.30917665936775	10.1177817760074
89087943	P02768	P02768	HPYFYAPELLFFAKR	FKsda-loopDLGEENFK	14	9	822.924184572569	4	-0.2499147943599	10.1173493417284
89092875	P02768	P02768	VTKCcmCcmTESLVNR	TPVSDR	1	4	741.368154382685	3	0.04004698286058	10.1167575850341
89605872	P02768	P02768	SLHTLFGDKLCcmTVATLR	TCcmVADESAENCcmDK	9	8	878.667538566582	4	-0.37070163024962	10.1164326224188
89220236	P02768	P02768	AFKAWAVAR	LKsda-loopCcmASLQKsda-loopFGER	3	10	676.121618878018	4	0.60112991033165	10.1155055405998
89108606	P02768	P02768	YICcmENQDSISSK	ADLAK	1	4	681.329488554828	3	-0.09482560609273	10.1150381479981
109946611	P02768	P02768	HPYFYAPELLFFAKR	FKsda-loopDLGEENFK	14	9	822.924183605233	4	-0.25109172076051	10.1143679782399
110042149	P02768	P02768	YKAAFTECcmCcmQAADK	LVRPEVDVMCcmTAFHDNEETFLK	1	13	879.610012989947	5	-0.48171559195536	10.1142672243868
110031048	P02768	P02768	FKDLGEENFK	TCcmVADESAENCcmDK	2	6	936.076806060889	3	-0.64024350669992	10.1139828262827
89061635	P02768	P02768	HPYFYAPELLFFAK	LKCcmASLQK	8	2	693.620571480281	4	-0.69762763449049	10.1135820739927
109985726	P02768	P02768	LDELRDEGKsda-loopASSAK	QR	12	1	662.347398801044	3	-0.53429733380984	10.1121895209419
89696020	P02768	P02768	EQLK	HKPKsda-loopATK	1	6	497.295825797493	3	0.22831614516749	10.111151460066
109923826	P02768	P02768	SLHTLFGDK	TCcmVADESAENCcmDK	1	12	866.386725054004	3	-1.24455400158742	10.1098565534452
89601768	P02768	P02768	AFKAWAVAR	LKsda-loopCcmASLQKsda-loopFGER	3	11	676.121254653823	4	0.06162957528154	10.1093918323089
89663034	P02768	P02768	EFNAETFTFHADICcmTLSEK	ER	17	1	882.408916166661	3	-2.29017293846287	10.107904050607
89132203	P02768	P02768	LKCcmASLQK	ASSAKsda-loopQR	2	1	465.26038628551	4	-0.36283277517709	10.1071980334901
100428409	P02768	P02768	YKAAFTECcmCcmQAADK	LVRPEVDVMCcmTAFHDNEETFLK	1	21	1099.26018058734	4	-0.95203796260322	10.1065013612888
89460437	P02768	P02768	SLHTLFGDKLCcmTVATLR	LVNEVTEFAK	9	4	791.426708123574	4	-0.37548812092926	10.1060275200212
110246821	P02768	P02768	VPQVSTPTLVEVSR	DEGKASSAKsda-loopQR	11	4	713.634019243527	4	-0.2185411312023	10.1055931500311
89074280	P02768	P02768	AAFTECcmCcmQAADK	YK	2	1	588.263474047134	3	-0.60226885866792	10.1055528690628
89142701	P02768	P02768	EQLKsda-loopAVMoxDDFAAFVEK	ATK	1	2	780.399630227269	3	0.65017415910175	10.105358637086
110077963	P02768	P02768	TCcmVADESAENCcmDK	DAHK	7	1	683.953345814461	3	-1.35235337743878	10.1043093331695
89707601	P02768	P02768	HPYFYAPELLFFAKsda-loopR	LKCcmASLQK	8	2	753.155782987869	4	-1.16797801594239	10.1037475919158
89562050	P02768	P02768	YICcmENQDSISSK	ADLAK	1	4	681.329473534141	3	-0.11690438772931	10.102060748131
89065492	P02768	P02768	EQLK	HKPKsda-loopATK	1	6	497.29606416494	3	0.70861636920218	10.1018653624758
89292165	P02768	P02768	DAHKsda-loopSEVAHR	TCcmVADESAENCcmDK	1	1	563.051701494407	5	-0.12167079300798	10.1017556075746
89169608	P02768	P02768	LVRPEVDVMCcmTAFHDNEETFLKK	FKsda-loopDLGEENFK	22	8	834.413854411754	5	0.16574499704571	10.1013994818737
109981167	P02768	P02768	LDELRDEGKsda-loopASSAKsda-loopQR	LKCcmASLQK	11	2	749.651910739418	4	-0.21045684367872	10.1011312050945
89137156	P02768	P02768	MPCcmAEDYLSVVLNQLCcmVLHEK	HPEAKR	7	2	668.136327377978	5	-0.19973464441922	10.1010403033848
110105048	P02768	P02768	DAHKsda-loopSEVAHR	TCcmVADESAENCcmDK	1	7	937.747929130307	3	-0.18114920631941	10.1007181009268
89705055	P02768	P02768	TCcmVADESAENCcmDK	LVNEVTEFAK	1	9	910.412954096463	3	-1.1684947522848	10.1005176165748
89155320	P02768	P02768	RHPYFYAPELLFFAK	LKCcmASLQK	7	2	586.318375071564	5	-0.24970513627836	10.1002341354101
109987291	P02768	P02768	FKDLGEENFK	TCcmVADESAENCcmDK	2	6	702.309314874282	4	-0.79536638492244	10.0976356721316
89278171	P02768	P02768	DAHKsda-loopSEVAHR	TCcmVADESAENCcmDK	1	7	703.562679541079	4	-0.30416202097921	10.0972646313879
89277977	P02768	P02768	DAHKSsda-loopEVAHR	TCcmVADESAENCcmDK	1	7	703.562679541079	4	-0.30416202097921	10.0972646313879
110029503	P02768	P02768	VTKCcmCcmTESLVNR	TPVSDR	1	4	741.367590506733	3	-0.7215761544345	10.0968701453887
89436348	P02768	P02768	YICcmENQDSISSK	ADLAK	1	4	681.329573425406	3	0.02992494370443	10.0959746418633
89404813	P02768	P02768	YICcmENQDSISSK	ADLAK	1	4	681.329536494965	3	-0.02435880137053	10.0954404523624
89230272	P02768	P02768	FGER	LVTDLTKVHTECcmCcmHGDLLECcmADDR	1	7	862.398649732387	4	-1.16896135693162	10.0936443760204
89154738	P02768	P02768	TCcmVADESAENCcmDK	LVNEVTEFAK	1	9	910.413940454263	3	-0.08387798356726	10.093479878134
89078677	P02768	P02768	YKAAFTECcmCcmQAADK	FKsda-loopDLGEENFK	2	7	1018.14102912164	3	0.96673856742848	10.0929132100045
110275205	P02768	P02768	SLHTLFGDKLCcmTVATLR	TCcmVADESAENCcmDK	9	8	878.667305648591	4	-0.63608667134735	10.0925277538023
109985890	P02768	P02768	LDELRDEGK	ASSAKsda-loopQR	8	2	662.348130564139	3	0.57218733134104	10.0924831041439
109905168	P02768	P02768	MPCcmAEDYLSVVLNQLCcmVLHEK	LDELRDEGKASSAKsda-loopQR	7	9	748.209811177298	6	-0.50093421464641	10.0921980022448
100496098	P02768	P02768	QNCcmELFEQLGEYK	FQNALLVR	12	1	900.45482261343	3	0.26150869943397	10.09140000937
89340224	P02768	P02768	YICcmENQDSISSK	ADLAK	1	4	681.329464545224	3	-0.13011712130824	10.0895016760529
89101915	P02768	P02768	RPCcmFSALEVDETYVPK	HKPK	12	2	626.076458704234	4	-0.45828915480697	10.0894548882779
89444562	P02768	P02768	SLHTLFGDKLCcmTVATLR	LVNEVTEFAK	9	4	791.426630038327	4	-0.4742777187492	10.0887520548781
109924130	P02768	P02768	EFNAETFTFHADICcmTLSEK	ER	17	1	882.410324666268	3	-0.69215414895913	10.0886202446881
109910551	P02768	P02768	AAFTECcmCcmQAADK	RYK	2	2	640.297353501539	3	-0.27827515472398	10.0871186103313
109998108	P02768	P02768	AVMDDFAAFVEKsda-loopCcmCcmK	ATKsda-loopEQLK	1	2	951.800234024089	3	0.23221032987632	10.0864633106458
89627384	P02768	P02768	SLHTLFGDK	TCcmVADESAENCcmDK	1	12	866.386287812325	3	-1.74981344084981	10.0862554568076
89515434	P02768	P02768	YKAAFTECcmCcmQAADK	FKsda-loopDLGEENFK	2	7	1018.13987246902	3	-0.1704311854904	10.0859653980883
89303690	P02768	P02768	VTKCcmCcmTESLVNR	TPVSDR	2	5	741.36777300359	3	-0.47507898038447	10.08570861766
89276411	P02768	P02768	RPCcmFSALEVDETYVPK	YTKK	11	3	844.432488338541	3	-0.62055840100781	10.085559868979
89439379	P02768	P02768	VPQVSTPTLVEVSR	DEGKASSAK	11	4	622.084044745568	4	0.19494981140072	10.0852266423338
89077090	P02768	P02768	EFNAETFTFHADICcmTLSEK	ER	17	1	882.410197290104	3	-0.83666927892272	10.0849560383416
89166533	P02768	P02768	RHPYFYAPELLFFAK	LKCcmASLQK	9	2	586.318455585285	5	-0.11214803007221	10.0846712126675
110081022	P02768	P02768	RHPYFYAPELLFFAK	LKCcmASLQK	9	2	732.645737036356	4	-0.81376251292083	10.0846402701757
109935145	P02768	P02768	AACcmLLPKsda-loopLDELRDEGK	ASSAKsda-loopQR	15	2	940.834988746401	3	-0.12040552153744	10.084002237759
110204295	P02768	P02768	LDELRDEGK	ASSAKsda-loopQR	8	2	662.347797099153	3	0.06796144739481	10.0836589132963
89643496	P02768	P02768	AFKAWAVAR	LKsda-loopCcmASLQKsda-loopFGER	3	11	901.158803277221	3	-0.43173783536743	10.0835362526416
89723380	P02768	P02768	DAHKSsda-loopEVAHR	TCcmVADESAENCcmDK	1	7	703.563027633986	4	0.19130467057971	10.0834196587714
109881902	P02768	P02768	QNCcmELFEQLGEYKFQNALLVR	NLGKsda-loopVGSK	13	2	891.9681171976	4	-0.04858149911034	10.0831439071802
89131950	P02768	P02768	AAFTECcmCcmQAADK	YK	1	1	588.263679343307	3	-0.25268370271431	10.0829920842468
89279917	P02768	P02768	SLHTLFGDKLCcmTVATLR	LVNEVTEFAK	9	4	1054.89993369028	3	-0.29798394652263	10.0827345270288
110214588	P02768	P02768	AAFTECcmCcmQAADK	RYK	2	2	640.297242227277	3	-0.45233421650225	10.082710098627
100453177	P02768	P02768	VTKCcmCcmTESLVNR	TPVSDR	3	5	741.364551469389	3	-4.82638173827782	10.0812748817496
89644063	P02768	P02768	FKDLGEENFK	TCcmVADESAENCcmDK	2	6	936.076361074018	3	-1.11612960070823	10.079953022565
109952490	P02768	P02768	LDELRDEGK	ASSAKsda-loopQR	8	2	662.347901532145	3	0.22587253225107	10.0791753813424
89178191	P02768	P02768	RHPYFYAPELLFFAK	LKCcmASLQK	9	2	976.525809477052	3	-0.21348274120609	10.0791654836533
100496091	P02768	P02768	YKAAFTECcmCcmQAADK	DLGEENFK	2	4	899.072279372824	3	0.51737858186643	10.078484494688
89627688	P02768	P02768	EFNAETFTFHADICcmTLSEK	ER	17	1	882.410002157738	3	-1.05805747505088	10.0783916971763
89259352	P02768	P02768	VTKCcmCcmTESLVNR	TPVSDR	1	4	741.367818715058	3	-0.41333683373001	10.0769605333396
89191642	P02768	P02768	RHPYFYAPELLFFAKsda-loopR	LKCcmASLQK	10	2	633.947112347421	5	0.16694893636519	10.0756442361582
110405994	P02768	P02768	LDELRDEGK	ASSAKsda-loopQR	8	2	662.348115228117	3	0.54899803240631	10.0755585470288
110055527	P02768	P02768	YKAAFTECcmCcmQAADK	LVRPEVDVMCcmTAFHDNEETFLK	1	17	879.609528966117	5	-1.03261712766922	10.0733716143739
89724366	P02768	P02768	VPQVSTPTLVEVSR	NLGKVGSKsda-loopCcmCcmK	11	4	732.143071126334	4	-0.70657888743896	10.0722670313286
109901514	P02768	P02768	TCcmVADESAENCcmDK	LVNEVTEFAK	1	9	910.413050258948	3	-1.06275275497937	10.0721786116106
109993417	P02768	P02768	AAFTECcmCcmQAADK	YK	1	1	588.263465144018	3	-0.61742938079625	10.0712648476731
89176188	P02768	P02768	RPCcmFSALEVDETYVPK	YTKK	11	3	844.432703693673	3	-0.36522456077404	10.0711915933792
89062078	P02768	P02768	FKDLGEENFK	YKAAFTECcmCcmQAADK	8	2	743.34630038778	4	-0.30178791337675	10.0707396661838
89725874	P02768	P02768	HPYFYAPELLFFAKR	FKsda-loopDLGEENFK	14	7	822.924004875242	4	-0.46854672698417	10.0694626535699
110398456	P02768	P02768	VPQVSTPTLVEVSR	DEGKASSAKsda-loopQR	11	4	713.633948032823	4	-0.31846818150677	10.0694587354828
109877680	P02768	P02768	LAKTYETTLEK	FGERAFK	3	4	744.734543473515	3	-0.63902410101615	10.0693893420994
89126746	P02768	P02768	VPQVSTPTLVEVSR	DEGKASSAKsda-loopQR	13	3	713.633833763907	4	-0.47881704887925	10.0692600587999
89378744	P02768	P02768	HPYFYAPELLFFAKsda-loopR	LKCcmASLQK	7	2	753.156588970989	4	-0.09640482041156	10.0691696842462
89178258	P02768	P02768	FKDLGEENFK	YKAAFTECcmCcmQAADK	1	2	594.878879678378	5	0.34494267682867	10.0680796060993
110396307	P02768	P02768	RPCcmFSALEVDETYVPK	YTKK	10	3	633.576075964226	4	-0.79351395236364	10.0672376417847
89667880	P02768	P02768	FKDLGEENFK	HPYFYAPELLFFAKR	7	14	802.411616880206	4	-3.04968292532941	10.0672071082916
89212180	P02768	P02768	AFKAWAVAR	LKsda-loopCcmASLQKsda-loopFGER	3	11	901.159487936903	3	0.32886675850312	10.0669606502498
89364315	P02768	P02768	RHPYFYAPELLFFAK	LKCcmASLQKsda-loopFGER	10	2	700.57366207471	5	0.23042265064265	10.0669002582514
89247544	P02768	P02768	VHTECcmCcmHGDLLECcmADDR	LVTDLTK	2	6	986.45169461417	3	-0.9080016433609	10.0664511831624
89202719	P02768	P02768	VPQVSTPTLVEVSR	DEGKASSAKsda-loopQR	11	4	713.634203537273	4	0.04007069845483	10.0663015000325
89279242	P02768	P02768	FKDLGEENFK	YKAAFTECcmCcmQAADK	7	2	990.792482528449	3	-0.46259680374365	10.0660256934682
100406991	P02768	P02768	ALVLIAFAQYLQQCcmPFEDHVK	KYLYEIAR	15	2	907.481675493964	4	-0.70318850846831	10.0658367917427
110032136	P02768	P02768	FKDLGEENFK	HPYFYAPELLFFAKR	7	14	802.413646895263	4	-0.51661844870457	10.0652463021754
109890116	P02768	P02768	VTKCcmCcmTESLVNR	TPVSDR	1	4	741.368224960841	3	0.13537638357772	10.0647026229006
89239446	P02768	P02768	SLHTLFGDKLCcmTVATLR	TCcmVADESAENCcmDK	9	9	703.135230920706	5	-0.73420478459793	10.0640358204372
109921492	P02768	P02768	LVTDLTK	AEFAEVSK	1	7	584.320341101295	3	-0.15994639803961	10.0635785790191
89459939	P02768	P02768	HPYFYAPELLFFAKsda-loopR	LKCcmASLQK	7	2	753.156410549151	4	-0.33362077980372	10.0632564707549
109932365	P02768	P02768	LDELRDEGKsda-loopASSAK	QR	12	1	662.347360603565	3	-0.59205499495302	10.0628624194272
109965258	P02768	P02768	AFKAWAVAR	FGER	3	1	536.959637908624	3	0.2453735299438	10.0614313356847
109891762	P02768	P02768	DAHKsda-loopSEVAHR	TCcmVADESAENCcmDK	1	7	703.561454825729	4	-2.047391056144	10.0603347766572
109891754	P02768	P02768	DAHKSsda-loopEVAHR	TCcmVADESAENCcmDK	1	7	703.561454825729	4	-2.047391056144	10.0603347766572
110090714	P02768	P02768	YICcmENQDSISSK	ADLAK	1	4	681.328193571191	3	-1.9983111767858	10.0600647619844
89226033	P02768	P02768	AFKAWAVAR	AEFAEVSK	3	7	496.019079607404	4	0.44027375902766	10.0597961980652
89313663	P02768	P02768	LVRPEVDVMCcmTAFHDNEETFLKsda-loopK	YLYEIAR	21	1	1290.31362286471	3	-0.36863900751515	10.0595145036134
110393642	P02768	P02768	LDELRDEGK	ASSAKsda-loopQR	8	2	662.347533368484	3	-0.33082053963867	10.0592746780747
110205207	P02768	P02768	VTKCcmCcmTESLVNR	TPVSDR	3	5	741.368136826143	3	0.01633348946515	10.0591400179608
110003029	P02768	P02768	SEVAHR	DAHK	1	3	417.214139825488	3	0.03946440239779	10.0584811981649
89517538	P02768	P02768	HPYFYAPELLFFAK	LKCcmASLQKsda-loopFGER	10	2	836.439809257723	4	0.03594055483509	10.0581136602168
100493986	P02768	P02768	YICcmENQDSISSK	ADLAK	1	4	681.329981195534	3	0.62930282963176	10.0580951100422
100477681	P02768	P02768	VTKCcmCcmTESLVNR	TPVSDR	1	4	741.367780396379	3	-0.46509359414052	10.0572974850815
89772408	P02768	P02768	RPCcmFSALEVDETYVPK	VTKCcmCcmTESLVNR	8	3	692.539998440738	5	-1.1085306247688	10.0570994740096
89566551	P02768	P02768	AFKAWAVAR	LKsda-loopCcmASLQKsda-loopFGER	3	11	676.121158978875	4	-0.08008716743773	10.0570587821729
109900136	P02768	P02768	VTKCcmCcmTESLVNR	TPVSDR	3	5	741.368509571384	3	0.51979776889409	10.0568138386997
110065456	P02768	P02768	FKDLGEENFK	HPYFYAPELLFFAKR	7	14	802.413915994748	4	-0.18083456193363	10.0554843287551
100477212	P02768	P02768	TCcmVADESAENCcmDK	DAHK	7	1	513.21696728908	4	-1.0813483688309	10.0549109999712
110417720	P02768	P02768	AAFTECcmCcmQAADK	RYK	2	2	640.297808439336	3	0.43335433363428	10.0545008808766
89380793	P02768	P02768	HPYFYAPELLFFAKsda-loopR	LKCcmASLQKsda-loopFGER	8	2	895.975729531393	4	0.3837953009382	10.053079403078
89226330	P02768	P02768	YICcmENQDSISSK	ADLAK	1	4	681.329510543983	3	-0.06250393188864	10.0526444857966
89094728	P02768	P02768	RPCcmFSALEVDETYVPK	ATKEQLK	8	3	562.694470291448	5	-0.09139488282966	10.0526180184906
89189448	P02768	P02768	EFNAETFTFHADICcmTLSEK	ER	17	1	882.410435654477	3	-0.56623203829895	10.0522857883899
89191267	P02768	P02768	YKAAFTECcmCcmQAADK	FKsda-loopDLGEENFK	2	7	763.85692804859	4	0.09774767790283	10.0519727599885
89156682	P02768	P02768	VHTECcmCcmHGDLLECcmADDRADLAK	LVTDLTK	1	6	864.660914250649	4	-0.45899877491044	10.0517125904608
110023844	P02768	P02768	YICcmENQDSISSK	ADLAK	1	4	681.329456574139	3	-0.14183375222751	10.0517072899815
89403470	P02768	P02768	AAFTECcmCcmQAADK	YK	1	1	588.26388248514	3	0.09323297133214	10.0516177158499
89581057	P02768	P02768	RPCcmFSALEVDETYVPK	HKPK	12	2	626.076507248981	4	-0.38062619190303	10.0493766536107
109879975	P02768	P02768	ATKsda-loopEQLKsda-loopAVMDDFAAFVEK	HKPK	2	3	724.637876097967	4	-0.39757682552162	10.0491349132688
89478254	P02768	P02768	YICcmENQDSISSK	AEFAEVSKLVTDLTK	2	8	794.648395448071	4	0.25424757473188	10.0479871688309
110039866	P02768	P02768	YKAAFTECcmCcmQAADK	FKsda-loopDLGEENFK	1	7	1018.14007539348	3	0.02907517785319	10.0476649919747
100492525	P02768	P02768	SEVAHR	DAHK	1	3	417.214724420583	3	1.44404267715086	10.0474091815877
109990039	P02768	P02768	LDELRDEGK	ASSAKsda-loopQR	8	2	662.34814251462	3	0.59025742009255	10.0469519806778
89479449	P02768	P02768	SLHTLFGDKLCcmTVATLR	TCcmVADESAENCcmDK	1	12	878.667162737872	4	-0.79891809048751	10.0468150250623
89137671	P02768	P02768	KVPQVSTPTLVEVSR	RPCcmFSALEVDETYVPK	1	13	908.730589945136	4	-0.80527960141319	10.0463719408568
109892448	P02768	P02768	VPQVSTPTLVEVSR	NLGKVGSKsda-loopCcmCcmK	11	4	732.143342570855	4	-0.3353149838302	10.0463676269416
100438070	P02768	P02768	YICcmENQDSISSK	ADLAK	1	4	681.329151181285	3	-0.59072814315452	10.0463054264084
89443314	P02768	P02768	RHPYFYAPELLFFAK	LKCcmASLQK	8	2	586.318588446806	5	0.1148449109948	10.0456161036348
89263688	P02768	P02768	HPYFYAPELLFFAKR	DLGEENFK	14	6	733.623124542241	4	-0.12574740269966	10.0455365619104
89756466	P02768	P02768	VPQVSTPTLVEVSR	DEGKASSAKsda-loopQR	11	4	713.634004800487	4	-0.23880845480287	10.0453015867348
89763404	P02768	P02768	EQLK	HKPKsda-loopATK	1	6	497.296083426513	3	0.74742761608545	10.04471289386
89275938	P02768	P02768	VPQVSTPTLVEVSR	NLGKVGSK	11	4	599.594226983833	4	0.05691243712541	10.044257113719
89209551	P02768	P02768	AAFTECcmCcmQAADK	YK	1	1	588.263897955849	3	0.11957700934034	10.044168598813
110256747	P02768	P02768	FKDLGEENFK	YKAAFTECcmCcmQAADK	3	2	743.345949513559	4	-0.77444811821937	10.0435368219676
109994936	P02768	P02768	QNCcmELFEQLGEYK	FQNALLVR	12	1	900.454099093553	3	-0.54289625923925	10.0428837388767
89125659	P02768	P02768	RPCcmFSALEVDETYVPK	YTKK	10	3	633.576182664208	4	-0.62483681020782	10.0424919616885
89147061	P02768	P02768	EFNAETFTFHADICcmTLSEKER	Ksda-loopQTALVELVK	19	2	959.990646867287	4	0.0900802683888	10.0424012794871
110219355	P02768	P02768	NYAEAKDVFLGMFLYEYAR	LAKsda-loopTYETTLEK	6	2	940.725463654593	4	-1.46301862586858	10.0422058722144
109936790	P02768	P02768	SLHTLFGDKLCcmTVATLR	TCcmVADESAENCcmDK	1	12	878.667293372996	4	-0.65007339368179	10.0416620734117
89462994	P02768	P02768	KYLYEIAR	LVRPEVDVMCcmTAFHDNEETsda-loopFLK	1	21	1290.31349986568	3	-0.46403835549137	10.0410185382433
89598326	P02768	P02768	VTKCcmCcmTESLVNR	TPVSDR	3	5	741.367972845477	3	-0.20515400056924	10.0407183148204
89764606	P02768	P02768	AAFTECcmCcmQAADK	YK	1	1	588.263820000961	3	-0.01316716829074	10.0403650839999
89239880	P02768	P02768	RHPYFYAPELLFFAKsda-loopR	LKCcmASLQKsda-loopFGER	9	2	748.201764671792	5	-0.29665498089146	10.0397131144998
109960832	P02768	P02768	QNCcmELFEQLGEYK	FQNALLVR	12	1	900.45386151701	3	-0.80703240179006	10.0395488435243
89339181	P02768	P02768	LVTDLTK	AEFAEVSK	1	7	584.320685896152	3	0.43115094365229	10.0393744818524
89372228	P02768	P02768	YICcmENQDSISSK	ADLAK	1	4	681.328942279822	3	-0.89779064899991	10.0389807685062
89439399	P02768	P02768	RPCcmFSALEVDETYVPK	YTKK	10	3	633.576234942736	4	-0.5421920660607	10.038383201185
[truncated: 44,627 more rows]
