# Supplementary material for: Serum Albumin Domain Structures in Human Blood Serum by Mass Spectrometry and Computational Biology
Source: Mol Cell Proteomics. 2015 Sep 18;15(3):1105–16. doi: 10.1074/mcp.M115.048504 (PMC4813692; doi:10.1074/mcp.M115.048504)
Supplement: Supplemental Data [file 10.1074_M115.048504_mcp.M115.048504-2.zip › Supp_table_4_bloodserum_confidence.csv]

Blood serum HSA link confidence
Xi Search Information						Crystal Structure Information
Protein1	FromRes	Protein2	ToRes	Confidence		Protein1	FromAA	FromResidue	Protein2	ToAA	ToResidue
P02768	177	P02768	223	99.35483871		P02768	GLU	153	P02768	LYS	199
P02768	176	P02768	223	99.35483871		P02768	PRO	152	P02768	LYS	199
P02768	449	P02768	214	99.35483871		P02768	GLU	425	P02768	LYS	190
P02768	183	P02768	41	99.35483871		P02768	LYS	159	P02768	GLU	17
P02768	449	P02768	456	99.35483871		P02768	GLU	425	P02768	LYS	432
P02768	178	P02768	223	99.35483871		P02768	LEU	154	P02768	LYS	199
P02768	25	P02768	82	99.35483871		P02768			P02768	SER	58
P02768	183	P02768	42	99.35483871		P02768	LYS	159	P02768	ASN	18
P02768	41	P02768	186	99.35483871		P02768	GLU	17	P02768	LYS	162
P02768	437	P02768	519	99.35483871		P02768	LYS	413	P02768	GLU	495
P02768	43	P02768	183	99.35483871		P02768	PHE	19	P02768	LYS	159
P02768	36	P02768	33	99.35483871		P02768	LYS	12	P02768	HIS	9
P02768	590	P02768	587	99.35483871		P02768	THR	566	P02768	ASP	563
P02768	214	P02768	209	99.35483871		P02768	LYS	190	P02768	LEU	185
P02768	223	P02768	216	99.35483871		P02768	LYS	199	P02768	SER	192
P02768	41	P02768	185	99.35483871		P02768	GLU	17	P02768	TYR	161
P02768	570	P02768	565	99.35483871		P02768	ALA	546	P02768	LYS	541
P02768	451	P02768	213	99.35483871		P02768	SER	427	P02768	GLY	189
P02768	213	P02768	216	99.35483871		P02768	GLY	189	P02768	SER	192
P02768	570	P02768	564	99.35483871		P02768	ALA	546	P02768	THR	540
P02768	451	P02768	212	99.35483871		P02768	SER	427	P02768	GLU	188
P02768	186	P02768	40	99.35483871		P02768	LYS	162	P02768	GLU	16
P02768	43	P02768	186	99.35483871		P02768	PHE	19	P02768	LYS	162
P02768	236	P02768	232	99.35483871		P02768	LYS	212	P02768	GLU	208
P02768	124	P02768	117	99.35483871		P02768	GLU	100	P02768	LYS	93
P02768	179	P02768	223	99.35483871		P02768	LEU	155	P02768	LYS	199
P02768	159	P02768	162	99.35483871		P02768	LEU	135	P02768	TYR	138
P02768	36	P02768	81	99.35483871		P02768	LYS	12	P02768	GLU	57
P02768	89	P02768	87	99.35483871		P02768	SER	65	P02768	ASP	63
P02768	489	P02768	491	99.35483871		P02768	GLU	465	P02768	THR	467
P02768	459	P02768	464	99.35483871		P02768	SER	435	P02768	HIS	440
P02768	123	P02768	117	99.35483871		P02768	ASN	99	P02768	LYS	93
P02768	161	P02768	159	99.35483871		P02768	LYS	137	P02768	LEU	135
P02768	561	P02768	564	99.35483871		P02768	PRO	537	P02768	THR	540
P02768	437	P02768	523	99.35483871		P02768	LYS	413	P02768	PRO	499
P02768	186	P02768	155	99.35483871		P02768	LYS	162	P02768	GLU	131
P02768	265	P02768	263	99.35483871		P02768	VAL	241	P02768	THR	239
P02768	451	P02768	214	99.35483871		P02768	SER	427	P02768	LYS	190
P02768	523	P02768	530	99.35483871		P02768	PRO	499	P02768	THR	506
P02768	566	P02768	564	99.35483871		P02768	GLU	542	P02768	THR	540
P02768	516	P02768	437	99.35483871		P02768	GLU	492	P02768	LYS	413
P02768	183	P02768	40	99.35483871		P02768	LYS	159	P02768	GLU	16
P02768	435	P02768	519	99.35483871		P02768	TYR	411	P02768	GLU	495
P02768	569	P02768	563	99.35483871		P02768	LYS	545	P02768	ALA	539
P02768	560	P02768	609	99.35483871		P02768	LYS	536	P02768
P02768	223	P02768	215	99.35483871		P02768	LYS	199	P02768	ALA	191
P02768	37	P02768	186	99.35483871		P02768	ASP	13	P02768	LYS	162
P02768	560	P02768	519	99.35483871		P02768	LYS	536	P02768	GLU	495
P02768	463	P02768	458	99.35483871		P02768	LYS	439	P02768	GLY	434
P02768	183	P02768	39	99.35483871		P02768	LYS	159	P02768	GLY	15
P02768	36	P02768	25	99.35483871		P02768	LYS	12	P02768
P02768	89	P02768	85	99.35483871		P02768	SER	65	P02768	ASN	61
P02768	521	P02768	559	99.35483871		P02768	TYR	497	P02768	HIS	535
P02768	40	P02768	75	99.35483871		P02768	GLU	16	P02768	LYS	51
P02768	459	P02768	463	99.35483871		P02768	SER	435	P02768	LYS	439
P02768	516	P02768	438	99.35483871		P02768	GLU	492	P02768	LYS	414
P02768	156	P02768	185	99.35483871		P02768	GLU	132	P02768	TYR	161
P02768	97	P02768	69	99.35483871		P02768	LYS	73	P02768	GLU	45
P02768	186	P02768	156	99.35483871		P02768	LYS	162	P02768	GLU	132
P02768	129	P02768	117	99.35483871		P02768	HIS	105	P02768	LYS	93
P02768	450	P02768	214	99.35483871		P02768	VAL	426	P02768	LYS	190
P02768	236	P02768	231	99.35483871		P02768	LYS	212	P02768	GLY	207
P02768	29	P02768	35	99.35483871		P02768	SER	5	P02768	PHE	11
P02768	464	P02768	460	99.35483871		P02768	HIS	440	P02768	LYS	436
P02768	27	P02768	36	99.35483871		P02768			P02768	LYS	12
P02768	450	P02768	456	99.35483871		P02768	VAL	426	P02768	LYS	432
P02768	519	P02768	564	99.35483871		P02768	GLU	495	P02768	THR	540
P02768	43	P02768	185	99.35483871		P02768	PHE	19	P02768	TYR	161
P02768	183	P02768	37	99.35483871		P02768	LYS	159	P02768	ASP	13
P02768	213	P02768	217	99.35483871		P02768	GLY	189	P02768	SER	193
P02768	234	P02768	375	99.35483871		P02768	ALA	210	P02768	LYS	351
P02768	25	P02768	76	99.35483871		P02768			P02768	THR	52
P02768	519	P02768	562	99.35483871		P02768	GLU	495	P02768	LYS	538
P02768	127	P02768	117	99.35483871		P02768	LEU	103	P02768	LYS	93
P02768	512	P02768	437	99.35483871		P02768	PHE	488	P02768	LYS	413
P02768	489	P02768	226	99.35483871		P02768	GLU	465	P02768	SER	202
P02768	263	P02768	266	99.35483871		P02768	THR	239	P02768	HIS	242
P02768	287	P02768	285	99.35483871		P02768	TYR	263	P02768	ALA	261
P02768	476	P02768	214	99.35483871		P02768	TYR	452	P02768	LYS	190
P02768	523	P02768	438	99.35483871		P02768	PRO	499	P02768	LYS	414
P02768	557	P02768	560	99.35483871		P02768	VAL	533	P02768	LYS	536
P02768	446	P02768	213	99.35483871		P02768	THR	422	P02768	GLY	189
P02768	35	P02768	28	99.35483871		P02768	PHE	11	P02768
P02768	217	P02768	220	99.35483871		P02768	SER	193	P02768	GLN	196
P02768	172	P02768	223	99.35483871		P02768	TYR	148	P02768	LYS	199
P02768	158	P02768	186	99.35483871		P02768	PHE	134	P02768	LYS	162
P02768	523	P02768	532	99.35483871		P02768	PRO	499	P02768	THR	508
P02768	489	P02768	229	99.35483871		P02768	GLU	465	P02768	LYS	205
P02768	568	P02768	564	99.35483871		P02768	LEU	544	P02768	THR	540
P02768	214	P02768	457	99.35483871		P02768	LYS	190	P02768	VAL	433
P02768	36	P02768	31	99.35483871		P02768	LYS	12	P02768	VAL	7
P02768	451	P02768	455	99.35483871		P02768	SER	427	P02768	GLY	431
P02768	589	P02768	584	99.35483871		P02768	GLU	565	P02768	LYS	560
P02768	516	P02768	435	99.35483871		P02768	GLU	492	P02768	TYR	411
P02768	188	P02768	185	99.35483871		P02768	ALA	164	P02768	TYR	161
P02768	364	P02768	468	99.35483871		P02768	ASP	340	P02768	LYS	444
P02768	233	P02768	375	99.35483871		P02768	ARG	209	P02768	LYS	351
P02768	159	P02768	185	99.35483871		P02768	LEU	135	P02768	TYR	161
P02768	570	P02768	562	99.35483871		P02768	ALA	546	P02768	LYS	538
P02768	186	P02768	159	99.35483871		P02768	LYS	162	P02768	LEU	135
P02768	187	P02768	185	99.35483871		P02768	ALA	163	P02768	TYR	161
P02768	185	P02768	155	99.35483871		P02768	TYR	161	P02768	GLU	131
P02768	36	P02768	182	99.35483871		P02768	LYS	12	P02768	ALA	158
P02768	231	P02768	375	99.35483871		P02768	GLY	207	P02768	LYS	351
P02768	97	P02768	68	99.35483871		P02768	LYS	73	P02768	ASN	44
P02768	424	P02768	456	99.35483871		P02768	GLU	400	P02768	LYS	432
P02768	223	P02768	213	99.35483871		P02768	LYS	199	P02768	GLY	189
P02768	28	P02768	81	99.35483871		P02768			P02768	GLU	57
P02768	451	P02768	456	99.35483871		P02768	SER	427	P02768	LYS	432
P02768	30	P02768	36	99.35483871		P02768	GLU	6	P02768	LYS	12
P02768	445	P02768	214	99.35483871		P02768	PRO	421	P02768	LYS	190
P02768	38	P02768	186	99.35483871		P02768	LEU	14	P02768	LYS	162
P02768	451	P02768	215	99.35483871		P02768	SER	427	P02768	ALA	191
P02768	449	P02768	216	99.35483871		P02768	GLU	425	P02768	SER	192
P02768	520	P02768	559	99.35483871		P02768	THR	496	P02768	HIS	535
P02768	117	P02768	126	99.35483871		P02768	LYS	93	P02768	PHE	102
P02768	358	P02768	367	99.35483871		P02768	TYR	334	P02768	VAL	343
P02768	518	P02768	435	99.35483871		P02768	ASP	494	P02768	TYR	411
P02768	520	P02768	563	99.35483871		P02768	THR	496	P02768	ALA	539
P02768	185	P02768	158	99.35483871		P02768	TYR	161	P02768	PHE	134
P02768	232	P02768	375	99.35483871		P02768	GLU	208	P02768	LYS	351
P02768	437	P02768	510	99.35483871		P02768	LYS	413	P02768	PRO	486
P02768	451	P02768	211	99.35483871		P02768	SER	427	P02768	ASP	187
P02768	41	P02768	160	99.35483871		P02768	GLU	17	P02768	LYS	136
P02768	37	P02768	185	99.35483871		P02768	ASP	13	P02768	TYR	161
P02768	29	P02768	81	99.35483871		P02768	SER	5	P02768	GLU	57
P02768	186	P02768	39	99.35483871		P02768	LYS	162	P02768	GLY	15
P02768	229	P02768	234	99.35483871		P02768	LYS	205	P02768	ALA	210
P02768	238	P02768	223	99.35483871		P02768	TRP	214	P02768	LYS	199
P02768	523	P02768	435	99.35483871		P02768	PRO	499	P02768	TYR	411
P02768	42	P02768	186	99.35483871		P02768	ASN	18	P02768	LYS	162
P02768	512	P02768	438	99.35483871		P02768	PHE	488	P02768	LYS	414
P02768	32	P02768	36	99.35483871		P02768	ALA	8	P02768	LYS	12
P02768	361	P02768	402	99.35483871		P02768	ARG	337	P02768	LYS	378
P02768	171	P02768	223	99.35483871		P02768	PRO	147	P02768	LYS	199
P02768	97	P02768	84	99.35483871		P02768	LYS	73	P02768	GLU	60
P02768	92	P02768	98	99.35483871		P02768	THR	68	P02768	LEU	74
P02768	436	P02768	510	99.35483871		P02768	THR	412	P02768	PRO	486
P02768	520	P02768	560	99.35483871		P02768	THR	496	P02768	LYS	536
P02768	570	P02768	560	99.35483871		P02768	ALA	546	P02768	LYS	536
P02768	518	P02768	437	99.35483871		P02768	ASP	494	P02768	LYS	413
P02768	336	P02768	338	99.35483871		P02768	SER	312	P02768	ASP	314
P02768	446	P02768	212	99.35483871		P02768	THR	422	P02768	GLU	188
P02768	521	P02768	563	99.35483871		P02768	TYR	497	P02768	ALA	539
P02768	185	P02768	40	99.35483871		P02768	TYR	161	P02768	GLU	16
P02768	423	P02768	456	99.35483871		P02768	GLY	399	P02768	LYS	432
P02768	185	P02768	154	99.35483871		P02768	TYR	161	P02768	ASN	130
P02768	497	P02768	494	99.35483871		P02768	VAL	473	P02768	SER	470
P02768	97	P02768	72	99.35483871		P02768	LYS	73	P02768	GLU	48
P02768	29	P02768	27	99.35483871		P02768	SER	5	P02768
P02768	366	P02768	397	99.35483871		P02768	SER	342	P02768	VAL	373
P02768	263	P02768	271	99.35483871		P02768	THR	239	P02768	HIS	247
P02768	236	P02768	230	99.35483871		P02768	LYS	212	P02768	PHE	206
P02768	185	P02768	38	99.35483871		P02768	TYR	161	P02768	LEU	14
P02768	235	P02768	375	99.35483871		P02768	PHE	211	P02768	LYS	351
P02768	541	P02768	550	98.85714286		P02768	SER	517	P02768	GLN	526
P02768	183	P02768	154	98.85714286		P02768	LYS	159	P02768	ASN	130
P02768	185	P02768	183	98.85714286		P02768	TYR	161	P02768	LYS	159
P02768	263	P02768	268	98.85714286		P02768	THR	239	P02768	GLU	244
P02768	223	P02768	217	98.85714286		P02768	LYS	199	P02768	SER	193
P02768	183	P02768	152	98.85714286		P02768	LYS	159	P02768	HIS	128
P02768	446	P02768	455	98.85714286		P02768	THR	422	P02768	GLY	431
P02768	237	P02768	223	98.85714286		P02768	ALA	213	P02768	LYS	199
P02768	97	P02768	67	98.85714286		P02768	LYS	73	P02768	VAL	43
P02768	516	P02768	499	98.85714286		P02768	GLU	492	P02768	LYS	475
P02768	214	P02768	453	98.85714286		P02768	LYS	190	P02768	ASN	429
P02768	519	P02768	438	98.85714286		P02768	GLU	495	P02768	LYS	414
P02768	97	P02768	66	98.85714286		P02768	LYS	73	P02768	LEU	42
P02768	222	P02768	214	98.85714286		P02768	LEU	198	P02768	LYS	190
P02768	468	P02768	121	98.85714286		P02768	LYS	444	P02768	GLU	97
P02768	130	P02768	116	98.85714286		P02768	LYS	106	P02768	ALA	92
P02768	437	P02768	521	98.85714286		P02768	LYS	413	P02768	TYR	497
P02768	172	P02768	222	98.85714286		P02768	TYR	148	P02768	LEU	198
P02768	436	P02768	519	98.85714286		P02768	THR	412	P02768	GLU	495
P02768	130	P02768	121	98.85714286		P02768	LYS	106	P02768	GLU	97
P02768	451	P02768	220	98.53658537		P02768	SER	427	P02768	GLN	196
P02768	518	P02768	560	98.53658537		P02768	ASP	494	P02768	LYS	536
P02768	518	P02768	438	98.53658537		P02768	ASP	494	P02768	LYS	414
P02768	151	P02768	186	98.53658537		P02768	PHE	127	P02768	LYS	162
P02768	170	P02768	223	98.53658537		P02768	HIS	146	P02768	LYS	199
P02768	449	P02768	217	98.53658537		P02768	GLU	425	P02768	SER	193
P02768	460	P02768	211	98.53658537		P02768	LYS	436	P02768	ASP	187
P02768	567	P02768	564	98.53658537		P02768	GLN	543	P02768	THR	540
P02768	175	P02768	223	98.53658537		P02768	ALA	151	P02768	LYS	199
P02768	542	P02768	549	98.53658537		P02768	GLU	518	P02768	LYS	525
P02768	35	P02768	186	98.53658537		P02768	PHE	11	P02768	LYS	162
P02768	130	P02768	117	98.53658537		P02768	LYS	106	P02768	LYS	93
P02768	541	P02768	544	98.53658537		P02768	SER	517	P02768	GLU	520
P02768	451	P02768	216	98.53658537		P02768	SER	427	P02768	SER	192
P02768	217	P02768	211	98.53658537		P02768	SER	193	P02768	ASP	187
P02768	128	P02768	117	98.53658537		P02768	GLN	104	P02768	LYS	93
P02768	365	P02768	397	98.53658537		P02768	TYR	341	P02768	VAL	373
P02768	214	P02768	206	98.53658537		P02768	LYS	190	P02768	LEU	182
P02768	513	P02768	438	98.53658537		P02768	SER	489	P02768	LYS	414
P02768	230	P02768	226	98.53658537		P02768	PHE	206	P02768	SER	202
P02768	425	P02768	427	98.53658537		P02768	TYR	401	P02768	PHE	403
P02768	365	P02768	402	98.53658537		P02768	TYR	341	P02768	LYS	378
P02768	425	P02768	549	98.53658537		P02768	TYR	401	P02768	LYS	525
P02768	151	P02768	185	98.53658537		P02768	PHE	127	P02768	TYR	161
P02768	563	P02768	438	98.53658537		P02768	ALA	539	P02768	LYS	414
P02768	97	P02768	83	98.53658537		P02768	LYS	73	P02768	ALA	59
P02768	217	P02768	222	98.53658537		P02768	SER	193	P02768	LEU	198
P02768	186	P02768	157	98.53658537		P02768	LYS	162	P02768	THR	133
P02768	230	P02768	375	98.53658537		P02768	PHE	206	P02768	LYS	351
P02768	348	P02768	343	98.53658537		P02768	ASP	324	P02768	TYR	319
P02768	425	P02768	456	98.2832618		P02768	TYR	401	P02768	LYS	432
P02768	435	P02768	510	98.2832618		P02768	TYR	411	P02768	PRO	486
P02768	258	P02768	256	98.2832618		P02768	LEU	234	P02768	SER	232
P02768	287	P02768	284	98.2832618		P02768	TYR	263	P02768	LEU	260
P02768	97	P02768	70	98.2832618		P02768	LYS	73	P02768	VAL	46
P02768	59	P02768	162	98.2832618		P02768	PRO	35	P02768	TYR	138
P02768	438	P02768	517	98.2832618		P02768	LYS	414	P02768	VAL	493
P02768	185	P02768	162	98.2832618		P02768	TYR	161	P02768	TYR	138
P02768	367	P02768	402	98.2832618		P02768	VAL	343	P02768	LYS	378
P02768	183	P02768	151	98.2832618		P02768	LYS	159	P02768	PHE	127
P02768	376	P02768	497	98.2832618		P02768	THR	352	P02768	VAL	473
P02768	596	P02768	581	98.2832618		P02768	GLY	572	P02768	LYS	557
P02768	117	P02768	132	98.2832618		P02768	LYS	93	P02768	ASP	108
P02768	212	P02768	460	98.2832618		P02768	GLU	188	P02768	LYS	436
P02768	183	P02768	156	98.2832618		P02768	LYS	159	P02768	GLU	132
P02768	98	P02768	217	98.2832618		P02768	LEU	74	P02768	SER	193
P02768	516	P02768	565	98.2832618		P02768	GLU	492	P02768	LYS	541
P02768	222	P02768	216	98.2832618		P02768	LEU	198	P02768	SER	192
P02768	186	P02768	183	98.2832618		P02768	LYS	162	P02768	LYS	159
P02768	521	P02768	568	98.2832618		P02768	TYR	497	P02768	LEU	544
P02768	488	P02768	491	98.2832618		P02768	HIS	464	P02768	THR	467
P02768	588	P02768	580	98.2832618		P02768	LYS	564	P02768	GLU	556
P02768	359	P02768	366	98.2832618		P02768	ALA	335	P02768	SER	342
P02768	229	P02768	235	98.2832618		P02768	LYS	205	P02768	PHE	211
P02768	349	P02768	343	98.2832618		P02768	VAL	325	P02768	TYR	319
P02768	487	P02768	229	98.2832618		P02768	LEU	463	P02768	LYS	205
P02768	223	P02768	218	98.2832618		P02768	LYS	199	P02768	ALA	194
P02768	523	P02768	436	98.2832618		P02768	PRO	499	P02768	THR	412
P02768	36	P02768	186	97.91666667		P02768	LYS	12	P02768	LYS	162
P02768	307	P02768	311	97.91666667		P02768	LEU	283	P02768	SER	287
P02768	563	P02768	560	97.91666667		P02768	ALA	539	P02768	LYS	536
P02768	362	P02768	402	97.91666667		P02768	HIS	338	P02768	LYS	378
P02768	580	P02768	549	97.91666667		P02768	GLU	556	P02768	LYS	525
P02768	183	P02768	153	97.91666667		P02768	LYS	159	P02768	ASP	129
P02768	213	P02768	459	97.91666667		P02768	GLY	189	P02768	SER	435
P02768	236	P02768	256	97.63779528		P02768	LYS	212	P02768	SER	232
P02768	92	P02768	87	97.63779528		P02768	THR	68	P02768	ASP	63
P02768	230	P02768	264	97.63779528		P02768	PHE	206	P02768	LYS	240
P02768	439	P02768	436	97.63779528		P02768	VAL	415	P02768	THR	412
P02768	522	P02768	437	97.63779528		P02768	VAL	498	P02768	LYS	413
P02768	435	P02768	514	97.63779528		P02768	TYR	411	P02768	ALA	490
P02768	363	P02768	358	97.63779528		P02768	PRO	339	P02768	TYR	334
P02768	488	P02768	229	97.63779528		P02768	HIS	464	P02768	LYS	205
P02768	183	P02768	155	97.63779528		P02768	LYS	159	P02768	GLU	131
P02768	183	P02768	149	97.63779528		P02768	LYS	159	P02768	THR	125
P02768	489	P02768	494	97.63779528		P02768	GLU	465	P02768	SER	470
P02768	182	P02768	157	97.63779528		P02768	ALA	158	P02768	THR	133
P02768	518	P02768	499	97.63779528		P02768	ASP	494	P02768	LYS	475
P02768	498	P02768	502	97.63779528		P02768	THR	474	P02768	THR	478
P02768	544	P02768	549	97.2972973		P02768	GLU	520	P02768	LYS	525
P02768	347	P02768	374	97.2972973		P02768	LYS	323	P02768	ALA	350
P02768	288	P02768	257	97.2972973		P02768	ILE	264	P02768	LYS	233
P02768	361	P02768	468	97.2972973		P02768	ARG	337	P02768	LYS	444
P02768	214	P02768	204	97.2972973		P02768	LYS	190	P02768	PRO	180
P02768	309	P02768	311	96.98113208		P02768	GLU	285	P02768	SER	287
P02768	186	P02768	180	96.98113208		P02768	LYS	162	P02768	PHE	156
P02768	561	P02768	565	96.98113208		P02768	PRO	537	P02768	LYS	541
P02768	211	P02768	216	96.98113208		P02768	ASP	187	P02768	SER	192
P02768	183	P02768	38	96.98113208		P02768	LYS	159	P02768	LEU	14
P02768	451	P02768	208	96.98113208		P02768	SER	427	P02768	GLU	184
P02768	521	P02768	560	96.91780822		P02768	TYR	497	P02768	LYS	536
P02768	521	P02768	564	96.91780822		P02768	TYR	497	P02768	THR	540
P02768	499	P02768	495	96.91780822		P02768	LYS	475	P02768	ASP	471
P02768	521	P02768	435	96.91780822		P02768	TYR	497	P02768	TYR	411
P02768	517	P02768	499	96.91780822		P02768	VAL	493	P02768	LYS	475
P02768	35	P02768	183	96.91780822		P02768	PHE	11	P02768	LYS	159
P02768	568	P02768	560	96.91780822		P02768	LEU	544	P02768	LYS	536
P02768	437	P02768	509	96.91780822		P02768	LYS	413	P02768	ARG	485
P02768	100	P02768	96	96.91780822		P02768	THR	76	P02768	ASP	72
P02768	97	P02768	74	96.91780822		P02768	LYS	73	P02768	ALA	50
P02768	25	P02768	190	96.91780822		P02768			P02768	THR	166
P02768	518	P02768	436	96.91780822		P02768	ASP	494	P02768	THR	412
P02768	451	P02768	453	96.91780822		P02768	SER	427	P02768	ASN	429
P02768	183	P02768	150	96.91780822		P02768	LYS	159	P02768	ALA	126
P02768	97	P02768	85	96.91780822		P02768	LYS	73	P02768	ASN	61
P02768	543	P02768	557	96.91780822		P02768	LYS	519	P02768	VAL	533
P02768	216	P02768	204	96.91780822		P02768	SER	192	P02768	PRO	180
P02768	451	P02768	218	96.91780822		P02768	SER	427	P02768	ALA	194
P02768	437	P02768	520	96.91780822		P02768	LYS	413	P02768	THR	496
P02768	499	P02768	494	96.91780822		P02768	LYS	475	P02768	SER	470
P02768	564	P02768	518	96.91780822		P02768	THR	540	P02768	ASP	494
P02768	498	P02768	495	96.91780822		P02768	THR	474	P02768	ASP	471
P02768	173	P02768	223	96.91780822		P02768	PHE	149	P02768	LYS	199
P02768	185	P02768	149	96.91780822		P02768	TYR	161	P02768	THR	125
P02768	498	P02768	494	96.91780822		P02768	THR	474	P02768	SER	470
P02768	590	P02768	599	96.91780822		P02768	THR	566	P02768	LEU	575
P02768	177	P02768	226	96.91780822		P02768	GLU	153	P02768	SER	202
P02768	131	P02768	117	96.59863946		P02768	ASP	107	P02768	LYS	93
P02768	449	P02768	459	96.59863946		P02768	GLU	425	P02768	SER	435
P02768	180	P02768	223	96.28378378		P02768	PHE	156	P02768	LYS	199
P02768	514	P02768	437	96.28378378		P02768	ALA	490	P02768	LYS	413
P02768	516	P02768	564	95.98765432		P02768	GLU	492	P02768	THR	540
P02768	365	P02768	466	95.98765432		P02768	TYR	341	P02768	GLU	442
P02768	448	P02768	456	95.98765432		P02768	VAL	424	P02768	LYS	432
P02768	98	P02768	89	95.98765432		P02768	LEU	74	P02768	SER	65
P02768	98	P02768	219	95.98765432		P02768	LEU	74	P02768	LYS	195
P02768	64	P02768	162	95.98765432		P02768	VAL	40	P02768	TYR	138
P02768	35	P02768	75	95.98765432		P02768	PHE	11	P02768	LYS	51
P02768	29	P02768	37	95.98765432		P02768	SER	5	P02768	ASP	13
P02768	186	P02768	162	95.98765432		P02768	LYS	162	P02768	TYR	138
P02768	365	P02768	468	95.98765432		P02768	TYR	341	P02768	LYS	444
P02768	267	P02768	262	95.98765432		P02768	THR	243	P02768	LEU	238
P02768	63	P02768	162	95.98765432		P02768	HIS	39	P02768	TYR	138
P02768	36	P02768	29	95.98765432		P02768	LYS	12	P02768	SER	5
P02768	26	P02768	36	95.98765432		P02768			P02768	LYS	12
P02768	37	P02768	75	95.98765432		P02768	ASP	13	P02768	LYS	51
P02768	152	P02768	186	95.98765432		P02768	HIS	128	P02768	LYS	162
P02768	561	P02768	569	95.98765432		P02768	PRO	537	P02768	LYS	545
P02768	108	P02768	118	95.98765432		P02768	TYR	84	P02768	GLN	94
P02768	517	P02768	564	95.98765432		P02768	VAL	493	P02768	THR	540
P02768	186	P02768	150	95.98765432		P02768	LYS	162	P02768	ALA	126
P02768	267	P02768	263	95.98765432		P02768	THR	243	P02768	THR	239
P02768	516	P02768	436	95.98765432		P02768	GLU	492	P02768	THR	412
P02768	199	P02768	190	95.98765432		P02768	ALA	175	P02768	THR	166
P02768	61	P02768	162	95.98765432		P02768	GLU	37	P02768	TYR	138
P02768	29	P02768	25	95.98765432		P02768	SER	5	P02768
P02768	358	P02768	362	95.98765432		P02768	TYR	334	P02768	HIS	338
P02768	213	P02768	219	95.98765432		P02768	GLY	189	P02768	LYS	195
P02768	61	P02768	161	95.98765432		P02768	GLU	37	P02768	LYS	137
P02768	36	P02768	80	95.85798817		P02768	LYS	12	P02768	ASP	56
P02768	568	P02768	562	95.85798817		P02768	LEU	544	P02768	LYS	538
P02768	533	P02768	548	95.85798817		P02768	PHE	509	P02768	LYS	524
P02768	476	P02768	459	95.85798817		P02768	TYR	452	P02768	SER	435
P02768	380	P02768	386	95.85798817		P02768	THR	356	P02768	ALA	362
P02768	503	P02768	375	95.85798817		P02768	GLU	479	P02768	LYS	351
P02768	456	P02768	464	95.85798817		P02768	LYS	432	P02768	HIS	440
P02768	95	P02768	82	95.85798817		P02768	GLY	71	P02768	SER	58
P02768	62	P02768	161	95.85798817		P02768	ASP	38	P02768	LYS	137
P02768	59	P02768	161	95.85798817		P02768	PRO	35	P02768	LYS	137
P02768	29	P02768	80	95.85798817		P02768	SER	5	P02768	ASP	56
P02768	459	P02768	212	95.85798817		P02768	SER	435	P02768	GLU	188
P02768	513	P02768	437	95.85798817		P02768	SER	489	P02768	LYS	413
P02768	366	P02768	360	95.85798817		P02768	SER	342	P02768	ARG	336
P02768	62	P02768	162	95.78947368		P02768	ASP	38	P02768	TYR	138
P02768	160	P02768	187	95.78947368		P02768	LYS	136	P02768	ALA	163
P02768	365	P02768	401	95.78947368		P02768	TYR	341	P02768	PHE	377
P02768	451	P02768	454	95.78947368		P02768	SER	427	P02768	LEU	430
P02768	551	P02768	546	95.78947368		P02768	THR	527	P02768	GLN	522
P02768	476	P02768	466	95.78947368		P02768	TYR	452	P02768	GLU	442
P02768	185	P02768	152	95.78947368		P02768	TYR	161	P02768	HIS	128
P02768	476	P02768	218	95.78947368		P02768	TYR	452	P02768	ALA	194
P02768	512	P02768	435	95.78947368		P02768	PHE	488	P02768	TYR	411
P02768	380	P02768	384	95.78947368		P02768	THR	356	P02768	CYS	360
P02768	563	P02768	437	95.78947368		P02768	ALA	539	P02768	LYS	413
P02768	513	P02768	497	95.78947368		P02768	SER	489	P02768	VAL	473
P02768	183	P02768	159	95.78947368		P02768	LYS	159	P02768	LEU	135
P02768	40	P02768	160	95.78947368		P02768	GLU	16	P02768	LYS	136
P02768	445	P02768	456	95.78947368		P02768	PRO	421	P02768	LYS	432
P02768	540	P02768	549	95.78947368		P02768	LEU	516	P02768	LYS	525
P02768	97	P02768	87	95.78947368		P02768	LYS	73	P02768	ASP	63
P02768	342	P02768	376	95.78947368		P02768	ASN	318	P02768	THR	352
P02768	476	P02768	467	95.78947368		P02768	TYR	452	P02768	ALA	443
P02768	532	P02768	546	95.78947368		P02768	THR	508	P02768	GLN	522
P02768	476	P02768	213	95.78947368		P02768	TYR	452	P02768	GLY	189
P02768	35	P02768	185	95.78947368		P02768	PHE	11	P02768	TYR	161
P02768	450	P02768	217	95.78947368		P02768	VAL	426	P02768	SER	193
P02768	64	P02768	161	95.78947368		P02768	VAL	40	P02768	LYS	137
P02768	76	P02768	74	95.78947368		P02768	THR	52	P02768	ALA	50
P02768	437	P02768	565	95.78947368		P02768	LYS	413	P02768	LYS	541
P02768	514	P02768	436	95.78947368		P02768	ALA	490	P02768	THR	412
P02768	460	P02768	208	95.78947368		P02768	LYS	436	P02768	GLU	184
P02768	182	P02768	223	95.78947368		P02768	ALA	158	P02768	LYS	199
P02768	186	P02768	182	95.78947368		P02768	LYS	162	P02768	ALA	158
P02768	534	P02768	549	95.78947368		P02768	HIS	510	P02768	LYS	525
P02768	542	P02768	551	95.78947368		P02768	GLU	518	P02768	THR	527
P02768	533	P02768	549	95.78947368		P02768	PHE	509	P02768	LYS	525
P02768	39	P02768	75	95.78947368		P02768	GLY	15	P02768	LYS	51
P02768	446	P02768	220	95.78947368		P02768	THR	422	P02768	GLN	196
P02768	414	P02768	402	95.78947368		P02768	GLN	390	P02768	LYS	378
P02768	287	P02768	282	95.78947368		P02768	TYR	263	P02768	ALA	258
P02768	217	P02768	221	95.78947368		P02768	SER	193	P02768	ARG	197
P02768	365	P02768	467	95.78947368		P02768	TYR	341	P02768	ALA	443
P02768	476	P02768	468	95.78947368		P02768	TYR	452	P02768	LYS	444
P02768	384	P02768	223	95.78947368		P02768	CYS	360	P02768	LYS	199
P02768	215	P02768	205	95.78947368		P02768	ALA	191	P02768	LYS	181
P02768	185	P02768	157	95.45454545		P02768	TYR	161	P02768	THR	133
P02768	97	P02768	71	95.45454545		P02768	LYS	73	P02768	THR	47
P02768	366	P02768	401	95.45454545		P02768	SER	342	P02768	PHE	377
P02768	256	P02768	237	95.45454545		P02768	SER	232	P02768	ALA	213
P02768	521	P02768	497	95.45454545		P02768	TYR	497	P02768	VAL	473
P02768	509	P02768	499	95.45454545		P02768	ARG	485	P02768	LYS	475
P02768	585	P02768	590	95.45454545		P02768	ALA	561	P02768	THR	566
P02768	98	P02768	214	95.45454545		P02768	LEU	74	P02768	LYS	190
P02768	89	P02768	69	95.45454545		P02768	SER	65	P02768	GLU	45
P02768	181	P02768	157	95.45454545		P02768	PHE	157	P02768	THR	133
P02768	563	P02768	436	95.45454545		P02768	ALA	539	P02768	THR	412
P02768	33	P02768	76	95.45454545		P02768	HIS	9	P02768	THR	52
P02768	556	P02768	560	95.45454545		P02768	LEU	532	P02768	LYS	536
P02768	532	P02768	548	95.45454545		P02768	THR	508	P02768	LYS	524
P02768	280	P02768	286	95.45454545		P02768	ASP	256	P02768	LYS	262
P02768	476	P02768	207	95.45454545		P02768	TYR	452	P02768	ASP	183
P02768	561	P02768	603	95.30864198		P02768	PRO	537	P02768	SER	579
P02768	559	P02768	569	95.30864198		P02768	HIS	535	P02768	LYS	545
P02768	520	P02768	497	95.30864198		P02768	THR	496	P02768	VAL	473
P02768	590	P02768	586	95.30864198		P02768	THR	566	P02768	ASP	562
P02768	97	P02768	73	95.30864198		P02768	LYS	73	P02768	PHE	49
P02768	64	P02768	71	95.30864198		P02768	VAL	40	P02768	THR	47
P02768	588	P02768	599	95.30864198		P02768	LYS	564	P02768	LEU	575
P02768	100	P02768	69	95.30864198		P02768	THR	76	P02768	GLU	45
P02768	438	P02768	436	95.30864198		P02768	LYS	414	P02768	THR	412
P02768	311	P02768	589	95.19230769		P02768	SER	287	P02768	GLU	565
P02768	185	P02768	39	95.19230769		P02768	TYR	161	P02768	GLY	15
P02768	560	P02768	603	95.19230769		P02768	LYS	536	P02768	SER	579
P02768	36	P02768	183	95.19230769		P02768	LYS	12	P02768	LYS	159
P02768	518	P02768	562	95.19230769		P02768	ASP	494	P02768	LYS	538
P02768	182	P02768	149	95.19230769		P02768	ALA	158	P02768	THR	125
P02768	560	P02768	608	95.19230769		P02768	LYS	536	P02768
P02768	447	P02768	214	95.19230769		P02768	LEU	423	P02768	LYS	190
P02768	543	P02768	550	95.19230769		P02768	LYS	519	P02768	GLN	526
P02768	468	P02768	246	95.19230769		P02768	LYS	444	P02768	ARG	222
P02768	347	P02768	373	95.19230769		P02768	LYS	323	P02768	LEU	349
P02768	521	P02768	438	95.17241379		P02768	TYR	497	P02768	LYS	414
P02768	260	P02768	255	95.17241379		P02768	THR	236	P02768	VAL	231
P02768	263	P02768	273	95.17241379		P02768	THR	239	P02768	ASP	249
P02768	448	P02768	214	95.17241379		P02768	VAL	424	P02768	LYS	190
P02768	447	P02768	217	95.17241379		P02768	LEU	423	P02768	SER	193
P02768	63	P02768	161	95.17241379		P02768	HIS	39	P02768	LYS	137
P02768	425	P02768	428	95.17241379		P02768	TYR	401	P02768	GLN	404
P02768	473	P02768	214	95.17241379		P02768	ALA	449	P02768	LYS	190
P02768	343	P02768	382	95.17241379		P02768	TYR	319	P02768	GLU	358
P02768	287	P02768	257	95.17241379		P02768	TYR	263	P02768	LYS	233
P02768	223	P02768	247	95.17241379		P02768	LYS	199	P02768	PHE	223
P02768	451	P02768	459	95.17241379		P02768	SER	427	P02768	SER	435
P02768	89	P02768	84	95.17241379		P02768	SER	65	P02768	GLU	60
P02768	214	P02768	454	95.17241379		P02768	LYS	190	P02768	LEU	430
P02768	186	P02768	160	95.17241379		P02768	LYS	162	P02768	LYS	136
P02768	520	P02768	564	95.17241379		P02768	THR	496	P02768	THR	540
P02768	435	P02768	565	95.17241379		P02768	TYR	411	P02768	LYS	541
P02768	216	P02768	209	95.17241379		P02768	SER	192	P02768	LEU	185
P02768	92	P02768	85	95.17241379		P02768	THR	68	P02768	ASN	61
P02768	54	P02768	43	94.98910675		P02768	TYR	30	P02768	PHE	19
P02768	160	P02768	42	94.98910675		P02768	LYS	136	P02768	ASN	18
P02768	477	P02768	219	94.98910675		P02768	LEU	453	P02768	LYS	195
P02768	160	P02768	37	94.98910675		P02768	LYS	136	P02768	ASP	13
P02768	476	P02768	465	94.98910675		P02768	TYR	452	P02768	PRO	441
P02768	549	P02768	547	94.98910675		P02768	LYS	525	P02768	ILE	523
P02768	382	P02768	108	94.98910675		P02768	GLU	358	P02768	TYR	84
P02768	100	P02768	72	94.98910675		P02768	THR	76	P02768	GLU	48
P02768	186	P02768	149	94.98910675		P02768	LYS	162	P02768	THR	125
P02768	209	P02768	460	94.98910675		P02768	LEU	185	P02768	LYS	436
P02768	571	P02768	426	94.98910675		P02768	VAL	547	P02768	LYS	402
P02768	512	P02768	436	94.98910675		P02768	PHE	488	P02768	THR	412
P02768	226	P02768	98	94.98910675		P02768	SER	202	P02768	LEU	74
P02768	204	P02768	219	94.98910675		P02768	PRO	180	P02768	LYS	195
P02768	161	P02768	151	94.98910675		P02768	LYS	137	P02768	PHE	127
P02768	589	P02768	581	94.98910675		P02768	GLU	565	P02768	LYS	557
P02768	211	P02768	205	94.98910675		P02768	ASP	187	P02768	LYS	181
P02768	439	P02768	437	94.98910675		P02768	VAL	415	P02768	LYS	413
P02768	305	P02768	312	94.98910675		P02768	LYS	281	P02768	HIS	288
P02768	40	P02768	76	94.98910675		P02768	GLU	16	P02768	THR	52
P02768	187	P02768	149	94.98910675		P02768	ALA	163	P02768	THR	125
P02768	541	P02768	549	94.98910675		P02768	SER	517	P02768	LYS	525
P02768	534	P02768	548	94.98910675		P02768	HIS	510	P02768	LYS	524
P02768	186	P02768	199	94.98910675		P02768	LYS	162	P02768	ALA	175
P02768	573	P02768	426	94.7826087		P02768	ASP	549	P02768	LYS	402
P02768	451	P02768	210	94.73684211		P02768	SER	427	P02768	ARG	186
P02768	97	P02768	81	94.73684211		P02768	LYS	73	P02768	GLU	57
P02768	236	P02768	255	94.73684211		P02768	LYS	212	P02768	VAL	231
P02768	560	P02768	604	94.73684211		P02768	LYS	536	P02768	GLN	580
P02768	348	P02768	380	94.73684211		P02768	ASP	324	P02768	THR	356
P02768	336	P02768	339	94.73684211		P02768	SER	312	P02768	VAL	315
P02768	450	P02768	459	94.73684211		P02768	VAL	426	P02768	SER	435
P02768	564	P02768	560	94.73684211		P02768	THR	540	P02768	LYS	536
P02768	216	P02768	221	94.73684211		P02768	SER	192	P02768	ARG	197
P02768	28	P02768	36	94.73684211		P02768			P02768	LYS	12
P02768	476	P02768	215	94.73684211		P02768	TYR	452	P02768	ALA	191
P02768	36	P02768	75	94.73684211		P02768	LYS	12	P02768	LYS	51
P02768	476	P02768	460	94.73684211		P02768	TYR	452	P02768	LYS	436
P02768	517	P02768	437	94.73684211		P02768	VAL	493	P02768	LYS	413
P02768	160	P02768	43	94.73684211		P02768	LYS	136	P02768	PHE	19
P02768	425	P02768	455	94.61697723		P02768	TYR	401	P02768	GLY	431
P02768	95	P02768	71	94.61697723		P02768	GLY	71	P02768	THR	47
P02768	130	P02768	113	94.61697723		P02768	LYS	106	P02768	ASP	89
P02768	171	P02768	226	94.61697723		P02768	PRO	147	P02768	SER	202
P02768	161	P02768	158	94.61697723		P02768	LYS	137	P02768	PHE	134
P02768	521	P02768	436	94.61697723		P02768	TYR	497	P02768	THR	412
P02768	449	P02768	219	94.61697723		P02768	GLU	425	P02768	LYS	195
P02768	588	P02768	581	94.61697723		P02768	LYS	564	P02768	LYS	557
P02768	211	P02768	459	94.43298969		P02768	ASP	187	P02768	SER	435
P02768	236	P02768	260	94.43298969		P02768	LYS	212	P02768	THR	236
P02768	459	P02768	461	94.35483871		P02768	SER	435	P02768	CYS	437
P02768	547	P02768	569	94.35483871		P02768	ILE	523	P02768	LYS	545
P02768	232	P02768	264	94.35483871		P02768	GLU	208	P02768	LYS	240
P02768	477	P02768	214	94.35483871		P02768	LEU	453	P02768	LYS	190
P02768	516	P02768	498	94.35483871		P02768	GLU	492	P02768	THR	474
P02768	212	P02768	226	94.35483871		P02768	GLU	188	P02768	SER	202
P02768	41	P02768	157	94.35483871		P02768	GLU	17	P02768	THR	133
P02768	130	P02768	119	94.35483871		P02768	LYS	106	P02768	GLU	95
P02768	549	P02768	546	94.35483871		P02768	LYS	525	P02768	GLN	522
P02768	571	P02768	565	94.35483871		P02768	VAL	547	P02768	LYS	541
P02768	98	P02768	216	94.35483871		P02768	LEU	74	P02768	SER	192
P02768	438	P02768	435	94.2687747		P02768	LYS	414	P02768	TYR	411
P02768	217	P02768	204	94.2687747		P02768	SER	193	P02768	PRO	180
P02768	439	P02768	456	94.2687747		P02768	VAL	415	P02768	LYS	432
P02768	181	P02768	149	94.2687747		P02768	PHE	157	P02768	THR	125
P02768	463	P02768	208	94.2687747		P02768	LYS	439	P02768	GLU	184
P02768	189	P02768	183	94.2687747		P02768	PHE	165	P02768	LYS	159
P02768	598	P02768	596	94.2687747		P02768	LYS	574	P02768	GLY	572
P02768	186	P02768	147	94.2687747		P02768	LYS	162	P02768	MET	123
P02768	180	P02768	149	94.2687747		P02768	PHE	156	P02768	THR	125
P02768	470	P02768	223	94.2687747		P02768	MET	446	P02768	LYS	199
P02768	183	P02768	157	94.09448819		P02768	LYS	159	P02768	THR	133
P02768	356	P02768	367	94.09448819		P02768	TYR	332	P02768	VAL	343
P02768	287	P02768	258	93.92156863		P02768	TYR	263	P02768	LEU	234
P02768	451	P02768	457	93.92156863		P02768	SER	427	P02768	VAL	433
P02768	130	P02768	118	93.88145315		P02768	LYS	106	P02768	GLN	94
P02768	89	P02768	68	93.88145315		P02768	SER	65	P02768	ASN	44
P02768	186	P02768	154	93.88145315		P02768	LYS	162	P02768	ASN	130
P02768	420	P02768	463	93.88145315		P02768	GLU	396	P02768	LYS	439
P02768	436	P02768	509	93.88145315		P02768	THR	412	P02768	ARG	485
P02768	598	P02768	595	93.88145315		P02768	LYS	574	P02768	GLU	571
P02768	438	P02768	509	93.88145315		P02768	LYS	414	P02768	ARG	485
P02768	226	P02768	232	93.88145315		P02768	SER	202	P02768	GLU	208
P02768	574	P02768	598	93.88145315		P02768	ASP	550	P02768	LYS	574
P02768	522	P02768	560	93.88145315		P02768	VAL	498	P02768	LYS	536
P02768	299	P02768	311	93.88145315		P02768	LEU	275	P02768	SER	287
P02768	92	P02768	84	93.88145315		P02768	THR	68	P02768	GLU	60
P02768	445	P02768	216	93.88145315		P02768	PRO	421	P02768	SER	192
P02768	76	P02768	167	93.71428571		P02768	THR	52	P02768	ALA	143
P02768	27	P02768	76	93.71428571		P02768			P02768	THR	52
P02768	366	P02768	468	93.6329588		P02768	SER	342	P02768	LYS	444
P02768	487	P02768	491	93.6329588		P02768	LEU	463	P02768	THR	467
P02768	60	P02768	162	93.6329588		P02768	PHE	36	P02768	TYR	138
P02768	510	P02768	499	93.6329588		P02768	PRO	486	P02768	LYS	475
P02768	564	P02768	569	93.6329588		P02768	THR	540	P02768	LYS	545
P02768	486	P02768	491	93.6329588		P02768	VAL	462	P02768	THR	467
P02768	523	P02768	543	93.6329588		P02768	PRO	499	P02768	LYS	519
P02768	560	P02768	565	93.6329588		P02768	LYS	536	P02768	LYS	541
P02768	305	P02768	314	93.6329588		P02768	LYS	281	P02768	ILE	290
P02768	426	P02768	454	93.47014925		P02768	LYS	402	P02768	LEU	430
P02768	361	P02768	358	93.47014925		P02768	ARG	337	P02768	TYR	334
P02768	517	P02768	565	93.16081331		P02768	VAL	493	P02768	LYS	541
P02768	536	P02768	548	93.16081331		P02768	ASP	512	P02768	LYS	524
P02768	89	P02768	70	93.16081331		P02768	SER	65	P02768	VAL	46
P02768	342	P02768	460	93.16081331		P02768	ASN	318	P02768	LYS	436
P02768	267	P02768	283	93.16081331		P02768	THR	243	P02768	ASP	259
P02768	213	P02768	456	93.00184162		P02768	GLY	189	P02768	LYS	432
P02768	214	P02768	87	93.00184162		P02768	LYS	190	P02768	ASP	63
P02768	530	P02768	548	92.8702011		P02768	THR	506	P02768	LYS	524
P02768	267	P02768	25	92.8702011		P02768	THR	243	P02768
P02768	535	P02768	548	92.8702011		P02768	ALA	511	P02768	LYS	524
P02768	515	P02768	437	92.8702011		P02768	LEU	491	P02768	LYS	413
P02768	446	P02768	206	92.70072993		P02768	THR	422	P02768	LEU	182
P02768	81	P02768	305	92.59927798		P02768	GLU	57	P02768	LYS	281
P02768	460	P02768	455	92.59927798		P02768	LYS	436	P02768	GLY	431
P02768	267	P02768	282	92.59927798		P02768	THR	243	P02768	ALA	258
P02768	185	P02768	160	92.59927798		P02768	TYR	161	P02768	LYS	136
P02768	366	P02768	400	92.59927798		P02768	SER	342	P02768	GLU	376
P02768	212	P02768	223	92.59927798		P02768	GLU	188	P02768	LYS	199
P02768	161	P02768	150	92.44604317		P02768	LYS	137	P02768	ALA	126
P02768	593	P02768	598	92.44604317		P02768	ALA	569	P02768	LYS	574
P02768	374	P02768	377	92.28007181		P02768	ALA	350	P02768	TYR	353
P02768	174	P02768	223	92.12880143		P02768	TYR	150	P02768	LYS	199
P02768	161	P02768	185	92.12880143		P02768	LYS	137	P02768	TYR	161
P02768	187	P02768	157	92.04946996		P02768	ALA	163	P02768	THR	133
P02768	117	P02768	125	92.04946996		P02768	LYS	93	P02768	CYS	101
P02768	451	P02768	207	92.04946996		P02768	SER	427	P02768	ASP	183
P02768	551	P02768	232	92.04946996		P02768	THR	527	P02768	GLU	208
P02768	41	P02768	75	92.04946996		P02768	GLU	17	P02768	LYS	51
P02768	363	P02768	468	92.04946996		P02768	PRO	339	P02768	LYS	444
P02768	287	P02768	566	92.04946996		P02768	TYR	263	P02768	GLU	542
P02768	573	P02768	598	91.56414763		P02768	ASP	549	P02768	LYS	574
P02768	518	P02768	565	91.56414763		P02768	ASP	494	P02768	LYS	541
P02768	574	P02768	603	91.56414763		P02768	ASP	550	P02768	SER	579
P02768	470	P02768	214	91.40350877		P02768	MET	446	P02768	LYS	190
P02768	594	P02768	598	91.25874126		P02768	GLU	570	P02768	LYS	574
P02768	426	P02768	455	91.25874126		P02768	LYS	402	P02768	GLY	431
P02768	502	P02768	375	91.14583333		P02768	THR	478	P02768	LYS	351
P02768	36	P02768	45	91.14583333		P02768	LYS	12	P02768	ALA	21
P02768	130	P02768	120	91.14583333		P02768	LYS	106	P02768	PRO	96
P02768	456	P02768	208	91.14583333		P02768	LYS	432	P02768	GLU	184
P02768	214	P02768	185	91.04991394		P02768	LYS	190	P02768	TYR	161
P02768	426	P02768	549	91.04991394		P02768	LYS	402	P02768	LYS	525
P02768	366	P02768	398	91.04991394		P02768	SER	342	P02768	PHE	374
P02768	162	P02768	184	91.04991394		P02768	TYR	138	P02768	ARG	160
P02768	27	P02768	82	91.04991394		P02768			P02768	SER	58
P02768	38	P02768	75	90.90909091		P02768	LEU	14	P02768	LYS	51
P02768	161	P02768	184	90.90909091		P02768	LYS	137	P02768	ARG	160
P02768	189	P02768	157	90.86294416		P02768	PHE	165	P02768	THR	133
P02768	468	P02768	244	90.86294416		P02768	LYS	444	P02768	SER	220
P02768	439	P02768	513	90.86294416		P02768	VAL	415	P02768	SER	489
P02768	158	P02768	162	90.86294416		P02768	PHE	134	P02768	TYR	138
P02768	157	P02768	184	90.86294416		P02768	THR	133	P02768	ARG	160
P02768	98	P02768	82	90.86294416		P02768	LEU	74	P02768	SER	58
P02768	366	P02768	399	90.86294416		P02768	SER	342	P02768	ASP	375
P02768	25	P02768	97	90.86294416		P02768			P02768	LYS	73
P02768	185	P02768	199	90.37162162		P02768	TYR	161	P02768	ALA	175
P02768	560	P02768	605	90.32786885		P02768	LYS	536	P02768	ALA	581
P02768	188	P02768	183	90.32786885		P02768	ALA	164	P02768	LYS	159
P02768	476	P02768	219	90.32786885		P02768	TYR	452	P02768	LYS	195
P02768	357	P02768	365	90.32786885		P02768	GLU	333	P02768	TYR	341
P02768	183	P02768	158	90.32786885		P02768	LYS	159	P02768	PHE	134
P02768	474	P02768	214	90.32786885		P02768	GLU	450	P02768	LYS	190
P02768	468	P02768	245	90.32786885		P02768	LYS	444	P02768	GLN	221
P02768	539	P02768	523	90.32786885		P02768	THR	515	P02768	PRO	499
P02768	463	P02768	209	90.32786885		P02768	LYS	439	P02768	LEU	185
P02768	571	P02768	564	90.32786885		P02768	VAL	547	P02768	THR	540
P02768	364	P02768	358	90.32786885		P02768	ASP	340	P02768	TYR	334
P02768	590	P02768	581	90.32786885		P02768	THR	566	P02768	LYS	557
P02768	30	P02768	76	90.32786885		P02768	GLU	6	P02768	THR	52
P02768	515	P02768	499	90.32786885		P02768	LEU	491	P02768	LYS	475
P02768	590	P02768	580	90.32786885		P02768	THR	566	P02768	GLU	556
P02768	190	P02768	158	90.32786885		P02768	THR	166	P02768	PHE	134
P02768	223	P02768	242	90.32786885		P02768	LYS	199	P02768	ARG	218
P02768	185	P02768	181	90.32786885		P02768	TYR	161	P02768	PHE	157
P02768	466	P02768	459	90.27552674		P02768	GLU	442	P02768	SER	435
P02768	94	P02768	82	90.27552674		P02768	PHE	70	P02768	SER	58
P02768	358	P02768	371	90.27552674		P02768	TYR	334	P02768	LEU	347
P02768	235	P02768	376	90.27552674		P02768	PHE	211	P02768	THR	352
P02768	532	P02768	547	90.27552674		P02768	THR	508	P02768	ILE	523
P02768	185	P02768	150	90.27552674		P02768	TYR	161	P02768	ALA	126
P02768	537	P02768	548	90.27552674		P02768	ILE	513	P02768	LYS	524
P02768	174	P02768	222	90.17713366		P02768	TYR	150	P02768	LEU	198
P02768	287	P02768	568	90.17713366		P02768	TYR	263	P02768	LEU	544
P02768	186	P02768	153	90.17713366		P02768	LYS	162	P02768	ASP	129
P02768	518	P02768	498	90.17713366		P02768	ASP	494	P02768	THR	474
P02768	92	P02768	69	90.14084507		P02768	THR	68	P02768	GLU	45
P02768	92	P02768	220	90.14084507		P02768	THR	68	P02768	GLN	196
P02768	448	P02768	541	90.14084507		P02768	VAL	424	P02768	SER	517
P02768	522	P02768	438	90.14084507		P02768	VAL	498	P02768	LYS	414
P02768	28	P02768	80	90.14084507		P02768			P02768	ASP	56
P02768	236	P02768	373	90.14084507		P02768	LYS	212	P02768	LEU	349
P02768	439	P02768	521	90.14084507		P02768	VAL	415	P02768	TYR	497
P02768	476	P02768	209	90.14084507		P02768	TYR	452	P02768	LEU	185
P02768	513	P02768	435	90.14084507		P02768	SER	489	P02768	TYR	411
P02768	117	P02768	468	90.14084507		P02768	LYS	93	P02768	LYS	444
P02768	42	P02768	185	90.14084507		P02768	ASN	18	P02768	TYR	161
P02768	359	P02768	365	90.14084507		P02768	ALA	335	P02768	TYR	341
P02768	384	P02768	226	90.14084507		P02768	CYS	360	P02768	SER	202
P02768	214	P02768	207	90.14084507		P02768	LYS	190	P02768	ASP	183
P02768	161	P02768	148	90.14084507		P02768	LYS	137	P02768	CYS	124
P02768	347	P02768	382	90.14084507		P02768	LYS	323	P02768	GLU	358
P02768	537	P02768	549	90.14084507		P02768	ILE	513	P02768	LYS	525
P02768	536	P02768	549	90.14084507		P02768	ASP	512	P02768	LYS	525
P02768	520	P02768	436	90.0621118		P02768	THR	496	P02768	THR	412
P02768	425	P02768	453	90.0621118		P02768	TYR	401	P02768	ASN	429
P02768	97	P02768	80	90.0621118		P02768	LYS	73	P02768	ASP	56
P02768	560	P02768	606	90.0621118		P02768	LYS	536	P02768	ALA	582
P02768	572	P02768	426	90.0621118		P02768	MET	548	P02768	LYS	402
P02768	92	P02768	80	89.9691358		P02768	THR	68	P02768	ASP	56
P02768	36	P02768	181	89.9691358		P02768	LYS	12	P02768	PHE	157
P02768	236	P02768	374	89.9691358		P02768	LYS	212	P02768	ALA	350
P02768	236	P02768	159	89.9691358		P02768	LYS	212	P02768	LEU	135
P02768	384	P02768	229	89.86175115		P02768	CYS	360	P02768	LYS	205
P02768	342	P02768	377	89.86175115		P02768	ASN	318	P02768	TYR	353
P02768	366	P02768	467	89.86175115		P02768	SER	342	P02768	ALA	443
P02768	36	P02768	462	89.77099237		P02768	LYS	12	P02768	CYS	438
P02768	308	P02768	183	89.77099237		P02768	LEU	284	P02768	LYS	159
P02768	438	P02768	510	89.77099237		P02768	LYS	414	P02768	PRO	486
P02768	219	P02768	223	89.77099237		P02768	LYS	195	P02768	LYS	199
P02768	590	P02768	584	89.63963964		P02768	THR	566	P02768	LYS	560
P02768	300	P02768	317	89.63963964		P02768	LYS	276	P02768	VAL	293
P02768	477	P02768	216	89.63963964		P02768	LEU	453	P02768	SER	192
P02768	215	P02768	502	89.63963964		P02768	ALA	191	P02768	THR	478
P02768	117	P02768	466	89.63963964		P02768	LYS	93	P02768	GLU	442
P02768	300	P02768	312	89.63963964		P02768	LYS	276	P02768	HIS	288
P02768	35	P02768	468	89.63963964		P02768	PHE	11	P02768	LYS	444
P02768	132	P02768	223	89.63963964		P02768	ASP	108	P02768	LYS	199
P02768	417	P02768	402	89.63963964		P02768	GLU	393	P02768	LYS	378
P02768	585	P02768	581	89.63963964		P02768	ALA	561	P02768	LYS	557
P02768	89	P02768	29	89.63963964		P02768	SER	65	P02768	SER	5
P02768	131	P02768	190	89.42731278		P02768	ASP	107	P02768	THR	166
P02768	96	P02768	71	89.42731278		P02768	ASP	72	P02768	THR	47
P02768	54	P02768	162	89.42731278		P02768	TYR	30	P02768	TYR	138
P02768	223	P02768	201	89.42731278		P02768	LYS	199	P02768	CYS	177
P02768	287	P02768	275	89.42731278		P02768	TYR	263	P02768	LEU	251
P02768	207	P02768	460	89.42731278		P02768	ASP	183	P02768	LYS	436
P02768	169	P02768	223	89.42731278		P02768	ARG	145	P02768	LYS	199
P02768	575	P02768	598	89.42731278		P02768	PHE	551	P02768	LYS	574
P02768	487	P02768	226	89.42731278		P02768	LEU	463	P02768	SER	202
P02768	596	P02768	603	89.42731278		P02768	GLY	572	P02768	SER	579
P02768	570	P02768	103	89.42731278		P02768	ALA	546	P02768	THR	79
P02768	94	P02768	71	89.42731278		P02768	PHE	70	P02768	THR	47
P02768	590	P02768	98	89.42731278		P02768	THR	566	P02768	LEU	74
P02768	96	P02768	82	89.42731278		P02768	ASP	72	P02768	SER	58
P02768	513	P02768	499	89.42731278		P02768	SER	489	P02768	LYS	475
P02768	470	P02768	498	89.31185944		P02768	MET	446	P02768	THR	474
P02768	223	P02768	248	89.31185944		P02768	LYS	199	P02768	PRO	224
P02768	513	P02768	436	89.25979681		P02768	SER	489	P02768	THR	412
P02768	425	P02768	454	89.25979681		P02768	TYR	401	P02768	LEU	430
P02768	57	P02768	162	89.25979681		P02768	GLN	33	P02768	TYR	138
P02768	446	P02768	210	89.25979681		P02768	THR	422	P02768	ARG	186
P02768	447	P02768	216	89.25979681		P02768	LEU	423	P02768	SER	192
P02768	183	P02768	222	89.25979681		P02768	LYS	159	P02768	LEU	198
P02768	97	P02768	220	89.16184971		P02768	LYS	73	P02768	GLN	196
P02768	97	P02768	163	89.16184971		P02768	LYS	73	P02768	LEU	139
P02768	567	P02768	560	89.16184971		P02768	GLN	543	P02768	LYS	536
P02768	305	P02768	318	89.08045977		P02768	LYS	281	P02768	GLU	294
P02768	425	P02768	569	89.08045977		P02768	TYR	401	P02768	LYS	545
P02768	300	P02768	314	89.08045977		P02768	LYS	276	P02768	ILE	290
P02768	26	P02768	76	89.08045977		P02768			P02768	THR	52
P02768	568	P02768	499	88.95265423		P02768	LEU	544	P02768	LYS	475
P02768	218	P02768	456	88.88888889		P02768	ALA	194	P02768	LYS	432
P02768	186	P02768	161	88.88888889		P02768	LYS	162	P02768	LYS	137
P02768	514	P02768	499	88.88888889		P02768	ALA	490	P02768	LYS	475
P02768	532	P02768	550	88.88888889		P02768	THR	508	P02768	GLN	526
P02768	357	P02768	366	88.88888889		P02768	GLU	333	P02768	SER	342
P02768	365	P02768	399	88.77840909		P02768	TYR	341	P02768	ASP	375
P02768	519	P02768	499	88.77840909		P02768	GLU	495	P02768	LYS	475
P02768	320	P02768	223	88.73239437		P02768	ASP	296	P02768	LYS	199
P02768	510	P02768	565	88.73239437		P02768	PRO	486	P02768	LYS	541
P02768	415	P02768	402	88.73239437		P02768	ASN	391	P02768	LYS	378
P02768	468	P02768	247	88.73239437		P02768	LYS	444	P02768	PHE	223
P02768	182	P02768	460	88.73239437		P02768	ALA	158	P02768	LYS	436
P02768	446	P02768	216	88.73239437		P02768	THR	422	P02768	SER	192
P02768	460	P02768	489	88.60759494		P02768	LYS	436	P02768	GLU	465
P02768	365	P02768	360	88.56345886		P02768	TYR	341	P02768	ARG	336
P02768	35	P02768	76	88.56345886		P02768	PHE	11	P02768	THR	52
P02768	532	P02768	549	88.56345886		P02768	THR	508	P02768	LYS	525
P02768	131	P02768	185	88.56345886		P02768	ASP	107	P02768	TYR	161
P02768	502	P02768	284	88.56345886		P02768	THR	478	P02768	LEU	260
P02768	132	P02768	463	88.56345886		P02768	ASP	108	P02768	LYS	439
P02768	520	P02768	435	88.44011142		P02768	THR	496	P02768	TYR	411
P02768	28	P02768	76	88.29201102		P02768			P02768	THR	52
P02768	133	P02768	117	88.29201102		P02768	ASN	109	P02768	LYS	93
P02768	592	P02768	581	88.29201102		P02768	PHE	568	P02768	LYS	557
P02768	438	P02768	565	88.29201102		P02768	LYS	414	P02768	LYS	541
P02768	161	P02768	155	88.29201102		P02768	LYS	137	P02768	GLU	131
P02768	531	P02768	549	88.29201102		P02768	PHE	507	P02768	LYS	525
P02768	130	P02768	112	88.29201102		P02768	LYS	106	P02768	ALA	88
P02768	535	P02768	549	88.29201102		P02768	ALA	511	P02768	LYS	525
P02768	362	P02768	463	88.23529412		P02768	HIS	338	P02768	LYS	439
P02768	97	P02768	167	88.23529412		P02768	LYS	73	P02768	ALA	143
P02768	92	P02768	83	88.23529412		P02768	THR	68	P02768	ALA	59
P02768	548	P02768	268	88.23529412		P02768	LYS	524	P02768	GLU	244
P02768	362	P02768	502	88.23529412		P02768	HIS	338	P02768	THR	478
P02768	307	P02768	183	88.17934783		P02768	LEU	283	P02768	LYS	159
P02768	436	P02768	565	88.17934783		P02768	THR	412	P02768	LYS	541
P02768	256	P02768	259	88.17934783		P02768	SER	232	P02768	VAL	235
P02768	474	P02768	223	88.17934783		P02768	GLU	450	P02768	LYS	199
P02768	544	P02768	456	88.17934783		P02768	GLU	520	P02768	LYS	432
P02768	305	P02768	316	88.05970149		P02768	LYS	281	P02768	GLU	292
P02768	595	P02768	581	87.95669824		P02768	GLU	571	P02768	LYS	557
P02768	304	P02768	311	87.95669824		P02768	GLU	280	P02768	SER	287
P02768	157	P02768	98	87.87061995		P02768	THR	133	P02768	LEU	74
P02768	425	P02768	457	87.87061995		P02768	TYR	401	P02768	VAL	433
P02768	28	P02768	78	87.87061995		P02768			P02768	VAL	54
P02768	183	P02768	309	87.80160858		P02768	LYS	159	P02768	GLU	285
P02768	92	P02768	215	87.80160858		P02768	THR	68	P02768	ALA	191
P02768	517	P02768	560	87.80160858		P02768	VAL	493	P02768	LYS	536
P02768	467	P02768	490	87.80160858		P02768	ALA	443	P02768	LYS	466
P02768	97	P02768	165	87.70053476		P02768	LYS	73	P02768	GLU	141
P02768	179	P02768	185	87.70053476		P02768	LEU	155	P02768	TYR	161
P02768	446	P02768	209	87.63157895		P02768	THR	422	P02768	LEU	185
P02768	218	P02768	569	87.63157895		P02768	ALA	194	P02768	LYS	545
P02768	28	P02768	97	87.63157895		P02768			P02768	LYS	73
P02768	227	P02768	216	87.63157895		P02768	LEU	203	P02768	SER	192
P02768	92	P02768	68	87.63157895		P02768	THR	68	P02768	ASN	44
P02768	459	P02768	462	87.63157895		P02768	SER	435	P02768	CYS	438
P02768	450	P02768	216	87.63157895		P02768	VAL	426	P02768	SER	192
P02768	365	P02768	464	87.63157895		P02768	TYR	341	P02768	HIS	440
P02768	63	P02768	71	87.63157895		P02768	HIS	39	P02768	THR	47
P02768	446	P02768	207	87.63157895		P02768	THR	422	P02768	ASP	183
P02768	135	P02768	117	87.63157895		P02768	ASN	111	P02768	LYS	93
P02768	451	P02768	541	87.63157895		P02768	SER	427	P02768	SER	517
P02768	286	P02768	33	87.5491481		P02768	LYS	262	P02768	HIS	9
P02768	424	P02768	459	87.5491481		P02768	GLU	400	P02768	SER	435
P02768	37	P02768	468	87.5491481		P02768	ASP	13	P02768	LYS	444
P02768	446	P02768	211	87.46736292		P02768	THR	422	P02768	ASP	187
P02768	215	P02768	569	87.46736292		P02768	ALA	191	P02768	LYS	545
P02768	543	P02768	552	87.46736292		P02768	LYS	519	P02768	ALA	528
P02768	590	P02768	600	87.38621586		P02768	THR	566	P02768	VAL	576
P02768	218	P02768	214	87.38621586		P02768	ALA	194	P02768	LYS	190
P02768	210	P02768	460	87.38621586		P02768	ARG	186	P02768	LYS	436
P02768	516	P02768	502	87.37113402		P02768	GLU	492	P02768	THR	478
P02768	170	P02768	226	87.37113402		P02768	HIS	146	P02768	SER	202
P02768	363	P02768	402	87.37113402		P02768	PRO	339	P02768	LYS	378
P02768	56	P02768	162	87.37113402		P02768	GLN	32	P02768	TYR	138
P02768	185	P02768	147	87.37113402		P02768	TYR	161	P02768	MET	123
P02768	570	P02768	426	87.37113402		P02768	ALA	546	P02768	LYS	402
P02768	517	P02768	562	87.37113402		P02768	VAL	493	P02768	LYS	538
P02768	597	P02768	581	87.27959698		P02768	LYS	573	P02768	LYS	557
P02768	172	P02768	225	87.27959698		P02768	TYR	148	P02768	ALA	201
P02768	268	P02768	286	87.27959698		P02768	GLU	244	P02768	LYS	262
P02768	185	P02768	178	87.27959698		P02768	TYR	161	P02768	LEU	154
P02768	445	P02768	219	87.27959698		P02768	PRO	421	P02768	LYS	195
P02768	419	P02768	463	87.27959698		P02768	PHE	395	P02768	LYS	439
P02768	522	P02768	436	87.27959698		P02768	VAL	498	P02768	THR	412
P02768	89	P02768	67	87.27959698		P02768	SER	65	P02768	VAL	43
P02768	445	P02768	539	87.27959698		P02768	PRO	421	P02768	THR	515
P02768	519	P02768	565	87.27959698		P02768	GLU	495	P02768	LYS	541
P02768	488	P02768	539	87.27959698		P02768	HIS	464	P02768	THR	515
P02768	451	P02768	209	87.27959698		P02768	SER	427	P02768	LEU	185
P02768	92	P02768	81	87.27959698		P02768	THR	68	P02768	GLU	57
P02768	587	P02768	597	87.27959698		P02768	ASP	563	P02768	LYS	573
P02768	191	P02768	183	87.27959698		P02768	GLU	167	P02768	LYS	159
P02768	594	P02768	186	87.27959698		P02768	GLU	570	P02768	LYS	162
P02768	425	P02768	412	87.27959698		P02768	TYR	401	P02768	ILE	388
P02768	541	P02768	557	87.27959698		P02768	SER	517	P02768	VAL	533
P02768	476	P02768	212	87.21804511		P02768	TYR	452	P02768	GLU	188
P02768	459	P02768	214	87.21804511		P02768	SER	435	P02768	LYS	190
P02768	36	P02768	180	87.21804511		P02768	LYS	12	P02768	PHE	156
P02768	446	P02768	215	87.21804511		P02768	THR	422	P02768	ALA	191
P02768	207	P02768	216	87.14107366		P02768	ASP	183	P02768	SER	192
P02768	219	P02768	384	87.14107366		P02768	LYS	195	P02768	CYS	360
P02768	186	P02768	179	87.14107366		P02768	LYS	162	P02768	LEU	155
P02768	517	P02768	436	87.04856787		P02768	VAL	493	P02768	THR	412
P02768	172	P02768	213	87.04856787		P02768	TYR	148	P02768	GLY	189
P02768	425	P02768	459	86.97270471		P02768	TYR	401	P02768	SER	435
P02768	160	P02768	39	86.97270471		P02768	LYS	136	P02768	GLY	15
P02768	425	P02768	550	86.97270471		P02768	TYR	401	P02768	GLN	526
P02768	300	P02768	315	86.86493185		P02768	LYS	276	P02768	ALA	291
P02768	37	P02768	463	86.77379481		P02768	ASP	13	P02768	LYS	439
P02768	216	P02768	220	86.77379481		P02768	SER	192	P02768	GLN	196
P02768	426	P02768	569	86.64215686		P02768	LYS	402	P02768	LYS	545
P02768	223	P02768	246	86.64215686		P02768	LYS	199	P02768	ARG	222
P02768	217	P02768	567	86.64215686		P02768	SER	193	P02768	GLN	543
P02768	523	P02768	499	86.64215686		P02768	PRO	499	P02768	LYS	475
P02768	597	P02768	580	86.64215686		P02768	LYS	573	P02768	GLU	556
P02768	90	P02768	75	86.64215686		P02768	LEU	66	P02768	LYS	51
P02768	189	P02768	185	86.64215686		P02768	PHE	165	P02768	TYR	161
P02768	466	P02768	490	86.54545455		P02768	GLU	442	P02768	LYS	466
P02768	563	P02768	435	86.54545455		P02768	ALA	539	P02768	TYR	411
P02768	206	P02768	82	86.54545455		P02768	LEU	182	P02768	SER	58
P02768	40	P02768	71	86.54545455		P02768	GLU	16	P02768	THR	47
P02768	187	P02768	161	86.54545455		P02768	ALA	163	P02768	LYS	137
P02768	187	P02768	162	86.54545455		P02768	ALA	163	P02768	TYR	138
P02768	376	P02768	498	86.54545455		P02768	THR	352	P02768	THR	474
P02768	186	P02768	178	86.54545455		P02768	LYS	162	P02768	LEU	154
P02768	463	P02768	457	86.54545455		P02768	LYS	439	P02768	VAL	433
P02768	321	P02768	223	86.44067797		P02768	GLU	297	P02768	LYS	199
P02768	241	P02768	375	86.36911942		P02768	ALA	217	P02768	LYS	351
P02768	365	P02768	204	86.36911942		P02768	TYR	341	P02768	PRO	180
P02768	160	P02768	184	86.36911942		P02768	LYS	136	P02768	ARG	160
P02768	344	P02768	460	86.36363636		P02768	ALA	320	P02768	LYS	436
P02768	162	P02768	148	86.36363636		P02768	TYR	138	P02768	CYS	124
P02768	343	P02768	373	86.36363636		P02768	TYR	319	P02768	LEU	349
P02768	521	P02768	565	86.36363636		P02768	TYR	497	P02768	LYS	541
P02768	98	P02768	504	86.36363636		P02768	LEU	74	P02768	SER	480
P02768	231	P02768	376	86.36363636		P02768	GLY	207	P02768	THR	352
P02768	35	P02768	463	86.36363636		P02768	PHE	11	P02768	LYS	439
P02768	36	P02768	116	86.2932062		P02768	LYS	12	P02768	ALA	92
P02768	356	P02768	361	86.2932062		P02768	TYR	332	P02768	ARG	337
P02768	548	P02768	265	86.2932062		P02768	LYS	524	P02768	VAL	241
P02768	137	P02768	117	86.27002288		P02768	PRO	113	P02768	LYS	93
P02768	235	P02768	260	86.27002288		P02768	PHE	211	P02768	THR	236
P02768	347	P02768	378	86.27002288		P02768	LYS	323	P02768	GLU	354
P02768	548	P02768	269	86.27002288		P02768	LYS	524	P02768	CYS	245
P02768	380	P02768	110	86.27002288		P02768	THR	356	P02768	GLU	86
P02768	226	P02768	312	86.27002288		P02768	SER	202	P02768	HIS	288
P02768	446	P02768	208	86.27002288		P02768	THR	422	P02768	GLU	184
P02768	464	P02768	413	86.27002288		P02768	HIS	440	P02768	LYS	389
P02768	174	P02768	228	86.27002288		P02768	TYR	150	P02768	GLN	204
P02768	37	P02768	459	86.27002288		P02768	ASP	13	P02768	SER	435
P02768	37	P02768	76	86.27002288		P02768	ASP	13	P02768	THR	52
P02768	488	P02768	226	86.27002288		P02768	HIS	464	P02768	SER	202
P02768	162	P02768	151	86.27002288		P02768	TYR	138	P02768	PHE	127
P02768	345	P02768	460	86.27002288		P02768	GLU	321	P02768	LYS	436
P02768	566	P02768	562	86.27002288		P02768	GLU	542	P02768	LYS	538
P02768	438	P02768	564	86.27002288		P02768	LYS	414	P02768	THR	540
P02768	236	P02768	254	86.27002288		P02768	LYS	212	P02768	GLU	230
P02768	287	P02768	268	86.27002288		P02768	TYR	263	P02768	GLU	244
P02768	236	P02768	349	86.27002288		P02768	LYS	212	P02768	VAL	325
P02768	208	P02768	216	86.27002288		P02768	GLU	184	P02768	SER	192
P02768	43	P02768	75	86.27002288		P02768	PHE	19	P02768	LYS	51
P02768	212	P02768	205	86.27002288		P02768	GLU	188	P02768	LYS	181
P02768	92	P02768	276	86.27002288		P02768	THR	68	P02768	GLU	252
P02768	160	P02768	461	86.27002288		P02768	LYS	136	P02768	CYS	437
P02768	504	P02768	269	86.27002288		P02768	SER	480	P02768	CYS	245
P02768	366	P02768	466	86.27002288		P02768	SER	342	P02768	GLU	442
P02768	447	P02768	539	86.27002288		P02768	LEU	423	P02768	THR	515
P02768	264	P02768	255	86.27002288		P02768	LYS	240	P02768	VAL	231
P02768	347	P02768	376	86.27002288		P02768	LYS	323	P02768	THR	352
P02768	521	P02768	499	86.27002288		P02768	TYR	497	P02768	LYS	475
P02768	343	P02768	374	86.27002288		P02768	TYR	319	P02768	ALA	350
P02768	89	P02768	220	86.27002288		P02768	SER	65	P02768	GLN	196
P02768	342	P02768	459	86.27002288		P02768	ASN	318	P02768	SER	435
P02768	557	P02768	562	86.27002288		P02768	VAL	533	P02768	LYS	538
P02768	522	P02768	499	86.27002288		P02768	VAL	498	P02768	LYS	475
P02768	163	P02768	149	86.22620381		P02768	LEU	139	P02768	THR	125
P02768	256	P02768	215	86.22620381		P02768	SER	232	P02768	ALA	191
P02768	521	P02768	561	86.22620381		P02768	TYR	497	P02768	PRO	537
P02768	230	P02768	376	86.22620381		P02768	PHE	206	P02768	THR	352
P02768	342	P02768	380	86.22620381		P02768	ASN	318	P02768	THR	356
P02768	446	P02768	540	86.22620381		P02768	THR	422	P02768	LEU	516
P02768	456	P02768	465	86.22620381		P02768	LYS	432	P02768	PRO	441
P02768	572	P02768	100	86.22620381		P02768	MET	548	P02768	THR	76
P02768	579	P02768	549	86.22620381		P02768	VAL	555	P02768	LYS	525
P02768	188	P02768	160	86.22620381		P02768	ALA	164	P02768	LYS	136
P02768	40	P02768	190	86.22620381		P02768	GLU	16	P02768	THR	166
P02768	365	P02768	400	86.22620381		P02768	TYR	341	P02768	GLU	376
P02768	437	P02768	461	86.22620381		P02768	LYS	413	P02768	CYS	437
P02768	172	P02768	184	86.22620381		P02768	TYR	148	P02768	ARG	160
P02768	186	P02768	172	86.22620381		P02768	LYS	162	P02768	TYR	148
P02768	190	P02768	185	86.22620381		P02768	THR	166	P02768	TYR	161
P02768	458	P02768	214	86.22620381		P02768	GLY	434	P02768	LYS	190
P02768	179	P02768	157	86.22620381		P02768	LEU	155	P02768	THR	133
P02768	274	P02768	263	86.22620381		P02768	LEU	250	P02768	THR	239
P02768	426	P02768	457	86.16071429		P02768	LYS	402	P02768	VAL	433
P02768	98	P02768	223	86.16071429		P02768	LEU	74	P02768	LYS	199
P02768	457	P02768	161	86.16071429		P02768	VAL	433	P02768	LYS	137
P02768	57	P02768	161	86.09566185		P02768	GLN	33	P02768	LYS	137
P02768	174	P02768	204	86.09566185		P02768	TYR	150	P02768	PRO	180
P02768	25	P02768	287	86.09566185		P02768			P02768	TYR	263
P02768	36	P02768	308	86		P02768	LYS	12	P02768	LEU	284
P02768	371	P02768	468	85.98233996		P02768	LEU	347	P02768	LYS	444
P02768	220	P02768	223	85.98233996		P02768	GLN	196	P02768	LYS	199
P02768	200	P02768	569	85.98233996		P02768	ALA	176	P02768	LYS	545
P02768	382	P02768	107	85.98233996		P02768	GLU	358	P02768	THR	83
P02768	211	P02768	219	85.98233996		P02768	ASP	187	P02768	LYS	195
P02768	71	P02768	218	85.98233996		P02768	THR	47	P02768	ALA	194
P02768	36	P02768	46	85.96491228		P02768	LYS	12	P02768	LEU	22
P02768	211	P02768	456	85.96491228		P02768	ASP	187	P02768	LYS	432
P02768	213	P02768	205	85.96491228		P02768	GLY	189	P02768	LYS	181
P02768	498	P02768	591	85.96491228		P02768	THR	474	P02768	CYS	567
P02768	311	P02768	223	85.96491228		P02768	SER	287	P02768	LYS	199
P02768	241	P02768	157	85.96491228		P02768	ALA	217	P02768	THR	133
P02768	573	P02768	603	85.87075575		P02768	ASP	549	P02768	SER	579
P02768	241	P02768	569	85.77680525		P02768	ALA	217	P02768	LYS	545
P02768	502	P02768	374	85.69880823		P02768	THR	478	P02768	ALA	350
P02768	365	P02768	502	85.69880823		P02768	TYR	341	P02768	THR	478
P02768	121	P02768	463	85.69880823		P02768	GLU	97	P02768	LYS	439
P02768	609	P02768	562	85.69880823		P02768			P02768	LYS	538
P02768	609	P02768	564	85.69880823		P02768			P02768	THR	540
P02768	38	P02768	76	85.69880823		P02768	LEU	14	P02768	THR	52
P02768	217	P02768	99	85.69880823		P02768	SER	193	P02768	CYS	75
P02768	186	P02768	140	85.69880823		P02768	LYS	162	P02768	VAL	116
P02768	160	P02768	189	85.69880823		P02768	LYS	136	P02768	PHE	165
P02768	87	P02768	217	85.68376068		P02768	ASP	63	P02768	SER	193
P02768	92	P02768	78	85.68376068		P02768	THR	68	P02768	VAL	54
P02768	436	P02768	462	85.68376068		P02768	THR	412	P02768	CYS	438
P02768	444	P02768	214	85.68376068		P02768	THR	420	P02768	LYS	190
P02768	235	P02768	226	85.68376068		P02768	PHE	211	P02768	SER	202
P02768	565	P02768	547	85.68376068		P02768	LYS	541	P02768	ILE	523
P02768	217	P02768	566	85.68376068		P02768	SER	193	P02768	GLU	542
P02768	446	P02768	456	85.68376068		P02768	THR	422	P02768	LYS	432
P02768	92	P02768	218	85.68376068		P02768	THR	68	P02768	ALA	194
P02768	182	P02768	190	85.68376068		P02768	ALA	158	P02768	THR	166
P02768	476	P02768	211	85.68376068		P02768	TYR	452	P02768	ASP	187
P02768	98	P02768	502	85.68376068		P02768	LEU	74	P02768	THR	478
P02768	43	P02768	71	85.68376068		P02768	PHE	19	P02768	THR	47
P02768	183	P02768	167	85.59322034		P02768	LYS	159	P02768	ALA	143
P02768	206	P02768	460	85.59322034		P02768	LEU	182	P02768	LYS	436
P02768	37	P02768	71	85.59322034		P02768	ASP	13	P02768	THR	47
P02768	233	P02768	460	85.59322034		P02768	ARG	209	P02768	LYS	436
P02768	445	P02768	541	85.59322034		P02768	PRO	421	P02768	SER	517
P02768	204	P02768	229	85.59322034		P02768	PRO	180	P02768	LYS	205
P02768	349	P02768	376	85.59322034		P02768	VAL	325	P02768	THR	352
P02768	166	P02768	76	85.59322034		P02768	ILE	142	P02768	THR	52
P02768	287	P02768	274	85.56375132		P02768	TYR	263	P02768	LEU	250
P02768	567	P02768	562	85.56375132		P02768	GLN	543	P02768	LYS	538
P02768	159	P02768	456	85.56375132		P02768	LEU	135	P02768	LYS	432
P02768	178	P02768	149	85.56375132		P02768	LEU	154	P02768	THR	125
P02768	205	P02768	191	85.56375132		P02768	LYS	181	P02768	GLU	167
P02768	380	P02768	116	85.48895899		P02768	THR	356	P02768	ALA	92
P02768	132	P02768	186	85.48895899		P02768	ASP	108	P02768	LYS	162
P02768	202	P02768	190	85.32494759		P02768	LEU	178	P02768	THR	166
P02768	491	P02768	211	85.32494759		P02768	THR	467	P02768	ASP	187
P02768	465	P02768	491	85.32494759		P02768	PRO	441	P02768	THR	467
P02768	236	P02768	261	85.3125		P02768	LYS	212	P02768	ASP	237
P02768	36	P02768	107	85.3125		P02768	LYS	12	P02768	THR	83
P02768	438	P02768	515	85.3125		P02768	LYS	414	P02768	LEU	491
P02768	402	P02768	416	85.3125		P02768	LYS	378	P02768	CYS	392
P02768	79	P02768	29	85.3125		P02768	ALA	55	P02768	SER	5
P02768	446	P02768	453	85.3125		P02768	THR	422	P02768	ASN	429
P02768	571	P02768	103	85.28497409		P02768	VAL	547	P02768	THR	79
P02768	451	P02768	206	85.28497409		P02768	SER	427	P02768	LEU	182
P02768	160	P02768	382	85.28497409		P02768	LYS	136	P02768	GLU	358
P02768	444	P02768	455	85.28497409		P02768	THR	420	P02768	GLY	431
P02768	346	P02768	380	85.28497409		P02768	ALA	322	P02768	THR	356
P02768	240	P02768	569	85.27291452		P02768	VAL	216	P02768	LYS	545
P02768	233	P02768	376	85.27291452		P02768	ARG	209	P02768	THR	352
P02768	512	P02768	565	85.27291452		P02768	PHE	488	P02768	LYS	541
P02768	147	P02768	162	85.27291452		P02768	MET	123	P02768	TYR	138
P02768	52	P02768	162	85.27291452		P02768	ALA	28	P02768	TYR	138
P02768	460	P02768	214	85.27291452		P02768	LYS	436	P02768	LYS	190
P02768	161	P02768	152	85.2004111		P02768	LYS	137	P02768	HIS	128
P02768	36	P02768	228	85.2004111		P02768	LYS	12	P02768	GLN	204
P02768	36	P02768	153	85.11293634		P02768	LYS	12	P02768	ASP	129
P02768	204	P02768	190	85.02564103		P02768	PRO	180	P02768	THR	166
P02768	570	P02768	100	85		P02768	ALA	546	P02768	THR	76
P02768	162	P02768	500	85		P02768	TYR	138	P02768	CYS	476
P02768	349	P02768	380	85		P02768	VAL	325	P02768	THR	356
P02768	567	P02768	569	85		P02768	GLN	543	P02768	LYS	545
P02768	493	P02768	214	85		P02768	VAL	469	P02768	LYS	190
P02768	272	P02768	263	84.94404883		P02768	GLY	248	P02768	THR	239
P02768	55	P02768	162	84.94404883		P02768	LEU	31	P02768	TYR	138
P02768	92	P02768	67	84.94404883		P02768	THR	68	P02768	VAL	43
P02768	35	P02768	71	84.87309645		P02768	PHE	11	P02768	THR	47
P02768	463	P02768	454	84.87309645		P02768	LYS	439	P02768	LEU	430
P02768	62	P02768	71	84.84848485		P02768	ASP	38	P02768	THR	47
P02768	438	P02768	567	84.84848485		P02768	LYS	414	P02768	GLN	543
P02768	188	P02768	157	84.84848485		P02768	ALA	164	P02768	THR	133
P02768	459	P02768	209	84.84848485		P02768	SER	435	P02768	LEU	185
P02768	160	P02768	467	84.84848485		P02768	LYS	136	P02768	ALA	443
P02768	190	P02768	184	84.76286579		P02768	THR	166	P02768	ARG	160
P02768	426	P02768	550	84.5766129		P02768	LYS	402	P02768	GLN	526
P02768	571	P02768	560	84.52261307		P02768	VAL	547	P02768	LYS	536
P02768	572	P02768	598	84.52261307		P02768	MET	548	P02768	LYS	574
P02768	35	P02768	460	84.52261307		P02768	PHE	11	P02768	LYS	436
P02768	131	P02768	186	84.45336008		P02768	ASP	107	P02768	LYS	162
P02768	522	P02768	435	84.45336008		P02768	VAL	498	P02768	TYR	411
P02768	443	P02768	214	84.36893204		P02768	SER	419	P02768	LYS	190
P02768	572	P02768	103	84.36893204		P02768	MET	548	P02768	THR	79
P02768	494	P02768	211	84.36893204		P02768	SER	470	P02768	ASP	187
P02768	509	P02768	502	84.36893204		P02768	ARG	485	P02768	THR	478
P02768	571	P02768	100	84.36893204		P02768	VAL	547	P02768	THR	76
P02768	149	P02768	184	84.36893204		P02768	THR	125	P02768	ARG	160
P02768	161	P02768	500	84.36893204		P02768	LYS	137	P02768	CYS	476
P02768	223	P02768	241	84.36893204		P02768	LYS	199	P02768	ALA	217
P02768	82	P02768	309	84.36893204		P02768	SER	58	P02768	GLU	285
P02768	56	P02768	161	84.36893204		P02768	GLN	32	P02768	LYS	137
P02768	180	P02768	157	84.36893204		P02768	PHE	156	P02768	THR	133
P02768	115	P02768	504	84.36893204		P02768	CYS	91	P02768	SER	480
P02768	115	P02768	502	84.36893204		P02768	CYS	91	P02768	THR	478
P02768	366	P02768	204	84.36893204		P02768	SER	342	P02768	PRO	180
P02768	234	P02768	226	84.36893204		P02768	ALA	210	P02768	SER	202
P02768	164	P02768	500	84.36893204		P02768	TYR	140	P02768	CYS	476
P02768	40	P02768	157	84.36893204		P02768	GLU	16	P02768	THR	133
P02768	202	P02768	569	84.36893204		P02768	LEU	178	P02768	LYS	545
P02768	565	P02768	544	84.36893204		P02768	LYS	541	P02768	GLU	520
P02768	282	P02768	29	84.36893204		P02768	ALA	258	P02768	SER	5
P02768	531	P02768	548	84.36893204		P02768	PHE	507	P02768	LYS	524
P02768	546	P02768	267	84.36893204		P02768	GLN	522	P02768	THR	243
P02768	594	P02768	603	84.36893204		P02768	GLU	570	P02768	SER	579
P02768	460	P02768	445	84.36893204		P02768	LYS	436	P02768	PRO	421
P02768	502	P02768	495	84.36893204		P02768	THR	478	P02768	ASP	471
P02768	217	P02768	568	84.36893204		P02768	SER	193	P02768	LEU	544
P02768	513	P02768	568	84.36893204		P02768	SER	489	P02768	LEU	544
P02768	97	P02768	215	84.36893204		P02768	LYS	73	P02768	ALA	191
P02768	161	P02768	154	84.36893204		P02768	LYS	137	P02768	ASN	130
P02768	439	P02768	565	84.36893204		P02768	VAL	415	P02768	LYS	541
P02768	217	P02768	384	84.36893204		P02768	SER	193	P02768	CYS	360
P02768	504	P02768	271	84.36893204		P02768	SER	480	P02768	HIS	247
P02768	186	P02768	177	84.36893204		P02768	LYS	162	P02768	GLU	153
P02768	594	P02768	581	84.31752178		P02768	GLU	570	P02768	LYS	557
P02768	93	P02768	82	84.31752178		P02768	LEU	69	P02768	SER	58
P02768	547	P02768	267	84.31752178		P02768	ILE	523	P02768	THR	243
P02768	366	P02768	402	84.1954023		P02768	SER	342	P02768	LYS	378
P02768	569	P02768	465	84.1954023		P02768	LYS	545	P02768	PRO	441
P02768	384	P02768	377	84.1954023		P02768	CYS	360	P02768	TYR	353
P02768	64	P02768	164	84.1954023		P02768	VAL	40	P02768	TYR	140
P02768	216	P02768	454	84.1954023		P02768	SER	192	P02768	LEU	430
P02768	463	P02768	455	84.1954023		P02768	LYS	439	P02768	GLY	431
P02768	189	P02768	149	84.1954023		P02768	PHE	165	P02768	THR	125
P02768	476	P02768	456	84.1954023		P02768	TYR	452	P02768	LYS	432
P02768	170	P02768	216	84.1954023		P02768	HIS	146	P02768	SER	192
P02768	35	P02768	226	84.1954023		P02768	PHE	11	P02768	SER	202
P02768	190	P02768	183	84.1954023		P02768	THR	166	P02768	LYS	159
P02768	250	P02768	565	84.1451767		P02768	ALA	226	P02768	LYS	541
P02768	231	P02768	226	84.1451767		P02768	GLY	207	P02768	SER	202
P02768	223	P02768	245	84.1451767		P02768	LYS	199	P02768	GLN	221
P02768	214	P02768	86	84.11037108		P02768	LYS	190	P02768	CYS	62
P02768	541	P02768	523	84.11037108		P02768	SER	517	P02768	PRO	499
P02768	565	P02768	241	84.11037108		P02768	LYS	541	P02768	ALA	217
P02768	89	P02768	215	84.11037108		P02768	SER	65	P02768	ALA	191
P02768	463	P02768	206	84.04558405		P02768	LYS	439	P02768	LEU	182
P02768	522	P02768	564	84.04558405		P02768	VAL	498	P02768	THR	540
P02768	478	P02768	220	84.04154863		P02768	SER	454	P02768	GLN	196
P02768	537	P02768	214	84.04154863		P02768	ILE	513	P02768	LYS	190
P02768	308	P02768	311	84.04154863		P02768	LEU	284	P02768	SER	287
P02768	207	P02768	217	84.04154863		P02768	ASP	183	P02768	SER	193
P02768	381	P02768	108	84.04154863		P02768	LEU	357	P02768	TYR	84
P02768	437	P02768	459	84.04154863		P02768	LYS	413	P02768	SER	435
P02768	98	P02768	172	84.00752587		P02768	LEU	74	P02768	TYR	148
P02768	425	P02768	430	84.00752587		P02768	TYR	401	P02768	ALA	406
P02768	472	P02768	459	84.00752587		P02768	CYS	448	P02768	SER	435
P02768	460	P02768	472	84.00752587		P02768	LYS	436	P02768	CYS	448
P02768	305	P02768	315	83.88003749		P02768	LYS	281	P02768	ALA	291
P02768	229	P02768	123	83.88003749		P02768	LYS	205	P02768	ASN	99
P02768	36	P02768	155	83.88003749		P02768	LYS	12	P02768	GLU	131
P02768	160	P02768	463	83.88003749		P02768	LYS	136	P02768	LYS	439
P02768	362	P02768	468	83.73831776		P02768	HIS	338	P02768	LYS	444
P02768	160	P02768	462	83.73831776		P02768	LYS	136	P02768	CYS	438
P02768	223	P02768	240	83.73831776		P02768	LYS	199	P02768	VAL	216
P02768	132	P02768	185	83.72093023		P02768	ASP	108	P02768	TYR	161
P02768	297	P02768	312	83.72093023		P02768	SER	273	P02768	HIS	288
P02768	174	P02768	31	83.72093023		P02768	TYR	150	P02768	VAL	7
P02768	476	P02768	464	83.72093023		P02768	TYR	452	P02768	HIS	440
P02768	526	P02768	478	83.72093023		P02768	PHE	502	P02768	SER	454
P02768	265	P02768	219	83.50230415		P02768	VAL	241	P02768	LYS	195
P02768	52	P02768	161	83.50230415		P02768	ALA	28	P02768	LYS	137
P02768	179	P02768	226	83.50230415		P02768	LEU	155	P02768	SER	202
P02768	205	P02768	190	83.50230415		P02768	LYS	181	P02768	THR	166
P02768	36	P02768	108	83.50230415		P02768	LYS	12	P02768	TYR	84
P02768	520	P02768	566	83.50230415		P02768	THR	496	P02768	GLU	542
P02768	29	P02768	77	83.50230415		P02768	SER	5	P02768	CYS	53
P02768	232	P02768	376	83.50230415		P02768	GLU	208	P02768	THR	352
P02768	568	P02768	569	83.50230415		P02768	LEU	544	P02768	LYS	545
P02768	130	P02768	115	83.50230415		P02768	LYS	106	P02768	CYS	91
P02768	38	P02768	29	83.44066237		P02768	LEU	14	P02768	SER	5
P02768	437	P02768	458	83.44066237		P02768	LYS	413	P02768	GLY	434
P02768	214	P02768	208	83.43777977		P02768	LYS	190	P02768	GLU	184
P02768	437	P02768	467	83.43777977		P02768	LYS	413	P02768	ALA	443
P02768	237	P02768	162	83.43777977		P02768	ALA	213	P02768	TYR	138
P02768	438	P02768	566	83.43777977		P02768	LYS	414	P02768	GLU	542
P02768	100	P02768	66	83.43777977		P02768	THR	76	P02768	LEU	42
P02768	36	P02768	460	83.43777977		P02768	LYS	12	P02768	LYS	436
P02768	258	P02768	249	83.43777977		P02768	LEU	234	P02768	LYS	225
P02768	402	P02768	395	83.43777977		P02768	LYS	378	P02768	ALA	371
P02768	256	P02768	489	83.43777977		P02768	SER	232	P02768	GLU	465
P02768	217	P02768	273	83.43777977		P02768	SER	193	P02768	ASP	249
P02768	436	P02768	459	83.43777977		P02768	THR	412	P02768	SER	435
P02768	177	P02768	29	83.43777977		P02768	GLU	153	P02768	SER	5
P02768	549	P02768	285	83.43777977		P02768	LYS	525	P02768	ALA	261
P02768	35	P02768	108	83.43777977		P02768	PHE	11	P02768	TYR	84
P02768	236	P02768	252	83.43777977		P02768	LYS	212	P02768	PHE	228
P02768	236	P02768	156	83.43777977		P02768	LYS	212	P02768	GLU	132
P02768	156	P02768	162	83.43777977		P02768	GLU	132	P02768	TYR	138
P02768	28	P02768	77	83.43777977		P02768			P02768	CYS	53
P02768	204	P02768	226	83.43777977		P02768	PRO	180	P02768	SER	202
P02768	54	P02768	104	83.43777977		P02768	TYR	30	P02768	LEU	80
P02768	26	P02768	97	83.43777977		P02768			P02768	LYS	73
P02768	448	P02768	539	83.43777977		P02768	VAL	424	P02768	THR	515
P02768	451	P02768	516	83.43777977		P02768	SER	427	P02768	GLU	492
P02768	476	P02768	206	83.43777977		P02768	TYR	452	P02768	LEU	182
P02768	437	P02768	466	83.43777977		P02768	LYS	413	P02768	GLU	442
P02768	163	P02768	76	83.43777977		P02768	LEU	139	P02768	THR	52
P02768	100	P02768	70	83.43777977		P02768	THR	76	P02768	VAL	46
P02768	588	P02768	598	83.43777977		P02768	LYS	564	P02768	LYS	574
P02768	588	P02768	579	83.43777977		P02768	LYS	564	P02768	VAL	555
P02768	586	P02768	598	83.43777977		P02768	ASP	562	P02768	LYS	574
P02768	565	P02768	465	83.37801609		P02768	LYS	541	P02768	PRO	441
P02768	343	P02768	462	83.37801609		P02768	TYR	319	P02768	CYS	438
P02768	208	P02768	100	83.33333333		P02768	GLU	184	P02768	THR	76
P02768	521	P02768	567	83.33333333		P02768	TYR	497	P02768	GLN	543
P02768	222	P02768	244	83.33333333		P02768	LEU	198	P02768	SER	220
P02768	215	P02768	217	83.09608541		P02768	ALA	191	P02768	SER	193
P02768	37	P02768	226	83.09608541		P02768	ASP	13	P02768	SER	202
P02768	380	P02768	115	83.02222222		P02768	THR	356	P02768	CYS	91
P02768	565	P02768	340	83.00884956		P02768	LYS	541	P02768	CYS	316
P02768	458	P02768	468	83.00884956		P02768	GLY	434	P02768	LYS	444
P02768	62	P02768	164	83.00884956		P02768	ASP	38	P02768	TYR	140
P02768	114	P02768	504	83.00884956		P02768	CYS	90	P02768	SER	480
P02768	35	P02768	376	83.00884956		P02768	PHE	11	P02768	THR	352
P02768	210	P02768	216	82.93545535		P02768	ARG	186	P02768	SER	192
P02768	277	P02768	216	82.86467487		P02768	CYS	253	P02768	SER	192
P02768	258	P02768	460	82.86467487		P02768	LEU	234	P02768	LYS	436
P02768	24	P02768	76	82.86467487		P02768			P02768	THR	52
P02768	96	P02768	565	82.86467487		P02768	ASP	72	P02768	LYS	541
P02768	217	P02768	280	82.86467487		P02768	SER	193	P02768	ASP	256
P02768	564	P02768	546	82.86467487		P02768	THR	540	P02768	GLN	522
P02768	590	P02768	184	82.86467487		P02768	THR	566	P02768	ARG	160
P02768	435	P02768	566	82.54385965		P02768	TYR	411	P02768	GLU	542
P02768	28	P02768	37	82.54385965		P02768			P02768	ASP	13
P02768	172	P02768	228	82.48686515		P02768	TYR	148	P02768	GLN	204
P02768	35	P02768	160	82.48686515		P02768	PHE	11	P02768	LYS	136
P02768	569	P02768	546	82.46073298		P02768	LYS	545	P02768	GLN	522
P02768	570	P02768	226	82.46073298		P02768	ALA	546	P02768	SER	202
P02768	456	P02768	209	82.46073298		P02768	LYS	432	P02768	LEU	185
P02768	446	P02768	535	82.46073298		P02768	THR	422	P02768	ALA	511
P02768	321	P02768	229	82.41949521		P02768	GLU	297	P02768	LYS	205
P02768	161	P02768	153	82.41949521		P02768	LYS	137	P02768	ASP	129
P02768	236	P02768	158	82.41949521		P02768	LYS	212	P02768	PHE	134
P02768	209	P02768	219	82.26086957		P02768	LEU	185	P02768	LYS	195
P02768	155	P02768	190	82.22029488		P02768	GLU	131	P02768	THR	166
P02768	456	P02768	207	82.22029488		P02768	LYS	432	P02768	ASP	183
P02768	36	P02768	83	82.22029488		P02768	LYS	12	P02768	ALA	59
P02768	178	P02768	226	82.14904679		P02768	LEU	154	P02768	SER	202
P02768	97	P02768	82	82.08440999		P02768	LYS	73	P02768	SER	58
P02768	447	P02768	456	82.08440999		P02768	LEU	423	P02768	LYS	432
P02768	551	P02768	492	82.08440999		P02768	THR	527	P02768	PRO	468
P02768	364	P02768	402	82.08440999		P02768	ASP	340	P02768	LYS	378
P02768	489	P02768	217	82.08440999		P02768	GLU	465	P02768	SER	193
P02768	539	P02768	550	82.08440999		P02768	THR	515	P02768	GLN	526
P02768	277	P02768	217	82.08440999		P02768	CYS	253	P02768	SER	193
P02768	36	P02768	106	82.02923474		P02768	LYS	12	P02768	GLU	82
P02768	216	P02768	187	82.02923474		P02768	SER	192	P02768	ALA	163
P02768	160	P02768	454	81.94915254		P02768	LYS	136	P02768	LEU	430
P02768	162	P02768	152	81.94915254		P02768	TYR	138	P02768	HIS	128
P02768	345	P02768	459	81.94915254		P02768	GLU	321	P02768	SER	435
P02768	298	P02768	314	81.94915254		P02768	LYS	274	P02768	ILE	290
P02768	43	P02768	76	81.94915254		P02768	PHE	19	P02768	THR	52
P02768	213	P02768	226	81.94915254		P02768	GLY	189	P02768	SER	202
P02768	502	P02768	494	81.94915254		P02768	THR	478	P02768	SER	470
P02768	312	P02768	223	81.94915254		P02768	HIS	288	P02768	LYS	199
P02768	82	P02768	90	81.94915254		P02768	SER	58	P02768	LEU	66
P02768	282	P02768	219	81.94915254		P02768	ALA	258	P02768	LYS	195
P02768	456	P02768	206	81.94915254		P02768	LYS	432	P02768	LEU	182
P02768	446	P02768	218	81.94915254		P02768	THR	422	P02768	ALA	194
P02768	267	P02768	261	81.94915254		P02768	THR	243	P02768	ASP	237
P02768	504	P02768	486	81.94915254		P02768	SER	480	P02768	VAL	462
P02768	539	P02768	557	81.94915254		P02768	THR	515	P02768	VAL	533
P02768	89	P02768	388	81.94915254		P02768	SER	65	P02768	ALA	364
P02768	282	P02768	217	81.94915254		P02768	ALA	258	P02768	SER	193
P02768	98	P02768	183	81.92567568		P02768	LEU	74	P02768	LYS	159
P02768	489	P02768	504	81.92567568		P02768	GLU	465	P02768	SER	480
P02768	306	P02768	311	81.92567568		P02768	PRO	282	P02768	SER	287
P02768	575	P02768	603	81.92567568		P02768	PHE	551	P02768	SER	579
P02768	284	P02768	219	81.9175778		P02768	LEU	260	P02768	LYS	195
P02768	249	P02768	465	81.9175778		P02768	LYS	225	P02768	PRO	441
P02768	565	P02768	266	81.9175778		P02768	LYS	541	P02768	HIS	242
P02768	497	P02768	502	81.9175778		P02768	VAL	473	P02768	THR	478
P02768	588	P02768	600	81.9175778		P02768	LYS	564	P02768	VAL	576
P02768	229	P02768	126	81.90871369		P02768	LYS	205	P02768	PHE	102
P02768	564	P02768	283	81.90871369		P02768	THR	540	P02768	ASP	259
P02768	350	P02768	343	81.90871369		P02768	PHE	326	P02768	TYR	319
P02768	172	P02768	99	81.90871369		P02768	TYR	148	P02768	CYS	75
P02768	286	P02768	29	81.90871369		P02768	LYS	262	P02768	SER	5
P02768	208	P02768	459	81.90871369		P02768	GLU	184	P02768	SER	435
P02768	280	P02768	130	81.90871369		P02768	ASP	256	P02768	LYS	106
P02768	209	P02768	82	81.90871369		P02768	LEU	185	P02768	SER	58
P02768	564	P02768	544	81.90871369		P02768	THR	540	P02768	GLU	520
P02768	186	P02768	148	81.90871369		P02768	LYS	162	P02768	CYS	124
P02768	215	P02768	456	81.90871369		P02768	ALA	191	P02768	LYS	432
P02768	217	P02768	462	81.90871369		P02768	SER	193	P02768	CYS	438
P02768	543	P02768	213	81.90871369		P02768	LYS	519	P02768	GLY	189
P02768	177	P02768	103	81.90871369		P02768	GLU	153	P02768	THR	79
P02768	81	P02768	376	81.90871369		P02768	GLU	57	P02768	THR	352
P02768	81	P02768	377	81.90871369		P02768	GLU	57	P02768	TYR	353
P02768	314	P02768	229	81.88585608		P02768	ILE	290	P02768	LYS	205
P02768	286	P02768	30	81.88585608		P02768	LYS	262	P02768	GLU	6
P02768	89	P02768	66	81.88585608		P02768	SER	65	P02768	LEU	42
P02768	117	P02768	204	81.88585608		P02768	LYS	93	P02768	PRO	180
P02768	223	P02768	239	81.73553719		P02768	LYS	199	P02768	ALA	215
P02768	89	P02768	385	81.67625308		P02768	SER	65	P02768	CYS	361
P02768	89	P02768	384	81.67625308		P02768	SER	65	P02768	CYS	360
P02768	187	P02768	498	81.67625308		P02768	ALA	163	P02768	THR	474
P02768	258	P02768	456	81.67625308		P02768	LEU	234	P02768	LYS	432
P02768	298	P02768	312	81.67625308		P02768	LYS	274	P02768	HIS	288
P02768	172	P02768	35	81.67625308		P02768	TYR	148	P02768	PHE	11
P02768	161	P02768	147	81.67625308		P02768	LYS	137	P02768	MET	123
P02768	174	P02768	98	81.66939444		P02768	TYR	150	P02768	LEU	74
P02768	317	P02768	223	81.66939444		P02768	VAL	293	P02768	LYS	199
P02768	574	P02768	426	81.66939444		P02768	ASP	550	P02768	LYS	402
P02768	462	P02768	494	81.66939444		P02768	CYS	438	P02768	SER	470
P02768	206	P02768	190	81.66939444		P02768	LEU	182	P02768	THR	166
P02768	367	P02768	468	81.60261652		P02768	VAL	343	P02768	LYS	444
P02768	96	P02768	164	81.55339806		P02768	ASP	72	P02768	TYR	140
P02768	182	P02768	459	81.55339806		P02768	ALA	158	P02768	SER	435
P02768	97	P02768	78	81.55339806		P02768	LYS	73	P02768	VAL	54
P02768	186	P02768	146	81.55339806		P02768	LYS	162	P02768	VAL	122
P02768	586	P02768	588	81.55339806		P02768	ASP	562	P02768	LYS	564
P02768	581	P02768	583	81.55339806		P02768	LYS	557	P02768	CYS	559
P02768	447	P02768	541	81.55339806		P02768	LEU	423	P02768	SER	517
P02768	287	P02768	315	81.55339806		P02768	TYR	263	P02768	ALA	291
P02768	446	P02768	217	81.55339806		P02768	THR	422	P02768	SER	193
P02768	277	P02768	130	81.55339806		P02768	CYS	253	P02768	LYS	106
P02768	92	P02768	72	81.55339806		P02768	THR	68	P02768	GLU	48
P02768	233	P02768	377	81.55339806		P02768	ARG	209	P02768	TYR	353
P02768	67	P02768	100	81.55339806		P02768	VAL	43	P02768	THR	76
P02768	321	P02768	468	81.50242326		P02768	GLU	297	P02768	LYS	444
P02768	580	P02768	267	81.50242326		P02768	GLU	556	P02768	THR	243
P02768	301	P02768	183	81.32045089		P02768	GLU	277	P02768	LYS	159
P02768	448	P02768	216	81.32045089		P02768	VAL	424	P02768	SER	192
P02768	287	P02768	316	81.32045089		P02768	TYR	263	P02768	GLU	292
P02768	276	P02768	286	81.32045089		P02768	GLU	252	P02768	LYS	262
P02768	597	P02768	603	81.25		P02768	LYS	573	P02768	SER	579
P02768	319	P02768	217	81.25		P02768	ASN	295	P02768	SER	193
P02768	117	P02768	202	81.25		P02768	LYS	93	P02768	LEU	178
P02768	311	P02768	596	81.25		P02768	SER	287	P02768	GLY	572
P02768	190	P02768	179	81.25		P02768	THR	166	P02768	LEU	155
P02768	541	P02768	553	81.25		P02768	SER	517	P02768	LEU	529
P02768	183	P02768	147	81.14558473		P02768	LYS	159	P02768	MET	123
P02768	488	P02768	530	81.14558473		P02768	HIS	464	P02768	THR	506
P02768	300	P02768	320	81.14558473		P02768	LYS	276	P02768	ASP	296
P02768	29	P02768	78	81.14558473		P02768	SER	5	P02768	VAL	54
P02768	570	P02768	569	81.14558473		P02768	ALA	546	P02768	LYS	545
P02768	311	P02768	220	81.14558473		P02768	SER	287	P02768	GLN	196
P02768	229	P02768	317	81.14558473		P02768	LYS	205	P02768	VAL	293
P02768	520	P02768	499	81.14558473		P02768	THR	496	P02768	LYS	475
P02768	438	P02768	340	81.14558473		P02768	LYS	414	P02768	CYS	316
P02768	54	P02768	42	81.07680127		P02768	TYR	30	P02768	ASN	18
P02768	92	P02768	74	81.07680127		P02768	THR	68	P02768	ALA	50
P02768	435	P02768	459	81.07680127		P02768	TYR	411	P02768	SER	435
P02768	574	P02768	562	81.07680127		P02768	ASP	550	P02768	LYS	538
P02768	544	P02768	551	81.07680127		P02768	GLU	520	P02768	THR	527
P02768	188	P02768	172	81.07680127		P02768	ALA	164	P02768	TYR	148
P02768	241	P02768	376	81.01265823		P02768	ALA	217	P02768	THR	352
P02768	437	P02768	462	80.97868982		P02768	LYS	413	P02768	CYS	438
P02768	590	P02768	321	80.97868982		P02768	THR	566	P02768	GLU	297
P02768	300	P02768	311	80.97868982		P02768	LYS	276	P02768	SER	287
P02768	187	P02768	356	80.9148265		P02768	ALA	163	P02768	TYR	332
P02768	287	P02768	280	80.86614173		P02768	TYR	263	P02768	ASP	256
P02768	417	P02768	183	80.86614173		P02768	GLU	393	P02768	LYS	159
P02768	136	P02768	117	80.8025177		P02768	LEU	112	P02768	LYS	93
P02768	311	P02768	225	80.57722309		P02768	SER	287	P02768	ALA	201
P02768	160	P02768	456	80.57722309		P02768	LYS	136	P02768	LYS	432
P02768	459	P02768	448	80.57722309		P02768	SER	435	P02768	VAL	424
P02768	459	P02768	445	80.57722309		P02768	SER	435	P02768	PRO	421
P02768	319	P02768	226	80.57722309		P02768	ASN	295	P02768	SER	202
P02768	188	P02768	149	80.57722309		P02768	ALA	164	P02768	THR	125
P02768	525	P02768	36	80.57722309		P02768	GLU	501	P02768	LYS	12
P02768	445	P02768	217	80.57722309		P02768	PRO	421	P02768	SER	193
P02768	444	P02768	213	80.57722309		P02768	THR	420	P02768	GLY	189
P02768	489	P02768	223	80.57722309		P02768	GLU	465	P02768	LYS	199
P02768	36	P02768	187	80.57722309		P02768	LYS	12	P02768	ALA	163
P02768	444	P02768	454	80.33924441		P02768	THR	420	P02768	LEU	430
P02768	311	P02768	592	80.33924441		P02768	SER	287	P02768	PHE	568
P02768	29	P02768	64	80.33924441		P02768	SER	5	P02768	VAL	40
P02768	507	P02768	161	80.33924441		P02768	ASN	483	P02768	LYS	137
P02768	446	P02768	537	80.33924441		P02768	THR	422	P02768	ILE	513
P02768	177	P02768	149	80.33924441		P02768	GLU	153	P02768	THR	125
P02768	446	P02768	214	80.33924441		P02768	THR	422	P02768	LYS	190
P02768	510	P02768	502	80.33924441		P02768	PRO	486	P02768	THR	478
P02768	59	P02768	71	80.33924441		P02768	PRO	35	P02768	THR	47
P02768	509	P02768	435	80.33924441		P02768	ARG	485	P02768	TYR	411
P02768	35	P02768	82	80.33924441		P02768	PHE	11	P02768	SER	58
P02768	528	P02768	476	80.33924441		P02768	ALA	504	P02768	TYR	452
P02768	460	P02768	448	80.33924441		P02768	LYS	436	P02768	VAL	424
P02768	578	P02768	549	80.33924441		P02768	PHE	554	P02768	LYS	525
P02768	159	P02768	460	80.33924441		P02768	LEU	135	P02768	LYS	436
P02768	287	P02768	314	80.30769231		P02768	TYR	263	P02768	ILE	290
P02768	287	P02768	317	80.30769231		P02768	TYR	263	P02768	VAL	293
P02768	311	P02768	232	80.30769231		P02768	SER	287	P02768	GLU	208
P02768	311	P02768	222	80.06134969		P02768	SER	287	P02768	LEU	198
P02768	437	P02768	457	80.06134969		P02768	LYS	413	P02768	VAL	433
P02768	438	P02768	458	80.06134969		P02768	LYS	414	P02768	GLY	434
P02768	279	P02768	130	80.06134969		P02768	ASP	255	P02768	LYS	106
