# Supplementary material for: Serum Albumin Domain Structures in Human Blood Serum by Mass Spectrometry and Computational Biology
Source: Mol Cell Proteomics. 2015 Sep 18;15(3):1105–16. doi: 10.1074/mcp.M115.048504 (PMC4813692; doi:10.1074/mcp.M115.048504)
Supplement: Supplemental Data [file 10.1074_M115.048504_mcp.M115.048504-2.zip › Supp_table_1_purified_psm.csv]

ID	Protein 1	Protein 2	peptide 1	peptide 2	site 1	site 2	m/z	z	ppm	score
90387430	P02768	P02768	FKDLGEENFK	YKAAFTECcmCcmQAADK	7	2	743.346437888707	4	-0.11656137804368	14.4674672145747
89804337	P02768	P02768	FKsda-loopDLGEENFK	YKAAFTECcmCcmQAADK	7	2	763.856916464774	4	0.08256274978725	14.3293961356718
90039260	P02768	P02768	FKDLGEENFK	YKAAFTECcmCcmQAADK	7	2	743.346078818268	4	-0.60026265073685	14.3221471118088
89817683	P02768	P02768	FKsda-loopDLGEENFK	YKAAFTECcmCcmQAADK	7	2	763.856988821862	4	0.17741380587432	14.2605118335155
89804336	P02768	P02768	FKsda-loopDLGEENFK	YKAAFTECcmCcmQAADK	7	2	763.856791116667	4	-0.08175287789742	14.1807393785177
89858369	P02768	P02768	FKsda-loopDLGEENFK	YKAAFTECcmCcmQAADK	7	2	763.856895258927	4	0.0547645472862	14.1628632653475
89873549	P02768	P02768	SLHTLFGDKLCcmTVATLR	TCcmVADESAENCcmDK	1	12	878.667024286411	4	-0.95666866397557	14.1519457782356
89805152	P02768	P02768	SLHTLFGDKLCcmTVATLR	TCcmVADESAENCcmDK	1	12	878.666663428325	4	-1.36782770555625	14.1431044624592
89793170	P02768	P02768	FKsda-loopDLGEENFK	YKAAFTECcmCcmQAADK	7	2	763.856837432387	4	-0.02103878503933	14.0691821160158
89845094	P02768	P02768	FKsda-loopDLGEENFK	YKAAFTECcmCcmQAADK	7	2	763.856972824979	4	0.1564439010732	14.0661285325764
90114631	P02768	P02768	FKsda-loopDLGEENFK	YKAAFTECcmCcmQAADK	7	2	763.856614678048	4	-0.3130417509162	14.0409128042789
90452451	P02768	P02768	FKDLGEENFK	YKAAFTECcmCcmQAADK	7	2	743.346629475634	4	0.14152402907935	14.0167166812223
89742953	P02768	P02768	FKsda-loopDLGEENFK	YKAAFTECcmCcmQAADK	7	2	763.857391122771	4	0.7047797782319	14.0142364167836
89831514	P02768	P02768	FKsda-loopDLGEENFK	YKAAFTECcmCcmQAADK	7	2	763.856798554174	4	-0.07200324010587	14.0002102568069
89845025	P02768	P02768	FKsda-loopDLGEENFK	YKAAFTECcmCcmQAADK	7	2	763.856830546838	4	-0.0300648751924	13.9897187274505
89910188	P02768	P02768	YKAAFTECcmCcmQAADK	DLGEENFK	2	5	899.071138250302	3	-0.75326787324475	13.9672231751172
90175646	P02768	P02768	FKsda-loopDLGEENFK	YKAAFTECcmCcmQAADK	7	2	763.856478869966	4	-0.49106909214044	13.9044865679159
89645861	P02768	P02768	FKsda-loopDLGEENFK	YKAAFTECcmCcmQAADK	7	2	763.856895199702	4	0.0546869106902	13.8693245018448
90062109	P02768	P02768	FKsda-loopDLGEENFK	YKAAFTECcmCcmQAADK	7	1	763.856502534868	4	-0.46004737741075	13.8440204073019
90216182	P02768	P02768	SLHTLFGDKLCcmTVATLR	TCcmVADESAENCcmDK	1	12	878.666751034804	4	-1.26800952962257	13.8238901785419
89925054	P02768	P02768	FKsda-loopDLGEENFK	YKAAFTECcmCcmQAADK	7	1	763.856726910945	4	-0.16591851671252	13.8148413620449
89885652	P02768	P02768	FKsda-loopDLGEENFK	YKAAFTECcmCcmQAADK	7	2	763.856941745642	4	0.1157027929784	13.8087097504918
89872405	P02768	P02768	FKsda-loopDLGEENFK	YKAAFTECcmCcmQAADK	7	2	763.857045722439	4	0.25200331693819	13.800520738047
89912101	P02768	P02768	FKsda-loopDLGEENFK	YKAAFTECcmCcmQAADK	8	2	763.857104029217	4	0.32843618095743	13.7994733296235
90148397	P02768	P02768	FKsda-loopDLGEENFK	YKAAFTECcmCcmQAADK	7	2	763.856752827714	4	-0.13194488706713	13.774555933874
89898769	P02768	P02768	FKsda-loopDLGEENFK	YKAAFTECcmCcmQAADK	7	2	763.856740628158	4	-0.14793697295334	13.772186805177
89830106	P02768	P02768	FKDLGEENFK	TCcmVADESAENCcmDK	2	6	702.30908079365	4	-1.12914617312598	13.7672148030014
89897481	P02768	P02768	DAHKsda-loopSEVAHR	TCcmVADESAENCcmDK	1	7	937.747889497632	3	-0.22345832128876	13.7480173336523
89896851	P02768	P02768	YKAAFTECcmCcmQAADK	DLGEENFK	2	5	899.071434430024	3	-0.42347005866116	13.7423043345637
90478837	P02768	P02768	FKDLGEENFK	YKAAFTECcmCcmQAADK	3	2	743.346503626058	4	-0.0280070529876	13.7351836658684
89926077	P02768	P02768	SLHTLFGDKLCcmTVATLR	TCcmVADESAENCcmDK	1	12	878.667303741116	4	-0.6382600342238	13.7298921177846
89683748	P02768	P02768	FKsda-loopDLGEENFK	YKAAFTECcmCcmQAADK	7	2	763.857278858166	4	0.55761497875007	13.7186545483612
89793104	P02768	P02768	FKsda-loopDLGEENFK	YKAAFTECcmCcmQAADK	7	2	763.856663497873	4	-0.24904509093528	13.7174553732364
89700550	P02768	P02768	FKDLGEENFK	TCcmVADESAENCcmDK	2	6	936.076688351476	3	-0.76612648523548	13.686881146588
89845023	P02768	P02768	FKsda-loopDLGEENFK	YKAAFTECcmCcmQAADK	7	2	763.856830546838	4	-0.0300648751924	13.6807831268842
89793103	P02768	P02768	FKsda-loopDLGEENFK	YKAAFTECcmCcmQAADK	7	2	763.856663497873	4	-0.24904509093528	13.679218314982
89830134	P02768	P02768	DAHKsda-loopSEVAHR	TCcmVADESAENCcmDK	1	7	937.747442965767	3	-0.70014499307431	13.6763872375658
89816112	P02768	P02768	FKDLGEENFK	TCcmVADESAENCcmDK	2	6	702.308945704272	4	-1.32177254968471	13.6228220198258
89703100	P02768	P02768	FKsda-loopDLGEENFK	YKAAFTECcmCcmQAADK	7	2	763.856828263495	4	-0.03305805106869	13.6082261108338
89832765	P02768	P02768	SLHTLFGDKLCcmTVATLR	TCcmVADESAENCcmDK	1	12	878.667368152243	4	-0.56487047129372	13.6053647262618
90039653	P02768	P02768	FKsda-loopDLGEENFK	YKAAFTECcmCcmQAADK	7	2	763.856837419058	4	-0.02105625766606	13.5986180479937
89944240	P02768	P02768	FKDLGEENFK	YKAAFTECcmCcmQAADK	7	2	743.347472516982	4	1.27717912243811	13.586623054857
89899943	P02768	P02768	SLHTLFGDKLCcmTVATLR	TCcmVADESAENCcmDK	1	12	878.667285404181	4	-0.65915300271522	13.5826216784687
89845089	P02768	P02768	FKsda-loopDLGEENFK	YKAAFTECcmCcmQAADK	7	2	763.856972824979	4	0.1564439010732	13.5806580061382
89925046	P02768	P02768	FKsda-loopDLGEENFK	YKAAFTECcmCcmQAADK	7	1	763.856726910945	4	-0.16591851671252	13.5600165807414
89722893	P02768	P02768	FKsda-loopDLGEENFK	YKAAFTECcmCcmQAADK	7	2	763.856838798075	4	-0.01924853952213	13.5427420431358
89683751	P02768	P02768	FKsda-loopDLGEENFK	YKAAFTECcmCcmQAADK	7	2	763.857278858166	4	0.55761497875007	13.5379415695065
89885670	P02768	P02768	FKsda-loopDLGEENFK	YKAAFTECcmCcmQAADK	7	2	763.856941745642	4	0.1157027929784	13.5315027669198
89845029	P02768	P02768	FKsda-loopDLGEENFK	YKAAFTECcmCcmQAADK	7	2	763.856830546838	4	-0.0300648751924	13.5235746818976
90038788	P02768	P02768	VPQVSTPTLVEVSR	DEGKASSAKsda-loopQR	11	4	713.634141327946	4	-0.04722509000559	13.5123663145595
90132281	P02768	P02768	FKsda-loopDLGEENFK	YKAAFTECcmCcmQAADK	7	1	763.856833164226	4	-0.0266338081042	13.5110656595147
89858377	P02768	P02768	FKsda-loopDLGEENFK	YKAAFTECcmCcmQAADK	8	2	763.856895258927	4	0.0547645472862	13.5041029547326
90141785	P02768	P02768	FKsda-loopDLGEENFK	YKAAFTECcmCcmQAADK	7	2	763.856529575793	4	-0.42460012037855	13.4857402283419
90131885	P02768	P02768	FKDLGEENFK	YKAAFTECcmCcmQAADK	3	2	743.346744471294	4	0.2964338769145	13.4801926664268
89817687	P02768	P02768	FKsda-loopDLGEENFK	YKAAFTECcmCcmQAADK	7	2	763.856830559261	4	-0.0300485901791	13.4720673097577
90265410	P02768	P02768	FKsda-loopDLGEENFK	YKAAFTECcmCcmQAADK	7	2	763.857046745951	4	0.25334501267739	13.4653074258511
89990205	P02768	P02768	FKDLGEENFK	YKAAFTECcmCcmQAADK	7	2	743.347440817608	4	1.23447711788103	13.448125106857
89663374	P02768	P02768	VPQVSTPTLVEVSR	DEGKASSAKsda-loopQR	11	4	713.633387313028	4	-1.10530319453273	13.4280177168804
90168751	P02768	P02768	FKsda-loopDLGEENFK	YKAAFTECcmCcmQAADK	7	1	763.856604150868	4	-0.32684156200519	13.4218107627542
89858376	P02768	P02768	FKsda-loopDLGEENFK	YKAAFTECcmCcmQAADK	7	2	763.856895258927	4	0.0547645472862	13.4158038339264
89843822	P02768	P02768	DAHKsda-loopSEVAHR	TCcmVADESAENCcmDK	1	7	937.747982396978	3	-0.12428537632085	13.4146736532365
90240460	P02768	P02768	FKsda-loopDLGEENFK	YKAAFTECcmCcmQAADK	8	1	763.857238048356	4	0.50411844256254	13.4077753928443
89884652	P02768	P02768	VPQVSTPTLVEVSR	DEGKASSAKsda-loopQR	11	4	713.634154964796	4	-0.02808905961767	13.4048275425545
90028928	P02768	P02768	FKDLGEENFK	YKAAFTECcmCcmQAADK	7	2	743.347418147986	4	1.20393902889398	13.4027328576108
90095279	P02768	P02768	FKsda-loopDLGEENFK	YKAAFTECcmCcmQAADK	7	1	763.856478048547	4	-0.49214586930887	13.3856575393663
89740918	P02768	P02768	VPQVSTPTLVEVSR	DEGKASSAKsda-loopQR	11	4	713.634425113405	4	0.35099936589156	13.3822794642493
89898421	P02768	P02768	FKDLGEENFK	YKAAFTECcmCcmQAADK	3	1	743.345935962439	4	-0.79270273717232	13.3693434051034
90523126	P02768	P02768	DAHKsda-loopSEVAHR	TCcmVADESAENCcmDK	1	7	937.748039060726	3	-0.06379506066605	13.3651627088381
89703096	P02768	P02768	FKsda-loopDLGEENFK	YKAAFTECcmCcmQAADK	7	2	763.856654385947	4	-0.26098968172723	13.3643432632171
89990606	P02768	P02768	FKsda-loopDLGEENFK	YKAAFTECcmCcmQAADK	7	1	763.856773620104	4	-0.1046886747382	13.3585696007727
90307939	P02768	P02768	FKsda-loopDLGEENFK	YKAAFTECcmCcmQAADK	7	1	763.85655066878	4	-0.39694986330533	13.3521735445595
89844629	P02768	P02768	VPQVSTPTLVEVSR	NLGKVGSKsda-loopCcmCcmK	11	4	732.143650191997	4	0.08542891481412	13.3491928232513
90175327	P02768	P02768	FKDLGEENFK	YKAAFTECcmCcmQAADK	3	2	743.346502805592	4	-0.02911229710162	13.3468621280646
89901539	P02768	P02768	LVNEVTEFAKTCcmVADESAENCcmDK	FKsda-loopDLGEENFK	10	5	1005.46943126676	4	-0.0636808971388	13.3466634238619
90113901	P02768	P02768	YKAAFTECcmCcmQAADK	DLGEENFK	1	1	899.071545449358	3	-0.29984939540006	13.3437447618273
90039656	P02768	P02768	FKsda-loopDLGEENFK	YKAAFTECcmCcmQAADK	7	2	763.856837419058	4	-0.02105625766606	13.3414762213415
89928001	P02768	P02768	MPCcmAEDYLSVVLNQLCcmVLHEK	LKsda-loopCcmASLQKFGER	20	8	824.417435617707	5	0.24524709582769	13.3413403993203
90471931	P02768	P02768	FKDLGEENFK	YKAAFTECcmCcmQAADK	7	2	743.346580066399	4	0.07496519481069	13.3346738587385
89803400	P02768	P02768	DAHKsda-loopSEVAHR	TCcmVADESAENCcmDK	1	7	937.747970465583	3	-0.13702251217766	13.328027564197
89845024	P02768	P02768	FKsda-loopDLGEENFK	YKAAFTECcmCcmQAADK	7	2	763.856830546838	4	-0.0300648751924	13.3264137176978
89664801	P02768	P02768	FKsda-loopDLGEENFK	YKAAFTECcmCcmQAADK	7	2	763.856848245868	4	-0.00686366932585	13.3138294466739
89767272	P02768	P02768	FKsda-loopDLGEENFK	YKAAFTECcmCcmQAADK	7	2	763.856372451889	4	-0.63056982761845	13.3087552313542
90199811	P02768	P02768	FKDLGEENFK	TCcmVADESAENCcmDK	2	6	936.076867056672	3	-0.57501226770744	13.3004667388091
89722894	P02768	P02768	FKsda-loopDLGEENFK	YKAAFTECcmCcmQAADK	7	2	763.85648637992	4	-0.48122448551162	13.2987460304768
89924644	P02768	P02768	FKDLGEENFK	YKAAFTECcmCcmQAADK	3	2	743.346221274286	4	-0.40836114693706	13.2931261430585
90545824	P02768	P02768	DAHKsda-loopSEVAHR	TCcmVADESAENCcmDK	1	7	937.747092806098	3	-1.07395134464631	13.284467013049
89831513	P02768	P02768	FKsda-loopDLGEENFK	YKAAFTECcmCcmQAADK	7	2	763.856798554174	4	-0.07200324010587	13.2749105313437
90428535	P02768	P02768	FKsda-loopDLGEENFK	YKAAFTECcmCcmQAADK	7	2	763.856776427342	4	-0.10100873832839	13.2664229725307
89742955	P02768	P02768	FKsda-loopDLGEENFK	YKAAFTECcmCcmQAADK	7	2	763.857208377613	4	0.46522382448709	13.2641920703957
89831517	P02768	P02768	FKsda-loopDLGEENFK	YKAAFTECcmCcmQAADK	7	2	763.856798554174	4	-0.07200324010587	13.2396656944799
90029287	P02768	P02768	FKsda-loopDLGEENFK	YKAAFTECcmCcmQAADK	7	1	763.856900290229	4	0.06135995233647	13.2385431829693
89911113	P02768	P02768	VPQVSTPTLVEVSR	DEGKASSAKsda-loopQR	11	4	713.634264576994	4	0.12572522697614	13.2243830138768
90008642	P02768	P02768	FKDLGEENFK	TCcmVADESAENCcmDK	2	6	936.07618249116	3	-1.30711298532052	13.2228679432401
90577454	P02768	P02768	SLHTLFGDKLCcmTVATLR	TCcmVADESAENCcmDK	1	12	878.667020954262	4	-0.96046529002529	13.2121150294757
89795770	P02768	P02768	MPCcmAEDYLSVVLNQLCcmVLHEK	LKsda-loopCcmASLQKFGER	20	8	824.4173666035	5	0.16143197250271	13.207970260233
89884325	P02768	P02768	DAHKsda-loopSEVAHR	TCcmVADESAENCcmDK	1	7	937.748179600689	3	0.08623572656912	13.2078977656144
90072046	P02768	P02768	DAHKsda-loopSEVAHR	TCcmVADESAENCcmDK	1	7	937.748226817667	3	0.13664132101713	13.2071708547773
90114570	P02768	P02768	FKsda-loopDLGEENFK	YKAAFTECcmCcmQAADK	7	2	763.856614678048	4	-0.3130417509162	13.1988901421088
90594476	P02768	P02768	FKDLGEENFK	YKAAFTECcmCcmQAADK	3	2	743.34622561171	4	-0.4025182334522	13.1870852252483
89912107	P02768	P02768	FKsda-loopDLGEENFK	YKAAFTECcmCcmQAADK	9	2	763.857104029217	4	0.32843618095743	13.181136178352
90048543	P02768	P02768	FKDLGEENFK	TCcmVADESAENCcmDK	2	6	702.308948627194	4	-1.31760470254199	13.1788003046174
90239064	P02768	P02768	FKDLGEENFK	TCcmVADESAENCcmDK	2	6	702.309146237475	4	-1.03582864454487	13.1740750314687
90000569	P02768	P02768	FKsda-loopDLGEENFK	YKAAFTECcmCcmQAADK	7	2	763.85674448802	4	-0.14287717860724	13.1732819563126
90306454	P02768	P02768	FKDLGEENFK	TCcmVADESAENCcmDK	2	6	702.308973279399	4	-1.282452679592	13.1673245008632
89742954	P02768	P02768	FKsda-loopDLGEENFK	YKAAFTECcmCcmQAADK	7	1	1018.14147395586	3	1.40407991878511	13.1579608287257
89843720	P02768	P02768	FKDLGEENFK	TCcmVADESAENCcmDK	2	6	936.07659194176	3	-0.86923074783658	13.1568527538135
89923654	P02768	P02768	DAHKsda-loopSEVAHR	TCcmVADESAENCcmDK	1	7	937.748155929684	3	0.06096619147333	13.1563698617888
89910589	P02768	P02768	DAHKsda-loopSEVAHR	TCcmVADESAENCcmDK	1	7	937.747634358301	3	-0.49582750275087	13.1535592009344
89763783	P02768	P02768	FKDLGEENFK	TCcmVADESAENCcmDK	2	6	936.076580039561	3	-0.88195941771168	13.1521120833957
89873548	P02768	P02768	SLHTLFGDKLCcmTVATLR	TCcmVADESAENCcmDK	1	12	878.667024286411	4	-0.95666866397557	13.1457872757741
89791931	P02768	P02768	FKDLGEENFK	TCcmVADESAENCcmDK	2	6	936.076630775331	3	-0.82770063175278	13.1433652307616
89701310	P02768	P02768	VPQVSTPTLVEVSR	DEGKASSAKsda-loopQR	11	4	713.634210312433	4	0.04957800156936	13.1387271186202
90202526	P02768	P02768	SLHTLFGDKLCcmTVATLR	TCcmVADESAENCcmDK	1	10	878.666696304841	4	-1.33036844571007	13.1350049313315
89872410	P02768	P02768	FKsda-loopDLGEENFK	YKAAFTECcmCcmQAADK	7	1	1018.14066479221	3	0.6085459685718	13.1325189879007
89885654	P02768	P02768	FKsda-loopDLGEENFK	YKAAFTECcmCcmQAADK	5	2	763.856941745642	4	0.1157027929784	13.1223324057152
89858372	P02768	P02768	FKsda-loopDLGEENFK	YKAAFTECcmCcmQAADK	7	2	763.856895258927	4	0.0547645472862	13.12232845793
89803430	P02768	P02768	FKDLGEENFK	TCcmVADESAENCcmDK	2	6	936.076752921116	3	-0.69707322595033	13.1116305257374
89830875	P02768	P02768	VPQVSTPTLVEVSR	NLGKVGSKsda-loopCcmCcmK	11	4	732.143467203015	4	-0.16485133965201	13.1112304490313
89803403	P02768	P02768	DAHKsda-loopSEVAHR	TCcmVADESAENCcmDK	1	7	937.747970465583	3	-0.13702251217766	13.1103150886494
89740942	P02768	P02768	VPQVSTPTLVEVSR	DEGKASSAKsda-loopQR	11	4	713.634425113405	4	0.35099936589156	13.108279821415
89818841	P02768	P02768	SLHTLFGDKLCcmTVATLR	TCcmVADESAENCcmDK	1	12	878.667305871986	4	-0.63583213675803	13.1054326788076
89815632	P02768	P02768	YKAAFTECcmCcmQAADK	DLGEENFK	1	5	899.071385427002	3	-0.47803520412349	13.1020887929553
89897357	P02768	P02768	DAHKsda-loopSEVAHR	TCcmVADESAENCcmDK	1	7	937.747414552229	3	-0.73047732982875	13.1007812047553
90147460	P02768	P02768	FKDLGEENFK	TCcmVADESAENCcmDK	2	6	936.076514781071	3	-0.9517493597906	13.0984071865442
89816214	P02768	P02768	DAHKsda-loopSEVAHR	TCcmVADESAENCcmDK	1	7	937.748116448953	3	0.0188192817522	13.095704202167
89740067	P02768	P02768	FKDLGEENFK	TCcmVADESAENCcmDK	2	6	936.077045821958	3	-0.38383378744492	13.0903937620557
89844179	P02768	P02768	VPQVSTPTLVEVSR	DEGKASSAKsda-loopQR	11	4	713.634037094481	4	-0.19349162206029	13.0895243547383
90252996	P02768	P02768	FKsda-loopDLGEENFK	YKAAFTECcmCcmQAADK	7	1	763.857124573613	4	0.35536730418904	13.0863887136985
89643734	P02768	P02768	FKDLGEENFK	TCcmVADESAENCcmDK	2	6	936.076657983652	3	-0.79860300559927	13.0724662385725
89897794	P02768	P02768	VPQVSTPTLVEVSR	DEGKASSAKsda-loopQR	11	4	713.634007847195	4	-0.23453313484417	13.0706647182582
90132282	P02768	P02768	FKsda-loopDLGEENFK	YKAAFTECcmCcmQAADK	7	1	763.856635530036	4	-0.2857074131756	13.0677621183802
89767157	P02768	P02768	FKsda-loopDLGEENFK	YKAAFTECcmCcmQAADK	7	2	763.856372451889	4	-0.63056982761845	13.0586401105773
89978879	P02768	P02768	VPQVSTPTLVEVSR	DEGKASSAKsda-loopQR	11	4	713.634183009565	4	0.01126501060987	13.0458786144422
90062046	P02768	P02768	FKsda-loopDLGEENFK	YKAAFTECcmCcmQAADK	7	2	763.856470732855	4	-0.50173582294309	13.0433375989288
90256332	P02768	P02768	LVRPEVDVMCcmTAFHDNEETFLK	YKAAFTECcmCcmQAADK	21	2	879.609739291231	5	-0.79323133487713	13.038369472179
90309398	P02768	P02768	SLHTLFGDKLCcmTVATLR	TCcmVADESAENCcmDK	1	12	878.66669773573	4	-1.32873810130467	13.035364523544
90330117	P02768	P02768	AFKsda-loopAWAVAR	LKCcmASLQKsda-loopFGER	4	2	676.121226046035	4	0.01925481950927	13.0331613121276
89835295	P02768	P02768	LVRPEVDVMCcmTAFHDNEETFLKK	FKsda-loopDLGEENFK	22	7	834.41391642364	5	0.24015273249264	13.0232807617535
89791943	P02768	P02768	FKDLGEENFK	TCcmVADESAENCcmDK	2	6	702.309009887049	4	-1.23025317223286	13.0226330413692
90252974	P02768	P02768	FKsda-loopDLGEENFK	YKAAFTECcmCcmQAADK	7	1	763.857500140568	4	0.84768842017512	13.0159381934287
90028483	P02768	P02768	VPQVSTPTLVEVSR	DEGKASSAKsda-loopQR	11	4	713.634226727395	4	0.07261244226673	13.0069610611018
90201333	P02768	P02768	FKsda-loopDLGEENFK	YKAAFTECcmCcmQAADK	7	1	763.856934521715	4	0.10623313181378	13.0004733741979
89720495	P02768	P02768	FKDLGEENFK	TCcmVADESAENCcmDK	2	6	936.076531568184	3	-0.93379657470332	12.9994803819866
90214839	P02768	P02768	FKDLGEENFK	YKAAFTECcmCcmQAADK	3	2	743.346240070239	4	-0.3830412503418	12.9971243815553
89885667	P02768	P02768	FKsda-loopDLGEENFK	YKAAFTECcmCcmQAADK	7	2	763.856941745642	4	0.1157027929784	12.9937244793506
90060906	P02768	P02768	FKDLGEENFK	TCcmVADESAENCcmDK	2	6	702.309265754	4	-0.8654078795564	12.9893843756615
90510694	P02768	P02768	DAHKsda-loopSEVAHR	TCcmVADESAENCcmDK	1	7	937.74793297938	3	-0.17704020120435	12.9807038235828
89871140	P02768	P02768	DAHKsda-loopSEVAHR	TCcmVADESAENCcmDK	1	7	937.747512995552	3	-0.62538601677059	12.9802817556798
90230654	P02768	P02768	MPCcmAEDYLSVVLNQLCcmVLHEK	LKsda-loopCcmASLQKFGER	20	8	824.417639932655	5	0.49337981047479	12.9708189876429
90142307	P02768	P02768	VHTECcmCcmHGDLLECcmADDRADLAK	LVTDLTK	1	6	864.660675882988	4	-0.73499778781124	12.9707204480794
90028191	P02768	P02768	FKDLGEENFK	TCcmVADESAENCcmDK	2	6	936.077177862023	3	-0.24262505786688	12.9703041309083
90307938	P02768	P02768	FKsda-loopDLGEENFK	YKAAFTECcmCcmQAADK	7	1	763.856774779781	4	-0.10316848393301	12.9682548149282
89925045	P02768	P02768	FKsda-loopDLGEENFK	YKAAFTECcmCcmQAADK	9	2	763.856726910945	4	-0.16591851671252	12.9654313548139
90365813	P02768	P02768	LVRPEVDVMCcmTAFHDNEETFLKK	FKsda-loopDLGEENFK	22	7	834.413654902247	5	-0.07364541016843	12.9637394861092
90085081	P02768	P02768	FKDLGEENFK	TCcmVADESAENCcmDK	2	6	702.309527731761	4	-0.49184907273649	12.9631257460827
90360291	P02768	P02768	DAHKsda-loopSEVAHR	TCcmVADESAENCcmDK	1	7	937.74771171604	3	-0.41324570714715	12.9620883327884
89960690	P02768	P02768	FKDLGEENFK	TCcmVADESAENCcmDK	2	6	936.077136751026	3	-0.28659074081105	12.957060640251
90009324	P02768	P02768	FKDLGEENFK	YKAAFTECcmCcmQAADK	7	2	743.346897288109	4	0.50229233773401	12.9552922472973
90162617	P02768	P02768	MPCcmAEDYLSVVLNQLCcmVLHEK	LKsda-loopCcmASLQKFGER	20	8	824.417354625663	5	0.14688534619202	12.9551013981892
89830096	P02768	P02768	FKDLGEENFK	TCcmVADESAENCcmDK	2	6	936.076753301029	3	-0.6966669324514	12.9546681231167
89816163	P02768	P02768	DAHKsda-loopSEVAHR	TCcmVADESAENCcmDK	1	7	937.748116448953	3	0.0188192817522	12.953616745225
89763009	P02768	P02768	YKAAFTECcmCcmQAADK	DLGEENFK	1	5	899.071703273077	3	-0.12411178160554	12.95083157365
90159287	P02768	P02768	FKsda-loopDLGEENFK	YKAAFTECcmCcmQAADK	7	2	763.856656508187	4	-0.25820769150812	12.949279852732
90345826	P02768	P02768	FKDLGEENFK	TCcmVADESAENCcmDK	2	6	936.076428168257	3	-1.04437643800009	12.9395300436861
90419781	P02768	P02768	FKDLGEENFK	TCcmVADESAENCcmDK	2	6	936.076355291504	3	-1.12231364378912	12.9385612581543
89644387	P02768	P02768	VPQVSTPTLVEVSR	DEGKASSAKsda-loopQR	11	4	713.633955868055	4	-0.3074733229673	12.9366822761131
90038790	P02768	P02768	VPQVSTPTLVEVSR	DEGKASSAKsda-loopQR	11	4	713.634141327946	4	-0.04722509000559	12.9359721119882
90397074	P02768	P02768	FKDLGEENFK	YKAAFTECcmCcmQAADK	3	2	743.346277894807	4	-0.33208803973907	12.9338594161121
90060586	P02768	P02768	YKAAFTECcmCcmQAADK	DLGEENFK	2	1	899.071312405942	3	-0.55934457204737	12.9307236833498
90028488	P02768	P02768	VPQVSTPTLVEVSR	DEGKASSAKsda-loopQR	11	4	713.633961952357	4	-0.29893547225662	12.9284596135929
90215117	P02768	P02768	FKsda-loopDLGEENFK	YKAAFTECcmCcmQAADK	7	2	763.857067645291	4	0.28074142285479	12.92600511698
90490839	P02768	P02768	YKAAFTECcmCcmQAADK	DLGEENFK	2	4	899.07132749811	3	-0.54253935669519	12.9259053114927
89884269	P02768	P02768	DAHKsda-loopSEVAHR	TCcmVADESAENCcmDK	1	7	937.747514262278	3	-0.62403374728419	12.9251955005585
90038472	P02768	P02768	FKDLGEENFK	TCcmVADESAENCcmDK	2	6	936.076803981542	3	-0.64246724040991	12.9204680771881
90391017	P02768	P02768	LVRPEVDVMCcmTAFHDNEETFLK	YKAAFTECcmCcmQAADK	19	2	879.610087256785	5	-0.39718728445915	12.9179290550607
89681412	P02768	P02768	FKDLGEENFK	TCcmVADESAENCcmDK	2	6	936.075991228879	3	-1.51165623325031	12.9173582577316
89846153	P02768	P02768	SLHTLFGDKLCcmTVATLR	TCcmVADESAENCcmDK	1	12	878.667042650988	4	-0.93574420034185	12.9138832544672
89830217	P02768	P02768	DAHKsda-loopSEVAHR	TCcmVADESAENCcmDK	1	7	937.748134136379	3	0.03770115978104	12.910950875138
90306000	P02768	P02768	YKAAFTECcmCcmQAADK	DLGEENFK	2	4	899.071184687231	3	-0.70156008726011	12.9099904285135
89804335	P02768	P02768	FKsda-loopDLGEENFK	YKAAFTECcmCcmQAADK	7	2	763.856791116667	4	-0.08175287789742	12.9089890262765
90201224	P02768	P02768	FKsda-loopDLGEENFK	YKAAFTECcmCcmQAADK	8	2	763.856934521715	4	0.10623313181378	12.9005524752972
89831512	P02768	P02768	FKsda-loopDLGEENFK	YKAAFTECcmCcmQAADK	7	2	763.856798554174	4	-0.07200324010587	12.8995338390224
89901823	P02768	P02768	MPCcmAEDYLSVVLNQLCcmVLHEK	LKsda-loopCcmASLQKFGER	20	8	824.417720908884	5	0.59172235336984	12.8973906191469
90347012	P02768	P02768	FKsda-loopDLGEENFK	YKAAFTECcmCcmQAADK	7	1	1018.14076138373	3	0.703510483545	12.8962144138357
89664809	P02768	P02768	FKsda-loopDLGEENFK	YKAAFTECcmCcmQAADK	7	2	763.856671851567	4	-0.23809444719828	12.8928865329515
89856974	P02768	P02768	FKDLGEENFK	TCcmVADESAENCcmDK	2	6	702.309075952204	4	-1.13604967809411	12.8927467340219
90120437	P02768	P02768	FKDLGEENFK	TCcmVADESAENCcmDK	2	6	936.076450798585	3	-1.02017469380178	12.8915731626582
89740882	P02768	P02768	VPQVSTPTLVEVSR	DEGKASSAKsda-loopQR	11	4	713.634597694806	4	0.59317574366844	12.8864084614029
90239478	P02768	P02768	VPQVSTPTLVEVSR	DEGKASSAKsda-loopQR	11	4	713.634099504236	4	-0.10591458112915	12.8720113953796
90321271	P02768	P02768	SLHTLFGDKLCcmTVATLR	TCcmVADESAENCcmDK	1	12	878.666786626974	4	-1.22745607353498	12.871864829324
90265409	P02768	P02768	FKsda-loopDLGEENFK	YKAAFTECcmCcmQAADK	7	2	763.857180686896	4	0.42892477172273	12.8705889712467
89961732	P02768	P02768	FKsda-loopDLGEENFK	YKAAFTECcmCcmQAADK	7	2	763.856973294862	4	0.15705985859418	12.8702852012804
89721187	P02768	P02768	VPQVSTPTLVEVSR	DEGKASSAKsda-loopQR	11	4	713.633908701278	4	-0.37366052007231	12.8700630309577
89816586	P02768	P02768	VPQVSTPTLVEVSR	DEGKASSAKsda-loopQR	11	4	713.634105579623	4	-0.09738924060361	12.8674715870729
90227851	P02768	P02768	FKsda-loopDLGEENFK	YKAAFTECcmCcmQAADK	7	2	763.857059645592	4	0.27025482211712	12.8656243377477
90241457	P02768	P02768	SLHTLFGDKLCcmTVATLR	TCcmVADESAENCcmDK	1	12	878.667061008802	4	-0.91482744255294	12.8608636683248
90168748	P02768	P02768	FKsda-loopDLGEENFK	YKAAFTECcmCcmQAADK	7	1	1018.13974437236	3	-0.29637016206792	12.8604725928254
89897369	P02768	P02768	FKDLGEENFK	TCcmVADESAENCcmDK	2	6	936.076611072158	3	-0.84877196364405	12.857958864387
89913303	P02768	P02768	SLHTLFGDKLCcmTVATLR	TCcmVADESAENCcmDK	1	12	878.667394276822	4	-0.53510431854451	12.857011849355
89871200	P02768	P02768	DAHKsda-loopSEVAHR	TCcmVADESAENCcmDK	1	7	937.748363404789	3	0.28245232719924	12.8550067520569
90347007	P02768	P02768	FKsda-loopDLGEENFK	YKAAFTECcmCcmQAADK	7	2	763.856890186332	4	0.04811501215961	12.8487096527922
90061068	P02768	P02768	VPQVSTPTLVEVSR	DEGKASSAKsda-loopQR	11	4	713.634035506377	4	-0.19572014296653	12.8439797430387
89859725	P02768	P02768	SLHTLFGDKLCcmTVATLR	TCcmVADESAENCcmDK	1	12	878.667103978248	4	-0.86586837272595	12.8410172360408
90501882	P02768	P02768	FKsda-loopDLGEENFK	YKAAFTECcmCcmQAADK	6	2	763.856303112217	4	-0.72146543021761	12.8303680658182
89910972	P02768	P02768	VPQVSTPTLVEVSR	DEGKASSAKsda-loopQR	11	4	713.634107954089	4	-0.09405725015238	12.8300645927859
89923206	P02768	P02768	YKAAFTECcmCcmQAADK	DLGEENFK	1	5	899.071335834432	3	-0.53325681443864	12.8289961609419
90391098	P02768	P02768	LVRPEVDVMCcmTAFHDNEETFLK	YKAAFTECcmCcmQAADK	21	1	1099.2607068642	4	-0.47284381980568	12.8252133667385
89925052	P02768	P02768	FKsda-loopDLGEENFK	YKAAFTECcmCcmQAADK	7	2	763.856726910945	4	-0.16591851671252	12.8216198346078
89741592	P02768	P02768	VPQVSTPTLVEVSR	NLGKVGSKsda-loopCcmCcmK	11	4	732.143820595347	4	0.3184953723082	12.8197261612466
89924048	P02768	P02768	VPQVSTPTLVEVSR	DEGKASSAKsda-loopQR	11	4	713.634156367035	4	-0.02612135544424	12.8189423700439
90000637	P02768	P02768	FKsda-loopDLGEENFK	YKAAFTECcmCcmQAADK	7	2	763.856808513634	4	-0.05894763880435	12.8185813024798
89724446	P02768	P02768	RPCcmFSALEVDETYVPK	VTKCcmCcmTESLVNR	10	3	865.423703391744	4	-0.50181234125842	12.7974645664034
90251696	P02768	P02768	DAHKsda-loopSEVAHR	TCcmVADESAENCcmDK	1	7	937.748430479779	3	0.35405696810674	12.7907692630866
90373153	P02768	P02768	DAHKsda-loopSEVAHR	TCcmVADESAENCcmDK	1	7	937.747989954227	3	-0.11621777764758	12.7895159962494
90157739	P02768	P02768	DAHKsda-loopSEVAHR	TCcmVADESAENCcmDK	1	7	937.748549248675	3	0.48084646314219	12.7874866982967
89924417	P02768	P02768	VPQVSTPTLVEVSR	NLGKVGSKsda-loopCcmCcmK	11	4	732.143615872084	4	0.03848840241567	12.7868557111153
89927999	P02768	P02768	MPCcmAEDYLSVVLNQLCcmVLHEK	LKsda-loopCcmASLQKFGER	20	8	824.417435617707	5	0.24524709582769	12.7830888640625
89856531	P02768	P02768	AFKAWAVAR	LKsda-loopCcmASLQKsda-loopFGER	3	10	676.121479280658	4	0.39435390940541	12.776146246231
89704515	P02768	P02768	SLHTLFGDKLCcmTVATLR	TCcmVADESAENCcmDK	1	10	878.666946358809	4	-1.04545879890103	12.773280256821
90522639	P02768	P02768	YKAAFTECcmCcmQAADK	DLGEENFK	2	4	899.071632273091	3	-0.20317067210118	12.7690851908098
89763756	P02768	P02768	DAHKsda-loopSEVAHR	TCcmVADESAENCcmDK	1	7	937.747168241729	3	-0.99342145909815	12.7681047419597
89848106	P02768	P02768	MPCcmAEDYLSVVLNQLCcmVLHEK	LKsda-loopCcmASLQKFGER	20	8	824.417668777456	5	0.52841072167274	12.7665558310099
89703103	P02768	P02768	FKsda-loopDLGEENFK	YKAAFTECcmCcmQAADK	7	2	1018.14021443757	3	0.16577718400693	12.7665086373307
89843762	P02768	P02768	DAHKsda-loopSEVAHR	TCcmVADESAENCcmDK	1	7	937.747764373615	3	-0.35703210596663	12.7636906033428
89792222	P02768	P02768	VPQVSTPTLVEVSR	DEGKASSAKsda-loopQR	11	4	713.634066340785	4	-0.15245148715483	12.7529404059465
89830503	P02768	P02768	VPQVSTPTLVEVSR	DEGKASSAKsda-loopQR	11	4	713.634104372248	4	-0.09908350028397	12.7524265338573
90213728	P02768	P02768	FKDLGEENFK	TCcmVADESAENCcmDK	2	6	936.076728619375	3	-0.72306244354098	12.7479820179243
89829639	P02768	P02768	YKAAFTECcmCcmQAADK	DLGEENFK	2	5	899.071487475234	3	-0.36440391411991	12.7446181714554
90385060	P02768	P02768	NECcmFLQHK	CcmASLQKFGER	1	6	588.785894068973	4	-0.01973161155821	12.7407461892915
89830496	P02768	P02768	VPQVSTPTLVEVSR	DEGKASSAKsda-loopQR	11	4	713.634104372248	4	-0.09908350028397	12.7389271672008
90039652	P02768	P02768	FKsda-loopDLGEENFK	YKAAFTECcmCcmQAADK	7	2	763.856837419058	4	-0.02105625766606	12.7381340783479
89803401	P02768	P02768	DAHKsda-loopSEVAHR	TCcmVADESAENCcmDK	1	7	937.747970465583	3	-0.13702251217766	12.7340282303984
89952501	P02768	P02768	VPQVSTPTLVEVSR	DEGKASSAKsda-loopQR	11	4	713.634132597318	4	-0.05947642114175	12.728087769337
89979396	P02768	P02768	FKDLGEENFK	YKAAFTECcmCcmQAADK	7	2	743.347225474965	4	0.94439055213062	12.726477498005
89648653	P02768	P02768	LVNEVTEFAKTCcmVADESAENCcmDK	FKsda-loopDLGEENFK	10	5	1005.4692897348	4	-0.20458411617628	12.7243627093369
90252973	P02768	P02768	FKsda-loopDLGEENFK	YKAAFTECcmCcmQAADK	7	2	763.857124573613	4	0.35536730418904	12.7224542138768
89739414	P02768	P02768	AFKAWAVAR	LKsda-loopCcmASLQKsda-loopFGER	3	11	676.120950557512	4	-0.38880744668823	12.7190880230241
89701266	P02768	P02768	VPQVSTPTLVEVSR	DEGKASSAKsda-loopQR	11	4	713.634210312433	4	0.04957800156936	12.7163675110425
89999823	P02768	P02768	VPQVSTPTLVEVSR	DEGKASSAKsda-loopQR	11	4	713.63420450326	4	0.04142622817733	12.7155589386526
90330236	P02768	P02768	AFKAWAVAR	LKsda-loopCcmASLQKsda-loopFGER	3	4	676.121787033855	4	0.85020762571306	12.7148056613871
90332016	P02768	P02768	FKsda-loopDLGEENFK	YKAAFTECcmCcmQAADK	7	1	763.856842654357	4	-0.01419343810452	12.7117171555332
89871145	P02768	P02768	DAHKsda-loopSEVAHR	TCcmVADESAENCcmDK	1	7	937.747512995552	3	-0.62538601677059	12.7100022846414
89910588	P02768	P02768	DAHKsda-loopSEVAHR	TCcmVADESAENCcmDK	1	7	937.747634358301	3	-0.49582750275087	12.6944309943133
89923594	P02768	P02768	DAHKsda-loopSEVAHR	TCcmVADESAENCcmDK	1	7	937.747715352122	3	-0.40936407647884	12.6893502773607
90239965	P02768	P02768	FKDLGEENFK	YKAAFTECcmCcmQAADK	3	2	743.346225956555	4	-0.40205369512251	12.6865770531589
90000567	P02768	P02768	FKsda-loopDLGEENFK	YKAAFTECcmCcmQAADK	7	2	763.85674448802	4	-0.14287717860724	12.6858526975974
89683745	P02768	P02768	FKsda-loopDLGEENFK	YKAAFTECcmCcmQAADK	7	2	763.856706804214	4	-0.1922759160971	12.6848955325766
89767284	P02768	P02768	FKsda-loopDLGEENFK	YKAAFTECcmCcmQAADK	7	2	763.856372451889	4	-0.63056982761845	12.6798717215623
89791497	P02768	P02768	AFKAWAVAR	LKsda-loopCcmASLQKsda-loopFGER	3	11	676.121476704035	4	0.39053733429583	12.6780481907054
89681454	P02768	P02768	DAHKsda-loopSEVAHR	TCcmVADESAENCcmDK	1	7	937.747756379062	3	-0.36556654027894	12.677509701105
89663373	P02768	P02768	VPQVSTPTLVEVSR	DEGKASSAKsda-loopQR	11	4	713.63398470882	4	-0.26700226428841	12.6764763258201
89830211	P02768	P02768	DAHKsda-loopSEVAHR	TCcmVADESAENCcmDK	1	7	703.562950013714	4	0.08082192706913	12.6747593214619
89740214	P02768	P02768	DAHKsda-loopSEVAHR	TCcmVADESAENCcmDK	1	7	937.746397249732	3	-1.81647942629772	12.6730127555012
90186643	P02768	P02768	FKsda-loopDLGEENFK	YKAAFTECcmCcmQAADK	7	2	763.856586581318	4	-0.34987303572082	12.6726749992256
89857629	P02768	P02768	YKAAFTECcmCcmQAADK	Ksda-loopYLYEIAR	1	2	721.102968307921	4	0.42713244979854	12.6701111297242
89857560	P02768	P02768	KYsda-loopLYEIAR	YKAAFTECcmCcmQAADK	1	1	721.102968307921	4	0.42713244979854	12.6701111297242
89844652	P02768	P02768	VPQVSTPTLVEVSR	NLGKVGSKsda-loopCcmCcmK	11	4	732.143650191997	4	0.08542891481412	12.6680182709286
89923618	P02768	P02768	FKDLGEENFK	TCcmVADESAENCcmDK	2	6	936.076888486386	3	-0.55209450646041	12.6680006710583
89969607	P02768	P02768	FKDLGEENFK	YKAAFTECcmCcmQAADK	7	2	990.792940319804	3	-8.11585847691153E-05	12.6671755209195
90347011	P02768	P02768	FKsda-loopDLGEENFK	YKAAFTECcmCcmQAADK	7	2	763.856562076841	4	-0.38199532787511	12.6660735382372
89978883	P02768	P02768	VPQVSTPTLVEVSR	DEGKASSAKsda-loopQR	11	4	713.634183009565	4	0.01126501060987	12.6598677573977
89843758	P02768	P02768	DAHKsda-loopSEVAHR	TCcmVADESAENCcmDK	1	7	937.747764373615	3	-0.35703210596663	12.6582457765696
90084787	P02768	P02768	AFKAWAVAR	LKsda-loopCcmASLQKsda-loopFGER	3	11	676.121511329202	4	0.44182522089083	12.6573812096317
90240465	P02768	P02768	FKsda-loopDLGEENFK	YKAAFTECcmCcmQAADK	7	1	763.857238048356	4	0.50411844256254	12.6573361040529
89858094	P02768	P02768	FKDLGEENFK	YKAAFTECcmCcmQAADK	3	2	743.345168337993	4	-1.8267642502935	12.655394336126
89923927	P02768	P02768	VPQVSTPTLVEVSR	DEGKASSAKsda-loopQR	11	4	713.63392599557	4	-0.34939215168955	12.6489277528932
89857005	P02768	P02768	DAHKsda-loopSEVAHR	TCcmVADESAENCcmDK	1	7	937.748010308902	3	-0.09448852820493	12.6485899240537
89979397	P02768	P02768	FKDLGEENFK	YKAAFTECcmCcmQAADK	7	2	990.79306078808	3	0.12163031928656	12.6464047682748
90186640	P02768	P02768	FKsda-loopDLGEENFK	YKAAFTECcmCcmQAADK	7	2	763.856814824534	4	-0.05067484131944	12.6420359069551
90028932	P02768	P02768	FKDLGEENFK	YKAAFTECcmCcmQAADK	7	2	743.347418147986	4	1.20393902889398	12.6307792991842
89793100	P02768	P02768	FKsda-loopDLGEENFK	YKAAFTECcmCcmQAADK	7	2	1018.13997462265	3	-0.0699982498169	12.6299124519345
89740844	P02768	P02768	VPQVSTPTLVEVSR	DEGKASSAKsda-loopQR	11	4	713.634425113405	4	0.35099936589156	12.6239787526207
89912103	P02768	P02768	FKsda-loopDLGEENFK	YKAAFTECcmCcmQAADK	7	2	1018.14063780553	3	0.58201385707763	12.6221328240083
90227850	P02768	P02768	FKsda-loopDLGEENFK	YKAAFTECcmCcmQAADK	7	2	763.857059645592	4	0.27025482211712	12.6170937468935
90306446	P02768	P02768	FKDLGEENFK	TCcmVADESAENCcmDK	2	6	936.07626784132	3	-1.21583623783128	12.6161347553882
90389014	P02768	P02768	SLHTLFGDKLCcmTVATLR	TCcmVADESAENCcmDK	1	10	878.667231810773	4	-0.72021693648398	12.6121361199537
89741586	P02768	P02768	VPQVSTPTLVEVSR	NLGKVGSKsda-loopCcmCcmK	11	4	732.143820595347	4	0.3184953723082	12.6115298843251
89816479	P02768	P02768	VPQVSTPTLVEVSR	DEGKASSAKsda-loopQR	11	4	713.63402885674	4	-0.20505130497784	12.6106361043661
90252989	P02768	P02768	FKsda-loopDLGEENFK	YKAAFTECcmCcmQAADK	7	2	763.857500140568	4	0.84768842017512	12.6057165831709
90306803	P02768	P02768	VPQVSTPTLVEVSR	DEGKASSAKsda-loopQR	11	4	713.634415559405	4	0.33759263098379	12.6038545926898
90332025	P02768	P02768	FKsda-loopDLGEENFK	YKAAFTECcmCcmQAADK	7	1	1018.14060307991	3	0.54787316171119	12.6018245346163
89925057	P02768	P02768	FKsda-loopDLGEENFK	YKAAFTECcmCcmQAADK	7	2	1018.13971712478	3	-0.32315877884022	12.6014862454459
89857081	P02768	P02768	DAHKsda-loopSEVAHR	TCcmVADESAENCcmDK	1	7	937.748010308902	3	-0.09448852820493	12.600189989373
89683743	P02768	P02768	FKsda-loopDLGEENFK	YKAAFTECcmCcmQAADK	7	2	763.857278858166	4	0.55761497875007	12.5987848657163
90373157	P02768	P02768	DAHKsda-loopSEVAHR	TCcmVADESAENCcmDK	1	7	937.747685739295	3	-0.44097669155633	12.5962732052261
90299567	P02768	P02768	SLHTLFGDKLCcmTVATLR	TCcmVADESAENCcmDK	1	12	878.667293397881	4	-0.65004503986717	12.5924826775262
89969604	P02768	P02768	FKDLGEENFK	YKAAFTECcmCcmQAADK	7	1	990.792940319804	3	-8.11585847691153E-05	12.5885543486696
89871029	P02768	P02768	FKDLGEENFK	TCcmVADESAENCcmDK	2	6	702.309126746758	4	-1.06362080890897	12.5878230101224
90062001	P02768	P02768	FKsda-loopDLGEENFK	YKAAFTECcmCcmQAADK	7	2	763.856470732855	4	-0.50173582294309	12.5860450820481
89911714	P02768	P02768	FKDLGEENFK	YKAAFTECcmCcmQAADK	7	2	990.792666643463	3	-0.27658176974063	12.5753938980557
90461443	P02768	P02768	FKsda-loopDLGEENFK	YKAAFTECcmCcmQAADK	7	2	763.856976211394	4	0.16088306583391	12.5744773630173
89844722	P02768	P02768	FKDLGEENFK	YKAAFTECcmCcmQAADK	3	2	743.346179819394	4	-0.46420474147311	12.5734540547997
90298425	P02768	P02768	VPQVSTPTLVEVSR	DEGKASSAKsda-loopQR	11	4	713.633719839032	4	-0.63868313761721	12.5726777751799
89944789	P02768	P02768	FKsda-loopDLGEENFK	YKAAFTECcmCcmQAADK	7	2	763.85689161907	4	0.04999315180142	12.5719322210006
90136326	P02768	P02768	LVRPEVDVMCcmTAFHDNEETFLK	YKAAFTECcmCcmQAADK	20	1	879.609705377738	5	-0.83183066443746	12.569485058061
89901817	P02768	P02768	MPCcmAEDYLSVVLNQLCcmVLHEK	LKsda-loopCcmASLQKFGER	20	8	824.417720908884	5	0.59172235336984	12.5678203455672
90266428	P02768	P02768	SLHTLFGDKLCcmTVATLR	TCcmVADESAENCcmDK	1	12	878.667019242244	4	-0.96241595063159	12.5606074326493
90141263	P02768	P02768	FKDLGEENFK	TCcmVADESAENCcmDK	2	6	702.309229309497	4	-0.91737475253894	12.5565487994645
89792220	P02768	P02768	VPQVSTPTLVEVSR	DEGKASSAKsda-loopQR	11	4	713.634066340785	4	-0.15245148715483	12.5535095786916
89743366	P02768	P02768	SLHTLFGDKLCcmTVATLR	LVNEVTEFAK	9	4	1054.90065020053	3	0.38188608716918	12.5513175378238
89744693	P02768	P02768	SLHTLFGDKLCcmTVATLR	TCcmVADESAENCcmDK	1	10	878.666816272157	4	-1.19367857072059	12.547969498972
89644417	P02768	P02768	VPQVSTPTLVEVSR	DEGKASSAKsda-loopQR	11	4	713.633955868055	4	-0.3074733229673	12.5473470744065
89793169	P02768	P02768	FKsda-loopDLGEENFK	YKAAFTECcmCcmQAADK	7	1	763.856837432387	4	-0.02103878503933	12.5472086998903
89910970	P02768	P02768	VPQVSTPTLVEVSR	DEGKASSAKsda-loopQR	11	4	713.634264576994	4	0.12572522697614	12.5446934849551
89724514	P02768	P02768	SLHTLFGDKLCcmTVATLR	TCcmVADESAENCcmDK	1	10	878.666685013991	4	-1.3432331569354	12.5442106240192
90359756	P02768	P02768	AFKsda-loopAWAVAR	LKCcmASLQKsda-loopFGER	5	2	676.1212509363	4	0.05612306312323	12.5369675377494
90168469	P02768	P02768	FKDLGEENFK	YKAAFTECcmCcmQAADK	3	2	743.346472231692	4	-0.07029818351822	12.5367446757877
89928002	P02768	P02768	MPCcmAEDYLSVVLNQLCcmVLHEK	LKsda-loopCcmASLQKFGER	20	8	824.417435617707	5	0.24524709582769	12.5271601297257
90228059	P02768	P02768	SLHTLFGDKLCcmTVATLR	LVNEVTEFAK	9	4	1054.90031415038	3	0.06302054857631	12.5244327384894
90288880	P02768	P02768	SLHTLFGDKLCcmTVATLR	TCcmVADESAENCcmDK	1	12	878.667167344628	4	-0.79366918671876	12.5198805476893
89923595	P02768	P02768	DAHKsda-loopSEVAHR	TCcmVADESAENCcmDK	1	7	937.747715352122	3	-0.40936407647884	12.5192844807271
89872121	P02768	P02768	FKDLGEENFK	YKAAFTECcmCcmQAADK	7	2	990.792501081788	3	-0.44385199897603	12.5155432908504
89884279	P02768	P02768	DAHKsda-loopSEVAHR	TCcmVADESAENCcmDK	1	7	937.747514262278	3	-0.62403374728419	12.5139110012135
89682703	P02768	P02768	VPQVSTPTLVEVSR	NLGKVGSKsda-loopCcmCcmK	11	4	732.143828061397	4	0.32870694277721	12.5128887536567
90086542	P02768	P02768	SLHTLFGDKLCcmTVATLR	TCcmVADESAENCcmDK	1	10	878.667636350324	4	-0.25928755592565	12.5127455533277
89792651	P02768	P02768	VPQVSTPTLVEVSR	NLGKVGSKsda-loopCcmCcmK	11	4	732.143660382884	4	0.09936733756714	12.5111564776991
89835004	P02768	P02768	MPCcmAEDYLSVVLNQLCcmVLHEK	LKsda-loopCcmASLQKFGER	20	8	824.417620166641	5	0.46937474009447	12.5077300149119
90420060	P02768	P02768	VPQVSTPTLVEVSR	DEGKASSAKsda-loopQR	11	4	713.634410955727	4	0.33113247909044	12.5060998236191
90318038	P02768	P02768	YKAAFTECcmCcmQAADK	DLGEENFK	1	3	899.071346307803	3	-0.52159465595606	12.503735279162
90094696	P02768	P02768	FKDLGEENFK	TCcmVADESAENCcmDK	2	6	702.309884678438	4	0.01712762141809	12.5008084844218
89816177	P02768	P02768	DAHKsda-loopSEVAHR	TCcmVADESAENCcmDK	1	7	937.744397583891	3	-3.9511849856394	12.499049450386
89913301	P02768	P02768	SLHTLFGDKLCcmTVATLR	TCcmVADESAENCcmDK	1	12	878.667394276822	4	-0.53510431854451	12.4987075855991
89683750	P02768	P02768	FKsda-loopDLGEENFK	YKAAFTECcmCcmQAADK	7	2	1018.13975639012	3	-0.28455483127769	12.4980787044011
89858367	P02768	P02768	FKsda-loopDLGEENFK	YKAAFTECcmCcmQAADK	7	1	1018.1405435725	3	0.48936810540793	12.494427553564
90264301	P02768	P02768	DAHKsda-loopSEVAHR	TCcmVADESAENCcmDK	1	7	937.748238528426	3	0.1491429209248	12.492778738306
90121418	P02768	P02768	FKsda-loopDLGEENFK	YKAAFTECcmCcmQAADK	7	2	763.856482065436	4	-0.48688023229932	12.4862286492223
90214243	P02768	P02768	VPQVSTPTLVEVSR	DEGKASSAKsda-loopQR	11	4	713.634158946492	4	-0.02250170954349	12.4821672293213
90227067	P02768	P02768	VPQVSTPTLVEVSR	DEGKASSAKsda-loopQR	11	4	713.634191569563	4	0.0232769034261	12.4810121883735
90373569	P02768	P02768	DAHKsda-loopSsda-loopEVAHR	TCcmVADESAENCcmDK	1	7	965.095308402063	3	0.10804187686458	12.4759660664993
89901537	P02768	P02768	LVNEVTEFAKTCcmVADESAENCcmDK	FKsda-loopDLGEENFK	10	5	1005.46943126676	4	-0.0636808971388	12.4733312325616
90345807	P02768	P02768	DAHKsda-loopSEVAHR	TCcmVADESAENCcmDK	1	7	937.74826091333	3	0.17303950299318	12.4731246237954
90072005	P02768	P02768	FKDLGEENFK	TCcmVADESAENCcmDK	2	6	936.07682666209	3	-0.61821178914664	12.4722359014634
90159289	P02768	P02768	FKsda-loopDLGEENFK	YKAAFTECcmCcmQAADK	7	1	1018.13962779457	3	-0.4109842945901	12.4700666179214
90072056	P02768	P02768	DAHKsda-loopSEVAHR	TCcmVADESAENCcmDK	1	7	937.748226817667	3	0.13664132101713	12.4663953502354
89792221	P02768	P02768	VPQVSTPTLVEVSR	DEGKASSAKsda-loopQR	11	4	713.634066340785	4	-0.15245148715483	12.4663244268128
90330767	P02768	P02768	DAHKsda-loopSEVAHR	TCcmVADESAENCcmDK	1	7	937.748057643515	3	-0.04395735477988	12.4657642436012
89816853	P02768	P02768	YKAAFTECcmCcmQAADK	Ksda-loopYLYEIAR	1	2	721.102908908387	4	0.34464402501957	12.4639896310363
89795771	P02768	P02768	MPCcmAEDYLSVVLNQLCcmVLHEK	LKsda-loopCcmASLQKFGER	20	8	824.4173666035	5	0.16143197250271	12.4635987761152
89871419	P02768	P02768	VPQVSTPTLVEVSR	DEGKASSAKsda-loopQR	11	4	713.634239650602	4	0.09074704683517	12.4610501977853
90168104	P02768	P02768	FKDLGEENFK	TCcmVADESAENCcmDK	2	6	702.309092286037	4	-1.1127589715799	12.4604607609298
89821665	P02768	P02768	LVRPEVDVMCcmTAFHDNEETFLK	YKAAFTECcmCcmQAADK	20	1	879.609403195907	5	-1.17576504225735	12.458054148557
89910973	P02768	P02768	VPQVSTPTLVEVSR	DEGKASSAKsda-loopQR	11	4	713.634107954089	4	-0.09405725015238	12.4561864296926
89897360	P02768	P02768	DAHKsda-loopSEVAHR	TCcmVADESAENCcmDK	1	7	937.747414552229	3	-0.73047732982875	12.4549414952179
90072187	P02768	P02768	VPQVSTPTLVEVSR	DEGKASSAKsda-loopQR	11	4	713.633782395105	4	-0.55090077477594	12.4547673992146
89897478	P02768	P02768	DAHKsda-loopSEVAHR	TCcmVADESAENCcmDK	1	7	937.747943508718	3	-0.16579980488307	12.453007433447
90265728	P02768	P02768	FKDLGEENFK	HPYFYAPELLFFAKR	7	14	802.414111321577	4	0.0628953800054	12.4522088150562
89739242	P02768	P02768	YKAAFTECcmCcmQAADK	DLGEENFK	1	2	899.072274702718	3	0.51217839197196	12.4500764503607
89979851	P02768	P02768	FKsda-loopDLGEENFK	YKAAFTECcmCcmQAADK	7	1	763.856529612476	4	-0.42455203358402	12.4499997468475
90159288	P02768	P02768	FKsda-loopDLGEENFK	YKAAFTECcmCcmQAADK	7	2	763.856656508187	4	-0.25820769150812	12.448083791968
89857003	P02768	P02768	DAHKsda-loopSEVAHR	TCcmVADESAENCcmDK	1	7	937.748010308902	3	-0.09448852820493	12.4470722941209
89935154	P02768	P02768	FKDLGEENFK	YKAAFTECcmCcmQAADK	7	2	743.347186343911	4	0.89167738345014	12.4444793016874
89901821	P02768	P02768	MPCcmAEDYLSVVLNQLCcmVLHEK	LKsda-loopCcmASLQKFGER	20	8	824.417720908884	5	0.59172235336984	12.4437817708182
90278307	P02768	P02768	RPCcmFSALEVDETYVPK	HKPK	11	2	626.076587266812	4	-0.2526118910662	12.4429970305396
89816128	P02768	P02768	FKDLGEENFK	TCcmVADESAENCcmDK	2	6	936.076728422878	3	-0.72327258509325	12.4408470783623
89844716	P02768	P02768	FKDLGEENFK	YKAAFTECcmCcmQAADK	7	2	990.79276182542	3	-0.18041755915427	12.4384687197127
89844178	P02768	P02768	VPQVSTPTLVEVSR	DEGKASSAKsda-loopQR	11	4	713.634037094481	4	-0.19349162206029	12.4360648254701
89989599	P02768	P02768	VPQVSTPTLVEVSR	DEGKASSAKsda-loopQR	11	4	713.634222978676	4	0.06735201917089	12.435741009557
89847980	P02768	P02768	MPCcmAEDYLSVVLNQLCcmVLHEK	LKsda-loopCcmASLQKFGER	20	8	824.417668777456	5	0.52841072167274	12.4325924115242
89662775	P02768	P02768	FKDLGEENFK	TCcmVADESAENCcmDK	2	6	936.076214688689	3	-1.27267970806414	12.4318328795373
90359875	P02768	P02768	TCcmVADESAENCcmDK	DAHKSEVAHR	6	4	910.401789764443	3	0.87570905181686	12.42907607897
89744874	P02768	P02768	SLHTLFGDKLCcmTVATLR	TCcmVADESAENCcmDK	9	8	878.66825880543	4	0.44993320088488	12.4246463981626
89898768	P02768	P02768	FKsda-loopDLGEENFK	YKAAFTECcmCcmQAADK	7	2	1018.1402170948	3	0.16838965518684	12.4237383235716
90131000	P02768	P02768	DAHKsda-loopSEVAHR	TCcmVADESAENCcmDK	1	7	937.748277970735	3	0.19124881406384	12.4226200071569
89934525	P02768	P02768	FKDLGEENFK	TCcmVADESAENCcmDK	2	6	936.077406380258	3	0.00176114184797	12.4208484907595
89829290	P02768	P02768	EFNAETFTFHADICcmTLSEK	ER	17	1	882.410477934323	3	-0.51826327224677	12.4196348525171
90398615	P02768	P02768	SLHTLFGDKLCcmTVATLR	TCcmVADESAENCcmDK	1	12	878.667593717448	4	-0.30786314038076	12.4182441394664
89911789	P02768	P02768	HKsda-loopPKsda-loopATK	EQLKsda-loopAVMDDFAAFVEK	6	1	745.149059625113	4	0.76163400149822	12.4149189033738
90534744	P02768	P02768	DAHKsda-loopSEVAHR	TCcmVADESAENCcmDK	1	7	937.747506029731	3	-0.63282224759958	12.4114467242562
89898772	P02768	P02768	FKsda-loopDLGEENFK	YKAAFTECcmCcmQAADK	7	2	1018.1402170948	3	0.16838965518684	12.4113809131584
89888718	P02768	P02768	MPCcmAEDYLSVVLNQLCcmVLHEK	LKsda-loopCcmASLQKFGER	20	8	824.417558183036	5	0.39409801501877	12.4110004846293
89763992	P02768	P02768	DAHKsda-loopSEVAHR	TCcmVADESAENCcmDK	1	7	937.747168241729	3	-0.99342145909815	12.4102377922185
89978897	P02768	P02768	VPQVSTPTLVEVSR	DEGKASSAKsda-loopQR	11	4	713.634183009565	4	0.01126501060987	12.4091492808303
89842161	P02768	P02768	RPCcmFSALEVDETYVPK	HKPK	12	1	626.077054573941	4	0.49499641879816	12.4086342371284
90217879	P02768	P02768	MPCcmAEDYLSVVLNQLCcmVLHEK	LKsda-loopCcmASLQKFGER	20	8	824.417811493248	5	0.70173360973625	12.4069340547105
89897480	P02768	P02768	DAHKsda-loopSEVAHR	TCcmVADESAENCcmDK	1	7	937.747943508718	3	-0.16579980488307	12.4062895846677
90252991	P02768	P02768	FKsda-loopDLGEENFK	YKAAFTECcmCcmQAADK	7	1	763.857124573613	4	0.35536730418904	12.4016761106599
90252114	P02768	P02768	VPQVSTPTLVEVSR	DEGKASSAKsda-loopQR	11	4	713.634152871065	4	-0.03102710622432	12.396466728059
89970251	P02768	P02768	SLHTLFGDKLCcmTVATLR	LVNEVTEFAK	9	4	1054.90001013868	3	-0.22544489162528	12.3923112690858
90199871	P02768	P02768	DAHKsda-loopSEVAHR	TCcmVADESAENCcmDK	1	7	937.747890486089	3	-0.22240311262464	12.3913928734356
89861457	P02768	P02768	LVNEVTEFAKTCcmVADESAENCcmDK	FKsda-loopDLGEENFK	10	5	1005.46943948012	4	-0.05550402420115	12.3913226241284
89989154	P02768	P02768	FKDLGEENFK	TCcmVADESAENCcmDK	2	6	936.077324790823	3	-0.08549374155186	12.3880151156566
89884231	P02768	P02768	FKDLGEENFK	TCcmVADESAENCcmDK	2	6	936.076493174784	3	-0.97485595510004	12.3871882831843
90307936	P02768	P02768	FKsda-loopDLGEENFK	YKAAFTECcmCcmQAADK	7	1	1018.14063520664	3	0.5794587433497	12.3847540170969
89897915	P02768	P02768	VPQVSTPTLVEVSR	DEGKASSAKsda-loopQR	11	4	713.634007847195	4	-0.23453313484417	12.3840614909531
89853304	P02768	P02768	TCcmVADESAENCcmDK	DAHK	7	1	513.217826010898	4	0.59515425259885	12.3812086884453
89898775	P02768	P02768	FKsda-loopDLGEENFK	YKAAFTECcmCcmQAADK	7	2	763.856740628158	4	-0.14793697295334	12.3798790798932
89817292	P02768	P02768	FKDLGEENFK	YKAAFTECcmCcmQAADK	7	2	990.792864657904	3	-0.07652387013375	12.3735970777297
89791506	P02768	P02768	YKAAFTECcmCcmQAADK	DLGEENFK	1	5	899.071420766598	3	-0.43868436190333	12.3718689889703
89856967	P02768	P02768	FKDLGEENFK	TCcmVADESAENCcmDK	2	6	936.076882700665	3	-0.55828197910045	12.3717571504779
90240794	P02768	P02768	SLHTLFGDKLCcmTVATLR	LVNEVTEFAK	9	4	1054.90029348469	3	0.04341164097715	12.3716888240332
89978613	P02768	P02768	FKDLGEENFK	TCcmVADESAENCcmDK	2	6	936.077445562837	3	0.04366450066734	12.3700570220922
89889320	P02768	P02768	LVRPEVDVMCcmTAFHDNEETFLK	YKAAFTECcmCcmQAADK	20	1	879.609505070903	5	-1.05981394991723	12.3695092662083
90372665	P02768	P02768	AFKAWAVAR	LKsda-loopCcmASLQKsda-loopFGER	3	11	676.121123825342	4	-0.132157686291	12.3687579086208
89888714	P02768	P02768	MPCcmAEDYLSVVLNQLCcmVLHEK	LKsda-loopCcmASLQKFGER	20	8	824.417558183036	5	0.39409801501877	12.3670604165161
89990601	P02768	P02768	FKsda-loopDLGEENFK	YKAAFTECcmCcmQAADK	7	2	763.856773620104	4	-0.1046886747382	12.3663988503557
89816950	P02768	P02768	VPQVSTPTLVEVSR	NLGKVGSKsda-loopCcmCcmK	11	4	732.14356880609	4	-0.02588535830253	12.360389492728
89923929	P02768	P02768	VPQVSTPTLVEVSR	DEGKASSAKsda-loopQR	11	4	713.63392599557	4	-0.34939215168955	12.3558592008756
89817688	P02768	P02768	FKsda-loopDLGEENFK	YKAAFTECcmCcmQAADK	7	2	1018.14025128663	3	0.20200555178985	12.3556168940538
89960687	P02768	P02768	FKDLGEENFK	TCcmVADESAENCcmDK	2	6	702.309326470229	4	-0.77883151520926	12.35325008863
90115130	P02768	P02768	VHTECcmCcmHGDLLECcmADDRADLAK	LVTDLTK	1	6	864.660611610842	4	-0.809416644738	12.3531289452699
89923614	P02768	P02768	FKDLGEENFK	TCcmVADESAENCcmDK	2	6	702.309183500792	4	-0.98269420995381	12.3526087504944
89720386	P02768	P02768	DAHKsda-loopSEVAHR	TCcmVADESAENCcmDK	1	7	937.746970000736	3	-1.20504989287135	12.3489640667699
90190201	P02768	P02768	MPCcmAEDYLSVVLNQLCcmVLHEK	LKsda-loopCcmASLQKFGER	20	8	824.41716820654	5	-0.07951357136652	12.3469179392965
90227849	P02768	P02768	FKsda-loopDLGEENFK	YKAAFTECcmCcmQAADK	7	1	763.857059645592	4	0.27025482211712	12.341626585199
89898770	P02768	P02768	FKsda-loopDLGEENFK	YKAAFTECcmCcmQAADK	7	1	1018.1402170948	3	0.16838965518684	12.3404597648552
89979875	P02768	P02768	FKsda-loopDLGEENFK	YKAAFTECcmCcmQAADK	7	2	763.856529612476	4	-0.42455203358402	12.3370182700755
89645862	P02768	P02768	FKsda-loopDLGEENFK	YKAAFTECcmCcmQAADK	7	1	763.856895199702	4	0.0546869106902	12.3350578069675
90535497	P02768	P02768	FKDLGEENFK	YKAAFTECcmCcmQAADK	6	1	990.792177497308	3	-0.77077578858787	12.3344840507323
89910969	P02768	P02768	VPQVSTPTLVEVSR	DEGKASSAKsda-loopQR	11	4	713.634107954089	4	-0.09405725015238	12.3341726703267
89698579	P02768	P02768	RPCcmFSALEVDETYVPK	HKPK	11	2	417.720002213737	6	-0.60805972938187	12.333957391211
89871031	P02768	P02768	FKDLGEENFK	TCcmVADESAENCcmDK	2	6	936.076782452935	3	-0.66549076163569	12.332993336225
90240461	P02768	P02768	FKsda-loopDLGEENFK	YKAAFTECcmCcmQAADK	7	2	763.857238048356	4	0.50411844256254	12.3329053357571
90265411	P02768	P02768	FKsda-loopDLGEENFK	YKAAFTECcmCcmQAADK	7	2	763.857046745951	4	0.25334501267739	12.3317367415063
89898157	P02768	P02768	VPQVSTPTLVEVSR	NLGKVGSKsda-loopCcmCcmK	11	4	732.143398347329	4	-0.25902760325766	12.3304348895322
90199848	P02768	P02768	DAHKsda-loopSEVAHR	TCcmVADESAENCcmDK	1	7	937.748128002375	3	0.03115291937758	12.329502730097
89720384	P02768	P02768	DAHKsda-loopSEVAHR	TCcmVADESAENCcmDK	1	7	937.747974483094	3	-0.13273369396685	12.3272461274272
89884275	P02768	P02768	DAHKsda-loopSEVAHR	TCcmVADESAENCcmDK	1	7	937.747514262278	3	-0.62403374728419	12.3238561667474
90018622	P02768	P02768	FKDLGEENFK	YKAAFTECcmCcmQAADK	7	2	743.347129306145	4	0.8148422085635	12.3231319479286
90168155	P02768	P02768	DAHKsda-loopSEVAHR	TCcmVADESAENCcmDK	1	7	937.748065043127	3	-0.03605803846686	12.3225470051555
90213826	P02768	P02768	FKDLGEENFK	TCcmVADESAENCcmDK	2	6	702.309144544076	4	-1.03824329265063	12.3220840187224
89886281	P02768	P02768	FKsda-loopDLGEENFK	HPYFYAPELLFFAKR	8	14	822.924554533825	4	0.20020511430982	12.3212082081104
89662881	P02768	P02768	DAHKsda-loopSEVAHR	TCcmVADESAENCcmDK	1	1	563.051646483991	5	-0.21954634664777	12.320147549363
90017593	P02768	P02768	TCcmVADESAENCcmDK	LVNEVTEFAK	1	9	910.413115661315	3	-0.99083513648855	12.3195415373801
90452596	P02768	P02768	FKsda-loopDLGEENFK	YKAAFTECcmCcmQAADK	7	2	763.857026832739	4	0.22724129238178	12.318838900523
89910968	P02768	P02768	VPQVSTPTLVEVSR	DEGKASSAKsda-loopQR	11	4	713.634264576994	4	0.12572522697614	12.3182957314861
90038789	P02768	P02768	VPQVSTPTLVEVSR	DEGKASSAKsda-loopQR	11	4	713.634141327946	4	-0.04722509000559	12.3161740485285
89858378	P02768	P02768	FKsda-loopDLGEENFK	YKAAFTECcmCcmQAADK	7	2	1018.1405435725	3	0.48936810540793	12.312795451099
89791917	P02768	P02768	DAHKsda-loopSEVAHR	TCcmVADESAENCcmDK	1	7	703.562782178141	4	-0.15807100759233	12.3078434996844
89884660	P02768	P02768	VPQVSTPTLVEVSR	DEGKASSAKsda-loopQR	11	4	713.634028554303	4	-0.20547570237611	12.3077082599697
89765532	P02768	P02768	VPQVSTPTLVEVSR	NLGKVGSKsda-loopCcmCcmK	11	4	732.143536280862	4	-0.07037121886292	12.3072254835336
89872126	P02768	P02768	FKDLGEENFK	YKAAFTECcmCcmQAADK	3	2	743.345916071813	4	-0.81949726001425	12.3071017389663
90227853	P02768	P02768	FKsda-loopDLGEENFK	YKAAFTECcmCcmQAADK	7	2	1018.14059641086	3	0.54131644642127	12.3057172599057
90167357	P02768	P02768	VPQVSTPTLVEVSR	NLGKVGSK	11	4	599.594244735775	4	0.08656885208257	12.3040079708558
90157685	P02768	P02768	FKDLGEENFK	TCcmVADESAENCcmDK	2	6	936.076691881713	3	-0.76235111398281	12.3033371215847
89884654	P02768	P02768	VPQVSTPTLVEVSR	DEGKASSAKsda-loopQR	11	4	713.634028554303	4	-0.20547570237611	12.3022604240521
90306720	P02768	P02768	VPQVSTPTLVEVSR	FPKAEFAEVSK	11	3	712.139437032612	4	0.66424521226651	12.3020514097542
89683753	P02768	P02768	FKsda-loopDLGEENFK	YKAAFTECcmCcmQAADK	7	2	1018.14009946476	3	0.05274099705369	12.2996105535229
89871137	P02768	P02768	DAHKsda-loopSEVAHR	TCcmVADESAENCcmDK	1	7	937.747512995552	3	-0.62538601677059	12.2988455007373
89897914	P02768	P02768	VPQVSTPTLVEVSR	DEGKASSAKsda-loopQR	11	4	713.634077197204	4	-0.13721712121134	12.2987790363513
89682051	P02768	P02768	VPQVSTPTLVEVSR	DEGKASSAKsda-loopQR	11	4	713.634230223231	4	0.07751800511804	12.2986718004089
89885068	P02768	P02768	VPQVSTPTLVEVSR	NLGKVGSKsda-loopCcmCcmK	11	4	732.143601571435	4	0.0189289185282	12.2984641300392
90479034	P02768	P02768	FKsda-loopDLGEENFK	YKAAFTECcmCcmQAADK	7	2	763.857165780565	4	0.40938444367086	12.2966166522487
90130966	P02768	P02768	FKDLGEENFK	TCcmVADESAENCcmDK	2	6	936.076638223104	3	-0.81973569638246	12.2963122121113
90228890	P02768	P02768	SLHTLFGDKLCcmTVATLR	TCcmVADESAENCcmDK	1	12	878.666992116056	4	-0.99332332916663	12.2916933627617
89857086	P02768	P02768	DAHKsda-loopSEVAHR	TCcmVADESAENCcmDK	1	7	937.748010308902	3	-0.09448852820493	12.2913887700179
89872401	P02768	P02768	FKsda-loopDLGEENFK	YKAAFTECcmCcmQAADK	7	1	1018.14007512887	3	0.02881502508619	12.2858867070248
89858368	P02768	P02768	FKsda-loopDLGEENFK	YKAAFTECcmCcmQAADK	7	1	1018.1405435725	3	0.48936810540793	12.2839708580691
90373150	P02768	P02768	DAHKsda-loopSEVAHR	TCcmVADESAENCcmDK	1	7	937.748251873101	3	0.16338877707127	12.2836093078635
90307602	P02768	P02768	KVPQVSTPTLVEVSR	DEGKASSAKsda-loopQR	12	4	745.657715188002	4	-0.26931261822182	12.283130787852
89911374	P02768	P02768	VPQVSTPTLVEVSR	NLGKVGSKsda-loopCcmCcmK	11	4	732.143655017763	4	0.0920292790047	12.2793059097797
89739597	P02768	P02768	TCcmVADESAENCcmDK	LVNEVTEFAK	1	9	910.413283451396	3	-0.80633014714406	12.2776714318384
90237454	P02768	P02768	RPCcmFSALEVDETYVPK	HKPK	12	2	626.077062221089	4	0.50723049575191	12.2765290814281
90330765	P02768	P02768	DAHKsda-loopSEVAHR	TCcmVADESAENCcmDK	1	7	937.748216422172	3	0.12554380632982	12.2745010889645
90039648	P02768	P02768	FKsda-loopDLGEENFK	YKAAFTECcmCcmQAADK	7	2	763.856837419058	4	-0.02105625766606	12.2740679937219
90060888	P02768	P02768	FKDLGEENFK	TCcmVADESAENCcmDK	2	6	936.077199903543	3	-0.219053007542	12.2710697341902
90373149	P02768	P02768	DAHKsda-loopSEVAHR	TCcmVADESAENCcmDK	1	7	937.748022318545	3	-0.08166786025466	12.2710634468687
90107612	P02768	P02768	MPCcmAEDYLSVVLNQLCcmVLHEK	LKsda-loopCcmASLQKFGER	20	8	824.41703138217	5	-0.24568155223861	12.270893421329
89806796	P02768	P02768	MPCcmAEDYLSVVLNQLCcmVLHEK	LKsda-loopCcmASLQKFGER	20	8	824.417443309407	5	0.25458837224064	12.269421840861
90204328	P02768	P02768	MPCcmAEDYLSVVLNQLCcmVLHEK	LKsda-loopCcmASLQKFGER	20	8	824.417861342485	5	0.76227360762992	12.269413418432
90251988	P02768	P02768	VPQVSTPTLVEVSR	DEGKASSAKsda-loopQR	11	4	713.63414481116	4	-0.04233723920133	12.2680835229193
90018547	P02768	P02768	FKDLGEENFK	YKAAFTECcmCcmQAADK	7	2	990.792927076921	3	-0.01346070475629	12.264377672036
90039654	P02768	P02768	FKsda-loopDLGEENFK	YKAAFTECcmCcmQAADK	7	2	763.856837419058	4	-0.02105625766606	12.2631165928834
89680796	P02768	P02768	AFKAWAVAR	LKsda-loopCcmASLQKsda-loopFGER	3	11	676.12107750804	4	-0.20076433103399	12.2628007689919
90500610	P02768	P02768	FKDLGEENFK	TCcmVADESAENCcmDK	2	6	702.309428303589	4	-0.63362549356476	12.2607341214908
89979863	P02768	P02768	FKsda-loopDLGEENFK	YKAAFTECcmCcmQAADK	7	2	763.856529612476	4	-0.42455203358402	12.260570784729
89857652	P02768	P02768	VPQVSTPTLVEVSR	NLGKVGSKsda-loopCcmCcmK	11	4	732.143557406221	4	-0.04147734683545	12.2591658889109
89814355	P02768	P02768	RPCcmFSALEVDETYVPK	HKPK	11	2	626.07666227168	4	-0.13261743964833	12.2591540358719
89806049	P02768	P02768	LVRPEVDVMCcmTAFHDNEETFLK	Ksda-loopYLYEIAR	21	2	967.986567670046	4	-0.85323550654391	12.2579534134204
89719766	P02768	P02768	AFKAWAVAR	LKsda-loopCcmASLQKsda-loopFGER	3	11	676.121374996415	4	0.23988480822232	12.254312008088
90148398	P02768	P02768	FKsda-loopDLGEENFK	YKAAFTECcmCcmQAADK	7	2	763.8565677669	4	-0.3745363750996	12.2537300361021
89835796	P02768	P02768	LVRPEVDVMCcmTAFHDNEETFLK	YKAAFTECcmCcmQAADK	17	1	733.176518797592	6	-0.07849167292273	12.2458013346931
89923596	P02768	P02768	DAHKsda-loopSEVAHR	TCcmVADESAENCcmDK	1	7	937.747715352122	3	-0.40936407647884	12.2456063222861
90326418	P02768	P02768	SEVAHR	ADLAK	1	1	432.902094734088	3	1.27191767489903	12.2448942613542
89721811	P02768	P02768	VPQVSTPTLVEVSR	NLGKVGSKsda-loopCcmCcmK	11	4	732.143458012639	4	-0.1774213294543	12.2443092852082
89701308	P02768	P02768	VPQVSTPTLVEVSR	DEGKASSAKsda-loopQR	11	4	713.634210312433	4	0.04957800156936	12.2440178843851
90372656	P02768	P02768	AFKAWAVAR	LKsda-loopCcmASLQKsda-loopFGER	3	4	676.121123825342	4	-0.132157686291	12.2411016187465
89746853	P02768	P02768	LVNEVTEFAKTCcmVADESAENCcmDK	FKsda-loopDLGEENFK	10	4	1005.46999727881	4	0.49981670323896	12.2392817106609
90387802	P02768	P02768	FKsda-loopDLGEENFK	YKAAFTECcmCcmQAADK	7	1	763.85750280157	4	0.85117665962108	12.2330926577925
89830876	P02768	P02768	VPQVSTPTLVEVSR	NLGKVGSKsda-loopCcmCcmK	11	4	732.143467203015	4	-0.16485133965201	12.232891911802
90141353	P02768	P02768	VPQVSTPTLVEVSR	DEGKASSAKsda-loopQR	11	4	713.63423876968	4	0.08951088522233	12.2316825103783
90318471	P02768	P02768	VPQVSTPTLVEVSR	FPKAEFAEVSK	11	3	712.139503212449	4	0.75730791506456	12.2308843494124
89979854	P02768	P02768	FKsda-loopDLGEENFK	YKAAFTECcmCcmQAADK	7	2	763.856529612476	4	-0.42455203358402	12.2279884511655
90158717	P02768	P02768	FKDLGEENFK	YKAAFTECcmCcmQAADK	1	2	743.346542997174	4	0.02502950142657	12.224527259259
89793101	P02768	P02768	FKsda-loopDLGEENFK	YKAAFTECcmCcmQAADK	7	2	1018.13997462265	3	-0.0699982498169	12.2234912592572
89791905	P02768	P02768	DAHKsda-loopSEVAHR	TCcmVADESAENCcmDK	1	7	937.747993304278	3	-0.11264149390456	12.2229477143451
90038590	P02768	P02768	DAHKsda-loopSEVAHR	TCcmVADESAENCcmDK	1	7	937.74840969353	3	0.33186699978274	12.2226279158402
90159295	P02768	P02768	FKsda-loopDLGEENFK	YKAAFTECcmCcmQAADK	7	1	763.856389735736	4	-0.60791287463389	12.2159176157812
89871771	P02768	P02768	VPQVSTPTLVEVSR	NLGKVGSKsda-loopCcmCcmK	11	4	732.1434241676	4	-0.22371234051275	12.2110748607501
89885656	P02768	P02768	FKsda-loopDLGEENFK	YKAAFTECcmCcmQAADK	7	2	1018.14014507844	3	0.09758635189117	12.2061785914622
89884657	P02768	P02768	VPQVSTPTLVEVSR	DEGKASSAKsda-loopQR	11	4	713.634028554303	4	-0.20547570237611	12.2045841893015
90072053	P02768	P02768	DAHKsda-loopSEVAHR	TCcmVADESAENCcmDK	1	7	937.748226817667	3	0.13664132101713	12.2045787893755
89886818	P02768	P02768	SLHTLFGDKLCcmTVATLR	TCcmVADESAENCcmDK	1	12	878.667236996584	4	-0.71430826167317	12.2030842272937
90123817	P02768	P02768	LVRPEVDVMCcmTAFHDNEETFLK	YKAAFTECcmCcmQAADK	20	1	879.609600901229	5	-0.95074272155125	12.2026086199305
90585321	P02768	P02768	DAHKsda-loopSEVAHR	TCcmVADESAENCcmDK	1	7	937.748156218107	3	0.06127409206404	12.2011808320249
90038791	P02768	P02768	VPQVSTPTLVEVSR	DEGKASSAKsda-loopQR	11	4	713.634141327946	4	-0.04722509000559	12.1998756914146
89884229	P02768	P02768	FKDLGEENFK	TCcmVADESAENCcmDK	2	6	702.30890419979	4	-1.38095453784053	12.1976790395182
89871775	P02768	P02768	RHPYFYAPELLFFAK	LKCcmASLQK	8	2	586.318777659927	5	0.43811415060651	12.19251450085
89688238	P02768	P02768	LVRPEVDVMCcmTAFHDNEETFLK	YKAAFTECcmCcmQAADK	13	2	879.609954702776	5	-0.54805631733712	12.1878209597166
90373152	P02768	P02768	DAHKsda-loopSEVAHR	TCcmVADESAENCcmDK	1	7	937.747943097734	3	-0.16623854308243	12.1867016893307
89927774	P02768	P02768	LVNEVTEFAKTCcmVADESAENCcmDK	FKsda-loopDLGEENFK	10	5	1005.46911071076	4	-0.38281286052294	12.1862280394856
89884655	P02768	P02768	VPQVSTPTLVEVSR	DEGKASSAKsda-loopQR	11	4	713.634028554303	4	-0.20547570237611	12.1854771692371
90306449	P02768	P02768	FKDLGEENFK	TCcmVADESAENCcmDK	2	6	936.077345537308	3	-0.06330665164359	12.1820024700255
90306819	P02768	P02768	VPQVSTPTLVEVSR	DEGKASSAKsda-loopQR	11	4	713.634415559405	4	0.33759263098379	12.1811151609283
90201884	P02768	P02768	FKsda-loopDLGEENFK	HPYFYAPELLFFAKR	7	14	822.924329666727	4	-0.07338341954979	12.177912604594
89645391	P02768	P02768	VPQVSTPTLVEVSR	NLGKVGSKsda-loopCcmCcmK	11	4	732.143498626268	4	-0.12187268783993	12.1768150311442
89952272	P02768	P02768	FKDLGEENFK	TCcmVADESAENCcmDK	2	6	702.309535990999	4	-0.4800720765094	12.1768024184974
89700206	P02768	P02768	TCcmVADESAENCcmDK	LVNEVTEFAK	1	9	910.412940901473	3	-1.18300420039504	12.1746005518556
90443083	P02768	P02768	FKDLGEENFK	TCcmVADESAENCcmDK	2	6	702.309394038166	4	-0.68248517719952	12.1742428184662
89834560	P02768	P02768	FGER	LVTDLTKVHTECcmCcmHGDLLECcmADDRADLAK	2	7	789.77661070041	5	-0.77275558350183	12.1696830869846
89741593	P02768	P02768	VPQVSTPTLVEVSR	NLGKVGSKsda-loopCcmCcmK	11	4	732.143820595347	4	0.3184953723082	12.1641491050783
89871055	P02768	P02768	DAHKsda-loopSEVAHR	TCcmVADESAENCcmDK	1	7	563.050994214325	5	-1.38007664920229	12.1596374297094
89723435	P02768	P02768	SLHTLFGDKLCcmTVATLR	LVNEVTEFAK	9	3	1054.90027804507	3	0.02876155754947	12.1596306350233
89885661	P02768	P02768	FKsda-loopDLGEENFK	YKAAFTECcmCcmQAADK	7	1	1018.14014507844	3	0.09758635189117	12.1581904432949
89934516	P02768	P02768	FKDLGEENFK	TCcmVADESAENCcmDK	2	6	936.077406380258	3	0.00176114184797	12.1581721469816
89687014	P02768	P02768	LVNEVTEFAKTCcmVADESAENCcmDK	FKsda-loopDLGEENFK	10	5	1005.46930414597	4	-0.19023696628399	12.1581425923934
90120304	P02768	P02768	AFKAWAVAR	LKsda-loopCcmASLQKsda-loopFGER	3	11	676.121359716055	4	0.21725105830968	12.1578532417561
90254073	P02768	P02768	SLHTLFGDKLCcmTVATLR	TCcmVADESAENCcmDK	1	12	878.667327982835	4	-0.61063919843861	12.1574592724479
89831102	P02768	P02768	FKDLGEENFK	YKAAFTECcmCcmQAADK	3	2	743.346129650424	4	-0.53178700947849	12.1557460459679
90443082	P02768	P02768	FKDLGEENFK	TCcmVADESAENCcmDK	2	6	936.077017675709	3	-0.41393446984321	12.1551377039825
89857008	P02768	P02768	DAHKsda-loopSEVAHR	TCcmVADESAENCcmDK	1	7	937.748010308902	3	-0.09448852820493	12.1507167192716
89722897	P02768	P02768	FKsda-loopDLGEENFK	YKAAFTECcmCcmQAADK	7	2	1018.14021541808	3	0.16674117813651	12.1504587696115
89769918	P02768	P02768	SLHTLFGDKLCcmTVATLR	TCcmVADESAENCcmDK	1	12	878.667495364552	4	-0.41992570463558	12.1480543927981
90330258	P02768	P02768	AFKsda-loopAWAVAR	LKCcmASLQKsda-loopFGER	5	2	676.121787033855	4	0.85020762554466	12.1474264347404
89793397	P02768	P02768	SLHTLFGDKLCcmTVATLR	LVNEVTEFAK	9	4	1054.90022047694	3	-0.02586270874787	12.1461092717622
89817360	P02768	P02768	HKsda-loopPKsda-loopATK	EQLKsda-loopAVMDDFAAFVEK	6	1	745.149058056665	4	0.75952627260532	12.1456582189949
89816477	P02768	P02768	VPQVSTPTLVEVSR	DEGKASSAKsda-loopQR	11	4	713.63402885674	4	-0.20505130497784	12.1383678687145
89858091	P02768	P02768	FKDLGEENFK	YKAAFTECcmCcmQAADK	7	2	990.791639686873	3	-1.31413629021577	12.1371572489447
90038259	P02768	P02768	TCcmVADESAENCcmDK	LVNEVTEFAK	1	9	910.413079944155	3	-1.03011036781406	12.1370415364983
89763778	P02768	P02768	FKDLGEENFK	TCcmVADESAENCcmDK	2	6	702.308914155949	4	-1.36675787156057	12.1368600445568
89925056	P02768	P02768	FKsda-loopDLGEENFK	YKAAFTECcmCcmQAADK	7	1	1018.13971712478	3	-0.32315877884022	12.1336325457139
89643340	P02768	P02768	TCcmVADESAENCcmDK	LVNEVTEFAK	1	9	910.412869234787	3	-1.26181017675798	12.1321027013655
89662453	P02768	P02768	TCcmVADESAENCcmDK	LVNEVTEFAK	1	9	910.412800641204	3	-1.33723691379881	12.1309841041771
90330656	P02768	P02768	FKDLGEENFK	TCcmVADESAENCcmDK	2	6	702.309084979533	4	-1.12317744706085	12.1271163729647
90198036	P02768	P02768	RPCcmFSALEVDETYVPK	HKPK	12	2	626.076949514338	4	0.32691973568335	12.126657567384
89803437	P02768	P02768	FKDLGEENFK	TCcmVADESAENCcmDK	2	6	702.309226261507	4	-0.92172093643347	12.1238181720038
90213863	P02768	P02768	DAHKsda-loopSEVAHR	TCcmVADESAENCcmDK	1	7	937.748552774455	3	0.48461034315056	12.1228941025212
89803406	P02768	P02768	DAHKsda-loopSEVAHR	TCcmVADESAENCcmDK	1	7	937.747970465583	3	-0.13702251217766	12.1209784720216
89817690	P02768	P02768	FKsda-loopDLGEENFK	YKAAFTECcmCcmQAADK	7	2	1018.14025128663	3	0.20200555178985	12.1161273164642
90385047	P02768	P02768	NECcmFLQHK	CcmASLQKFGER	1	6	588.785894068973	4	-0.01973161155821	12.113947600495
90373992	P02768	P02768	FKDLGEENFK	YKAAFTECcmCcmQAADK	1	2	743.345867170485	4	-0.88537189635515	12.1138966502047
89911604	P02768	P02768	VHTECcmCcmHGDLLECcmADDR	LVTDLTK	2	6	986.451736916345	3	-0.86507467980265	12.1132746286383
89830385	P02768	P02768	VPQVSTPTLVEVSR	DEGKASSAKsda-loopQR	11	4	713.63408118043	4	-0.13162762399515	12.1121380983392
90239184	P02768	P02768	DAHKsda-loopSEVAHR	TCcmVADESAENCcmDK	1	1	563.052115137376	5	0.61429045879846	12.1082958550565
89646095	P02768	P02768	SLHTLFGDKLCcmTVATLR	LVNEVTEFAK	9	4	1054.90015436152	3	-0.08859718154841	12.1030368823671
89794070	P02768	P02768	SLHTLFGDKLCcmTVATLR	TCcmVADESAENCcmDK	1	12	878.667297185407	4	-0.64572956068093	12.1018184563549
89755617	P02768	P02768	TCcmVADESAENCcmDK	DAHK	7	1	513.217416741138	4	-0.20387263961832	12.0992807522114
90472158	P02768	P02768	FKsda-loopDLGEENFK	YKAAFTECcmCcmQAADK	7	1	763.857057041039	4	0.26684058012392	12.0964245879483
90225171	P02768	P02768	VPQVSTPTLVEVSR	DEGKASSAK	11	4	622.08389407761	4	-0.04764175708824	12.0956600308319
89952274	P02768	P02768	FKDLGEENFK	TCcmVADESAENCcmDK	2	6	936.077340869381	3	-0.06829871250198	12.0947714463848
89857367	P02768	P02768	VPQVSTPTLVEVSR	DEGKASSAKsda-loopQR	11	4	713.633621994561	4	-0.775984257085	12.0911455277858
90264472	P02768	P02768	VPQVSTPTLVEVSR	DEGKASSAKsda-loopQR	11	4	713.634056232174	4	-0.16663648502299	12.0901753540778
89835005	P02768	P02768	MPCcmAEDYLSVVLNQLCcmVLHEK	LKsda-loopCcmASLQKFGER	20	8	824.417620166641	5	0.46937474009447	12.086487719408
90156242	P02768	P02768	RPCcmFSALEVDETYVPK	HKPK	12	2	626.076965676245	4	0.3527759129007	12.0864214026903
89812538	P02768	P02768	TCcmVADESAENCcmDK	DAHK	7	1	513.217166322195	4	-0.69277137909881	12.0854396634059
90073240	P02768	P02768	FKsda-loopDLGEENFK	YKAAFTECcmCcmQAADK	7	1	1018.13986055791	3	-0.18214166263672	12.0849454325523
89944242	P02768	P02768	FKDLGEENFK	YKAAFTECcmCcmQAADK	7	1	990.79301907626	3	0.07948804402052	12.0826969238051
89871421	P02768	P02768	VPQVSTPTLVEVSR	DEGKASSAKsda-loopQR	11	4	713.634239650602	4	0.09074704683517	12.0822239801061
89644435	P02768	P02768	VPQVSTPTLVEVSR	DEGKASSAKsda-loopQR	11	4	713.633955868055	4	-0.3074733229673	12.0814770306697
90264471	P02768	P02768	VPQVSTPTLVEVSR	DEGKASSAKsda-loopQR	11	4	713.634115846216	4	-0.08298255315495	12.0806926438772
90231178	P02768	P02768	LVRPEVDVMCcmTAFHDNEETFLK	YKAAFTECcmCcmQAADK	20	1	879.609668581495	5	-0.87371105441515	12.0766936472351
90115242	P02768	P02768	SLHTLFGDKLCcmTVATLR	TCcmVADESAENCcmDK	9	9	878.667294809432	4	-0.6484367291857	12.0760090498299
90345177	P02768	P02768	YKAAFTECcmCcmQAADK	DLGEENFK	2	1	899.07175886021	3	-0.0622151909901	12.0758277331508
89645863	P02768	P02768	FKsda-loopDLGEENFK	YKAAFTECcmCcmQAADK	7	2	763.856895199702	4	0.0546869106902	12.0755519344414
89821043	P02768	P02768	MPCcmAEDYLSVVLNQLCcmVLHEK	LKsda-loopCcmASLQKFGER	20	8	824.417839059539	5	0.73521181929561	12.075512478226
89910548	P02768	P02768	FKDLGEENFK	TCcmVADESAENCcmDK	2	6	702.309116593132	4	-1.07809904708571	12.0739403110535
90200763	P02768	P02768	FKDLGEENFK	YKAAFTECcmCcmQAADK	7	2	990.792528983972	3	-0.41566187161569	12.0734033139754
89740886	P02768	P02768	VPQVSTPTLVEVSR	DEGKASSAKsda-loopQR	11	4	713.634632165686	4	0.64154731098871	12.0694644465584
90019017	P02768	P02768	FKsda-loopDLGEENFK	YKAAFTECcmCcmQAADK	9	2	763.856707828719	4	-0.19093291873715	12.0657742632634
89882467	P02768	P02768	AFKAWAVAR	CcmASLQKsda-loopFGER	3	9	595.316548887319	4	0.70948885107778	12.0645934383412
89923257	P02768	P02768	AFKsda-loopAWAVAR	LKCcmASLQKsda-loopFGER	5	2	676.121284785203	4	0.10626112295358	12.0617495215348
90094702	P02768	P02768	FKDLGEENFK	TCcmVADESAENCcmDK	2	6	936.077881468472	3	0.50983877113706	12.0607940884259
90008843	P02768	P02768	VPQVSTPTLVEVSR	DEGKASSAKsda-loopQR	11	4	713.634284272136	4	0.15336260921314	12.0594470172007
89915241	P02768	P02768	MPCcmAEDYLSVVLNQLCcmVLHEK	LKsda-loopCcmASLQKFGER	20	8	824.417557759	5	0.39358303936687	12.0578173372691
89664049	P02768	P02768	VPQVSTPTLVEVSR	NLGKVGSKsda-loopCcmCcmK	11	4	732.143646224221	4	0.08000205259561	12.054380957028
90434949	P02768	P02768	FKsda-loopDLGEENFK	YKAAFTECcmCcmQAADK	7	2	763.856676287986	4	-0.23227885887846	12.0518949636338
89928003	P02768	P02768	MPCcmAEDYLSVVLNQLCcmVLHEK	LKsda-loopCcmASLQKFGER	20	8	824.417435617707	5	0.24524709582769	12.0512681482038
90594700	P02768	P02768	FKsda-loopDLGEENFK	YKAAFTECcmCcmQAADK	7	2	1018.14034778745	3	0.29688089441527	12.0481866788915
89834783	P02768	P02768	LVNEVTEFAKTCcmVADESAENCcmDK	FKsda-loopDLGEENFK	10	5	1005.4693371503	4	-0.15737925456085	12.0471652139474
89643869	P02768	P02768	DAHKsda-loopSEVAHR	TCcmVADESAENCcmDK	1	1	563.051495062256	5	-0.48895870945378	12.04312107765
89818393	P02768	P02768	HPYFYAPELLFFAK	LKCcmASLQKsda-loopFGER	13	2	836.439873822609	4	0.11322374140111	12.0407004475711
89701292	P02768	P02768	VPQVSTPTLVEVSR	DEGKASSAKsda-loopQR	11	4	713.634210312433	4	0.04957800156936	12.0403588721168
89701304	P02768	P02768	VPQVSTPTLVEVSR	DEGKASSAKsda-loopQR	11	4	713.634210312433	4	0.04957800156936	12.0403284882799
89978869	P02768	P02768	VPQVSTPTLVEVSR	DEGKASSAKsda-loopQR	11	4	713.634183009565	4	0.01126501060987	12.039683689759
89721184	P02768	P02768	VPQVSTPTLVEVSR	DEGKASSAKsda-loopQR	11	4	713.633908701278	4	-0.37366052007231	12.0376943682114
90168107	P02768	P02768	FKDLGEENFK	TCcmVADESAENCcmDK	2	6	936.076687665253	3	-0.76686035869572	12.0369936807857
89831516	P02768	P02768	FKsda-loopDLGEENFK	YKAAFTECcmCcmQAADK	7	2	1018.14016673401	3	0.11887715151269	12.0357156802852
89830497	P02768	P02768	VPQVSTPTLVEVSR	DEGKASSAKsda-loopQR	11	4	713.63408118043	4	-0.13162762399515	12.0253417719318
90273127	P02768	P02768	RPCcmFSALEVDETYVPK	HKPK	12	1	626.076560726819	4	-0.29507116047874	12.0247658023116
89646094	P02768	P02768	SLHTLFGDKLCcmTVATLR	LVNEVTEFAK	9	4	1054.90027479892	3	0.0256814059244	12.0217021687018
90264296	P02768	P02768	DAHKsda-loopSEVAHR	TCcmVADESAENCcmDK	1	7	937.748142558803	3	0.04669235973687	12.0191386979467
90372764	P02768	P02768	TCcmVADESAENCcmDK	DAHKSEVAHR	6	4	910.401273478383	3	0.307983488807	12.0189815185457
89721179	P02768	P02768	VPQVSTPTLVEVSR	DEGKASSAKsda-loopQR	11	4	713.634025941797	4	-0.209141724566	12.0167299889075
90456416	P02768	P02768	LVRPEVDVMCcmTAFHDNEETFLKK	FKsda-loopDLGEENFK	22	7	834.414048454596	5	0.39857598162991	12.0150499829294
90142352	P02768	P02768	SLHTLFGDKLCcmTVATLR	TCcmVADESAENCcmDK	9	8	878.667235799135	4	-0.71567262625854	12.0124780692517
90159274	P02768	P02768	FKsda-loopDLGEENFK	YKAAFTECcmCcmQAADK	7	2	1018.14006755667	3	0.02137037270254	12.0080324934046
89644510	P02768	P02768	VPQVSTPTLVEVSR	DEGKASSAKsda-loopQR	11	4	713.634068056488	4	-0.15004391177089	12.0077679375331
90201225	P02768	P02768	FKsda-loopDLGEENFK	YKAAFTECcmCcmQAADK	7	1	763.856934521715	4	0.10623313181378	12.0077005266791
90306355	P02768	P02768	FKDLGEENFK	TCcmVADESAENCcmDK	2	6	702.308973279399	4	-1.282452679592	12.0075169196494
89859724	P02768	P02768	RHPYFYAPELLFFAK	LKCcmASLQKsda-loopFGER	9	2	700.573727015493	5	0.32325272263691	12.0062267678377
89773144	P02768	P02768	LVRPEVDVMCcmTAFHDNEETFLKsda-loopK	YLYEIAR	21	1	967.986832128393	4	-0.57974658730884	12.0062125314805
90361473	P02768	P02768	FKsda-loopDLGEENFK	YKAAFTECcmCcmQAADK	7	2	763.857419866467	4	0.7424591542016	12.0027939831877
89999159	P02768	P02768	TCcmVADESAENCcmDK	LVNEVTEFAK	1	9	910.413634164219	3	-0.42068002210834	12.0011959393955
89722896	P02768	P02768	FKsda-loopDLGEENFK	YKAAFTECcmCcmQAADK	7	1	1018.14021541808	3	0.16674117813651	12.0009263959278
90062306	P02768	P02768	SLHTLFGDKLCcmTVATLR	LVNEVTEFAK	9	4	1054.90015559937	3	-0.08742263136729	12.0006635453197
89645870	P02768	P02768	FKsda-loopDLGEENFK	YKAAFTECcmCcmQAADK	7	1	1018.13922045498	3	-0.81146258246039	11.9998135423709
89803411	P02768	P02768	DAHKsda-loopSEVAHR	TCcmVADESAENCcmDK	1	7	937.747970465583	3	-0.13702251217766	11.9959300755688
90000570	P02768	P02768	FKsda-loopDLGEENFK	YKAAFTECcmCcmQAADK	7	2	763.85674448802	4	-0.14287717860724	11.9949245329445
90299236	P02768	P02768	VPQVSTPTLVEVSR	VTKCcmCcmTESLVNR	11	3	765.651543773259	4	-0.48374567182504	11.9949078221386
90264245	P02768	P02768	FKDLGEENFK	TCcmVADESAENCcmDK	2	6	936.07667437638	3	-0.78107199112053	11.9948221324504
89911716	P02768	P02768	FKDLGEENFK	YKAAFTECcmCcmQAADK	3	2	743.346135929027	4	-0.52332914737154	11.9922724975664
90319814	P02768	P02768	FKsda-loopDLGEENFK	YKAAFTECcmCcmQAADK	7	1	1018.14037212708	3	0.3208105432304	11.9917118278693
90072188	P02768	P02768	VPQVSTPTLVEVSR	DEGKASSAKsda-loopQR	11	4	713.633782395105	4	-0.55090077477594	11.9900110737671
89857658	P02768	P02768	VPQVSTPTLVEVSR	NLGKVGSKsda-loopCcmCcmK	11	4	732.143557406221	4	-0.04147734683545	11.9864811671813
89911790	P02768	P02768	ATKsda-loopEQLKsda-loopAVMDDFAAFVEK	HKsda-loopPK	2	3	745.149059625113	4	0.76163400149822	11.986400898293
90105129	P02768	P02768	SLHTLFGDKLCcmTVATLR	LVNEVTEFAK	9	4	1054.90037637868	3	0.12206667717916	11.9861268615376
90077590	P02768	P02768	LVRPEVDVMCcmTAFHDNEETFLK	YKAAFTECcmCcmQAADK	21	1	1099.26040653273	4	-0.74630650129719	11.9858387398805
90328694	P02768	P02768	TCcmVADESAENCcmDK	SEVAHR	5	1	570.247840931911	4	-0.42202681123147	11.9813464290684
89682052	P02768	P02768	VPQVSTPTLVEVSR	DEGKASSAKsda-loopQR	11	4	713.634258551687	4	0.11727016159965	11.9809308395861
90157734	P02768	P02768	FKDLGEENFK	TCcmVADESAENCcmDK	2	6	702.309188247218	4	-0.97592619559164	11.9809017650367
90395868	P02768	P02768	AFKAWAVAR	LKsda-loopCcmASLQKsda-loopFGER	3	11	676.121804897818	4	0.87666828977643	11.9800337114029
90253219	P02768	P02768	SLHTLFGDKLCcmTVATLR	LVNEVTEFAK	9	4	1054.89985456951	3	-0.37305871441368	11.9783772620251
90421103	P02768	P02768	FKsda-loopDLGEENFK	YKAAFTECcmCcmQAADK	7	1	763.856639739436	4	-0.28018941836967	11.9781878168902
90378901	P02768	P02768	LVRPEVDVMCcmTAFHDNEETFLKK	FKsda-loopDLGEENFK	22	7	834.413679409407	5	-0.04423939787473	11.9775080624396
90000234	P02768	P02768	FKDLGEENFK	YKAAFTECcmCcmQAADK	7	2	743.347110717562	4	0.78980165867147	11.9771721189247
90253000	P02768	P02768	FKsda-loopDLGEENFK	YKAAFTECcmCcmQAADK	7	2	763.857124573613	4	0.35536730418904	11.9765678657112
89876251	P02768	P02768	LVRPEVDVMCcmTAFHDNEETFLK	YKAAFTECcmCcmQAADK	19	2	733.176433782834	6	-0.19460519757537	11.9750234085093
89816949	P02768	P02768	VPQVSTPTLVEVSR	NLGKVGSKsda-loopCcmCcmK	11	4	732.14356880609	4	-0.02588535830253	11.9733661791026
90053650	P02768	P02768	LVRPEVDVMoxCcmTAFHDNEETFLK	YKAAFTECcmCcmQAADK	17	1	882.808513799909	5	-1.02565738570215	11.9725420275477
89681130	P02768	P02768	TCcmVADESAENCcmDK	LVNEVTEFAK	1	9	910.413597935365	3	-0.46051792118542	11.97246154934
89961633	P02768	P02768	FKsda-loopDLGEENFK	YKAAFTECcmCcmQAADK	7	2	763.856960001211	4	0.13963355146472	11.9693805845081
90072189	P02768	P02768	VPQVSTPTLVEVSR	DEGKASSAKsda-loopQR	11	4	713.633782395105	4	-0.55090077477594	11.9693189982836
89721805	P02768	P02768	VPQVSTPTLVEVSR	NLGKVGSKsda-loopCcmCcmK	11	4	732.143458012639	4	-0.1774213294543	11.9678556575584
89923928	P02768	P02768	VPQVSTPTLVEVSR	DEGKASSAKsda-loopQR	11	4	713.634156367035	4	-0.02612135544424	11.966984917346
89831515	P02768	P02768	FKsda-loopDLGEENFK	YKAAFTECcmCcmQAADK	7	2	1018.14016673401	3	0.11887715151269	11.965447736198
89702230	P02768	P02768	FKDLGEENFK	YKAAFTECcmCcmQAADK	7	2	743.346986693502	4	0.6227297163342	11.9634969470182
89898771	P02768	P02768	FKsda-loopDLGEENFK	YKAAFTECcmCcmQAADK	7	2	1018.1402170948	3	0.16838965518684	11.9634443091073
89843718	P02768	P02768	FKDLGEENFK	TCcmVADESAENCcmDK	2	6	702.309046204608	4	-1.17846731094805	11.9621661397354
89681463	P02768	P02768	DAHKsda-loopSEVAHR	TCcmVADESAENCcmDK	1	1	563.051734365756	5	-0.06318547835008	11.9567330285782
89833095	P02768	P02768	HPYFYAPELLFFAKsda-loopR	LKCcmASLQKsda-loopFGER	8	2	716.981962131965	5	0.27654775974438	11.9555501237392
89935158	P02768	P02768	FKDLGEENFK	YKAAFTECcmCcmQAADK	7	2	743.347186343911	4	0.89167738345014	11.95437283279
90444048	P02768	P02768	FKsda-loopDLGEENFK	YKAAFTECcmCcmQAADK	7	2	763.856780920144	4	-0.09511923899273	11.9542432458752
89883806	P02768	P02768	AFKAWAVAR	LKsda-loopCcmASLQKsda-loopFGER	3	11	676.121390455818	4	0.26278376211004	11.9527338329149
90073501	P02768	P02768	SLHTLFGDKLCcmTVATLR	LVNEVTEFAK	9	4	1054.89965347826	3	-0.56386675206335	11.9476086485963
89953427	P02768	P02768	FKsda-loopDLGEENFK	YKAAFTECcmCcmQAADK	8	2	763.856770613622	4	-0.10862979519686	11.9429203809441
90391319	P02768	P02768	LVRPEVDVMoxCcmTAFHDNEETFLK	RYKAAFTECcmCcmQAADK	18	3	914.029091724782	5	-0.60097323774119	11.9403874256269
89701794	P02768	P02768	RHPYFYAPELLFFAK	LKCcmASLQK	11	2	586.318203882829	5	-0.54217984363055	11.939853251143
90363541	P02768	P02768	MPCcmAEDYLSVVLNQLCcmVLHEK	CcmASLQKFGER	20	6	949.46384486355	4	-0.83535989658224	11.939024766226
90251657	P02768	P02768	DAHKsda-loopSEVAHR	TCcmVADESAENCcmDK	1	7	937.74778278255	3	-0.33737999464496	11.9354736414878
89875456	P02768	P02768	MPCcmAEDYLSVVLNQLCcmVLHEK	LKsda-loopCcmASLQKFGER	20	8	824.417692778373	5	0.55755892018764	11.9326638386462
90373156	P02768	P02768	DAHKsda-loopSEVAHR	TCcmVADESAENCcmDK	1	7	937.747685739295	3	-0.44097669155633	11.930248515805
90470199	P02768	P02768	DAHKsda-loopSEVAHR	FKDLGEENFK	1	2	635.570219284399	4	1.01495563917388	11.9270704959008
89911096	P02768	P02768	VPQVSTPTLVEVSR	DEGKASSAKsda-loopQR	11	4	713.634264576994	4	0.12572522697614	11.9269516138605
89875458	P02768	P02768	MPCcmAEDYLSVVLNQLCcmVLHEK	LKsda-loopCcmASLQKFGER	20	8	824.417692778373	5	0.55755892018764	11.9267906202441
90150293	P02768	P02768	MPCcmAEDYLSVVLNQLCcmVLHEK	LKsda-loopCcmASLQKFGER	20	5	824.417532311728	5	0.36267829778184	11.9266113671754
90375054	P02768	P02768	SLHTLFGDKLCcmTVATLR	LVNEVTEFAK	9	7	791.427012830315	4	0.01001179765199	11.9242178376626
90298422	P02768	P02768	VPQVSTPTLVEVSR	DEGKASSAKsda-loopQR	11	4	713.633719839032	4	-0.63868313761721	11.9236442435286
89802766	P02768	P02768	EFNAETFTFHADICcmTLSEK	ER	17	1	882.410583009594	3	-0.39904970864893	11.9222233872522
89943502	P02768	P02768	FKDLGEENFK	TCcmVADESAENCcmDK	2	6	936.077451679173	3	0.05020554568288	11.9221377079836
90029291	P02768	P02768	FKsda-loopDLGEENFK	YKAAFTECcmCcmQAADK	7	2	763.856900290229	4	0.06135995233647	11.918256288795
89884658	P02768	P02768	VPQVSTPTLVEVSR	DEGKASSAKsda-loopQR	11	4	713.634028554303	4	-0.20547570237611	11.9152050341964
90175748	P02768	P02768	SLHTLFGDKLCcmTVATLR	LVNEVTEFAK	9	4	1054.90026537821	3	0.01674244320386	11.9151610104723
90345815	P02768	P02768	DAHKsda-loopSEVAHR	TCcmVADESAENCcmDK	1	7	937.748204662741	3	0.1129902476402	11.9119157834496
90048242	P02768	P02768	YKAAFTECcmCcmQAADK	DLGEENFK	1	4	899.071499099964	3	-0.35145971074626	11.9101352233441
89953429	P02768	P02768	FKsda-loopDLGEENFK	YKAAFTECcmCcmQAADK	7	2	763.857014515267	4	0.21109463329356	11.9093059310656
89990598	P02768	P02768	FKsda-loopDLGEENFK	YKAAFTECcmCcmQAADK	7	2	763.856773620104	4	-0.1046886747382	11.9091936062957
90174625	P02768	P02768	AFKAWAVAR	LKsda-loopCcmASLQKsda-loopFGER	3	11	676.121306077701	4	0.13780024094616	11.9086829757145
89935156	P02768	P02768	FKDLGEENFK	YKAAFTECcmCcmQAADK	8	2	743.347186343911	4	0.89167738345014	11.9024855403328
90306447	P02768	P02768	FKDLGEENFK	TCcmVADESAENCcmDK	2	6	702.309667497057	4	-0.29255522045426	11.9007700440094
90006683	P02768	P02768	LAKTYETTLEK	FGERAFK	3	4	744.734303708752	3	-0.9614065393189	11.900160667513
90130563	P02768	P02768	YKAAFTECcmCcmQAADK	DLGEENFK	1	1	899.07151815445	3	-0.33024243151699	11.8973434934242
90493506	P02768	P02768	SLHTLFGDKLCcmTVATLR	TCcmVADESAENCcmDK	1	12	878.666616997265	4	-1.42073091287535	11.8970926968072
90243632	P02768	P02768	LVRPEVDVMCcmTAFHDNEETFLK	YKAAFTECcmCcmQAADK	20	1	879.610151228826	5	-0.32437620909566	11.8929770736819
90028490	P02768	P02768	VPQVSTPTLVEVSR	DEGKASSAKsda-loopQR	11	4	713.634226727395	4	0.07261244226673	11.8925164909355
90141033	P02768	P02768	EFNAETFTFHADICcmTLSEK	ER	17	1	882.410467959392	3	-0.5295803694662	11.8915460866203
89643740	P02768	P02768	FKDLGEENFK	TCcmVADESAENCcmDK	2	6	702.30888072337	4	-1.41442998798718	11.8876119677664
89816478	P02768	P02768	VPQVSTPTLVEVSR	DEGKASSAKsda-loopQR	11	4	713.63402885674	4	-0.20505130497784	11.8853970711395
89960472	P02768	P02768	TCcmVADESAENCcmDK	LVNEVTEFAK	1	9	910.413726405794	3	-0.31924952812199	11.8851599172615
90397958	P02768	P02768	SLHTLFGDKLCcmTVATLR	LVNEVTEFAK	9	4	1054.90043180065	3	0.17465453164708	11.8847341109811
89901822	P02768	P02768	MPCcmAEDYLSVVLNQLCcmVLHEK	LKsda-loopCcmASLQKFGER	20	8	824.417720908884	5	0.59172235336984	11.8844399922287
89703591	P02768	P02768	SLHTLFGDKLCcmTVATLR	LVNEVTEFAK	9	5	1054.90029412633	3	0.04402046928268	11.8838630206271
89792646	P02768	P02768	VPQVSTPTLVEVSR	NLGKVGSKsda-loopCcmCcmK	11	4	732.143660382884	4	0.09936733756714	11.8816205648319
89943579	P02768	P02768	FKDLGEENFK	TCcmVADESAENCcmDK	2	6	936.077451679173	3	0.05020554568288	11.8814498656402
89875460	P02768	P02768	MPCcmAEDYLSVVLNQLCcmVLHEK	LKsda-loopCcmASLQKFGER	20	8	824.417692778373	5	0.55755892018764	11.8799180665921
90028154	P02768	P02768	DAHKsda-loopSEVAHR	TCcmVADESAENCcmDK	1	1	563.051761768449	5	-0.01443009822787	11.8785907426876
89872128	P02768	P02768	FKDLGEENFK	YKAAFTECcmCcmQAADK	7	2	990.792501081788	3	-0.44385199897603	11.877783248442
89813009	P02768	P02768	LAKTYETTLEK	FGERAFK	3	4	744.734194057126	3	-1.10884170921563	11.8777312911155
89874191	P02768	P02768	KVPQVSTPTLVEVSR	RPCcmFSALEVDETYVPK	1	1	908.731057272972	4	-0.29044490157177	11.8773887537701
90039266	P02768	P02768	FKDLGEENFK	YKAAFTECcmCcmQAADK	7	2	743.346078818268	4	-0.60026265073685	11.8761811215569
89912104	P02768	P02768	FKsda-loopDLGEENFK	YKAAFTECcmCcmQAADK	7	1	1018.14063780553	3	0.58201385707763	11.8753998860868
89843842	P02768	P02768	DAHKsda-loopSEVAHR	TCcmVADESAENCcmDK	1	7	937.747982396978	3	-0.12428537632085	11.8737798071151
89684070	P02768	P02768	SLHTLFGDKLCcmTVATLR	LVNEVTEFAK	9	4	1054.9008883351	3	0.60784315930312	11.8729392485648
89791961	P02768	P02768	DAHKsda-loopSEVAHR	TCcmVADESAENCcmDK	1	7	703.562782178141	4	-0.15807100759233	11.8724072926425
89791919	P02768	P02768	DAHKSsda-loopEVAHR	TCcmVADESAENCcmDK	1	7	703.562782178141	4	-0.15807100759233	11.8724072926425
89817691	P02768	P02768	FKsda-loopDLGEENFK	YKAAFTECcmCcmQAADK	7	2	1018.14025128663	3	0.20200555178985	11.8717041912516
89662843	P02768	P02768	DAHKsda-loopSEVAHR	TCcmVADESAENCcmDK	1	7	563.052031996745	5	0.4663651043813	11.8705564820207
89972459	P02768	P02768	LVRPEVDVMCcmTAFHDNEETFLK	YKAAFTECcmCcmQAADK	17	2	733.176091149097	6	-0.66257583911018	11.8680954340168
89928000	P02768	P02768	MPCcmAEDYLSVVLNQLCcmVLHEK	LKsda-loopCcmASLQKFGER	20	8	824.417435617707	5	0.24524709582769	11.8673705550888
89923926	P02768	P02768	VPQVSTPTLVEVSR	DEGKASSAKsda-loopQR	11	4	713.634156367035	4	-0.02612135544424	11.8660389626607
90360284	P02768	P02768	DAHKsda-loopSEVAHR	TCcmVADESAENCcmDK	1	7	937.747894132793	3	-0.21851014249086	11.8628819488403
89804081	P02768	P02768	VPQVSTPTLVEVSR	NLGKVGSKsda-loopCcmCcmK	11	4	732.14377801377	4	0.26025510107459	11.8624064909587
90018630	P02768	P02768	FKDLGEENFK	YKAAFTECcmCcmQAADK	7	2	743.347129306145	4	0.8148422085635	11.8613969682079
89755626	P02768	P02768	TCcmVADESAENCcmDK	DAHK	7	1	513.217468545352	4	-0.10273406516871	11.8613862881617
90064153	P02768	P02768	MPCcmAEDYLSVVLNQLCcmVLHEK	LKsda-loopCcmASLQKFGER	20	8	824.417111615462	5	-0.14824127792756	11.8594760590046
89990605	P02768	P02768	FKsda-loopDLGEENFK	YKAAFTECcmCcmQAADK	7	2	763.856773620104	4	-0.1046886747382	11.8590068428416
90073242	P02768	P02768	FKsda-loopDLGEENFK	YKAAFTECcmCcmQAADK	4	1	763.856569328731	4	-0.3724890107512	11.857705587376
90141212	P02768	P02768	TCcmVADESAENCcmDK	LVNEVTEFAK	1	9	910.413402851437	3	-0.67503571554264	11.8563531664523
90330131	P02768	P02768	YKAAFTECcmCcmQAADK	DLGEENFK	2	3	899.071035546538	3	-0.86762910182265	11.853536995436
90427539	P02768	P02768	VPQVSTPTLVEVSR	DEGKASSAKsda-loopQR	11	4	713.634361740413	4	0.26207065431846	11.8490101214527
90039268	P02768	P02768	FKDLGEENFK	YKAAFTECcmCcmQAADK	7	2	743.346078818268	4	-0.60026265073685	11.8484924674584
90061067	P02768	P02768	VPQVSTPTLVEVSR	DEGKASSAKsda-loopQR	11	4	713.63414439016	4	-0.04292801115005	11.846460406268
90547123	P02768	P02768	FKsda-loopDLGEENFK	YKAAFTECcmCcmQAADK	7	2	763.856867384328	4	0.01822444833738	11.846117409297
90362057	P02768	P02768	SLHTLFGDKLCcmTVATLR	LVNEVTEFAK	9	7	1054.90038442006	3	0.12969684479333	11.8443971908821
89703568	P02768	P02768	SLHTLFGDKLCcmTVATLR	LVNEVTEFAK	9	3	1054.90137913072	3	1.07354094203265	11.8443234630316
90420488	P02768	P02768	VPQVSTPTLVEVSR	NLGKVGSKsda-loopCcmCcmK	11	4	732.143334120737	4	-0.34687249762409	11.8441226485236
90147414	P02768	P02768	DAHKsda-loopSEVAHR	TCcmVADESAENCcmDK	1	7	937.74786564728	3	-0.24891931478365	11.8431439033724
89845028	P02768	P02768	FKsda-loopDLGEENFK	YKAAFTECcmCcmQAADK	7	1	1018.14019009938	3	0.1418489509689	11.8426983059157
89912102	P02768	P02768	FKsda-loopDLGEENFK	YKAAFTECcmCcmQAADK	7	1	1018.14063780553	3	0.58201385707763	11.8412757627456
89937193	P02768	P02768	RHPYFYAPELLFFAKR	YKAAFTECcmCcmQAADK	13	2	760.576745256856	5	-0.2063931032635	11.8412131817246
90062011	P02768	P02768	FKsda-loopDLGEENFK	YKAAFTECcmCcmQAADK	7	2	763.856470732855	4	-0.50173582294309	11.8392693433643
89871422	P02768	P02768	VPQVSTPTLVEVSR	DEGKASSAKsda-loopQR	11	4	713.634239650602	4	0.09074704683517	11.8378165004251
89857357	P02768	P02768	VPQVSTPTLVEVSR	DEGKASSAKsda-loopQR	11	4	713.633621994561	4	-0.775984257085	11.8368513910393
89803402	P02768	P02768	DAHKsda-loopSEVAHR	TCcmVADESAENCcmDK	1	7	563.051776731865	5	0.0121930894212	11.8356876761086
89744875	P02768	P02768	SLHTLFGDKLCcmTVATLR	TCcmVADESAENCcmDK	9	6	703.135508850453	5	-0.33836590487365	11.8354378382422
90114155	P02768	P02768	VPQVSTPTLVEVSR	DEGKASSAKsda-loopQR	11	4	713.634203833747	4	0.04048672823697	11.8344288893685
89911377	P02768	P02768	VPQVSTPTLVEVSR	NLGKVGSKsda-loopCcmCcmK	11	4	732.143655017763	4	0.0920292790047	11.8331536136553
89911715	P02768	P02768	FGERAFKsda-loopAWAVAR	LAKTYETTLEK	2	3	742.903711857003	4	0.34320865145773	11.8318458469939
89792645	P02768	P02768	VPQVSTPTLVEVSR	NLGKVGSKsda-loopCcmCcmK	11	4	732.143660382884	4	0.09936733756714	11.8315041912459
90434875	P02768	P02768	FKsda-loopDLGEENFK	YKAAFTECcmCcmQAADK	7	2	763.856676287986	4	-0.23227885887846	11.8307096523341
90585963	P02768	P02768	FKDLGEENFK	YKAAFTECcmCcmQAADK	1	2	743.346181521049	4	-0.46191245404746	11.8305476581018
89872726	P02768	P02768	AEFAEVSKLVTDLTK	YICcmENQDSISSK	8	2	794.648302880386	4	0.13761084018192	11.8305024063092
89791647	P02768	P02768	TCcmVADESAENCcmDK	LVNEVTEFAK	1	9	910.412971612739	3	-1.14923354010913	11.8301197744384
90254045	P02768	P02768	SLHTLFGDKLCcmTVATLR	TCcmVADESAENCcmDK	9	8	878.667724082877	4	-0.15932573202901	11.8265158658465
89830149	P02768	P02768	DAHKsda-loopSEVAHR	TCcmVADESAENCcmDK	1	7	937.747442965767	3	-0.70014499307431	11.8263721222769
90175007	P02768	P02768	VPQVSTPTLVEVSR	DEGKASSAKsda-loopQR	11	4	713.634155301663	4	-0.02761634809432	11.8258315140278
90298419	P02768	P02768	VPQVSTPTLVEVSR	DEGKASSAKsda-loopQR	11	4	713.633719839032	4	-0.63868313761721	11.8256166181339
90169013	P02768	P02768	FKsda-loopDLGEENFK	HPYFYAPELLFFAKR	9	14	822.92447847388	4	0.10766543627175	11.8236531837206
89912610	P02768	P02768	FKsda-loopDLGEENFK	HPYFYAPELLFFAKR	7	14	822.924549674229	4	0.19429260077194	11.8236384536759
89909174	P02768	P02768	RPCcmFSALEVDETYVPK	HKPK	11	2	626.077021396494	4	0.44191840322469	11.8226932695739
90366298	P02768	P02768	LVRPEVDVMCcmTAFHDNEETFLK	YKAAFTECcmCcmQAADK	21	1	1099.26041126677	4	-0.74199598643191	11.8224308510769
89884651	P02768	P02768	VPQVSTPTLVEVSR	DEGKASSAKsda-loopQR	11	4	713.634154964796	4	-0.02808905961767	11.8214365655162
90414981	P02768	P02768	VPQVSTPTLVEVSR	DEGKASSAKsda-loopQR	11	4	713.633821467872	4	-0.49607156867088	11.8207737016041
90360305	P02768	P02768	DAHKsda-loopSEVAHR	TCcmVADESAENCcmDK	1	7	937.74771171604	3	-0.41324570714715	11.8181894714113
89871124	P02768	P02768	DAHKsda-loopSEVAHR	TCcmVADESAENCcmDK	1	7	703.56277157325	4	-0.17316574283896	11.8166748469781
90379435	P02768	P02768	LVRPEVDVMCcmTAFHDNEETFLK	YKAAFTECcmCcmQAADK	21	1	1099.26043357828	4	-0.72168054839378	11.8163907959643
89790479	P02768	P02768	RPCcmFSALEVDETYVPK	HKPK	11	2	626.076756184045	4	0.01762564494023	11.8155006365747
90201575	P02768	P02768	AEFAEVSKLVTDLTK	YICcmENQDSISSK	8	1	1059.19481578498	3	-0.33102043943731	11.8145697279604
89844180	P02768	P02768	VPQVSTPTLVEVSR	DEGKASSAKsda-loopQR	11	4	713.634037094481	4	-0.19349162206029	11.8121500650276
90387429	P02768	P02768	FKDLGEENFK	YKAAFTECcmCcmQAADK	7	1	990.792846644508	3	-0.0947231597721	11.8116587913844
90174834	P02768	P02768	FKDLGEENFK	TCcmVADESAENCcmDK	2	6	702.309208165852	4	-0.9475238566294	11.8108090711642
89861461	P02768	P02768	LVNEVTEFAKTCcmVADESAENCcmDK	FKsda-loopDLGEENFK	10	6	1005.46943948012	4	-0.05550402420115	11.8093307544673
89990209	P02768	P02768	FKDLGEENFK	YKAAFTECcmCcmQAADK	6	2	990.793015394404	3	0.07576819218905	11.8088886102158
89791918	P02768	P02768	DAHKSsda-loopEVAHR	TCcmVADESAENCcmDK	1	7	703.562782178141	4	-0.15807100759233	11.806714969892
89748908	P02768	P02768	LVRPEVDVMCcmTAFHDNEETFLK	YKAAFTECcmCcmQAADK	14	1	733.17652581989	6	-0.06890058787184	11.8066030942213
89703097	P02768	P02768	FKsda-loopDLGEENFK	YKAAFTECcmCcmQAADK	7	2	1018.14032573002	3	0.27519500371566	11.8063953839107
89830883	P02768	P02768	ATKsda-loopEQLKsda-loopAVMDDFAAFVEK	HKPK	2	3	724.638491435743	4	0.45277075747887	11.805668982434
90461444	P02768	P02768	FKsda-loopDLGEENFK	YKAAFTECcmCcmQAADK	7	2	763.856976211394	4	0.16088306583391	11.8052685659822
90306564	P02768	P02768	FKDLGEENFK	VPQVSTPTLVEVSR	2	11	705.62651809543	4	0.79820284897897	11.803157698154
90049282	P02768	P02768	FKDLGEENFK	YKAAFTECcmCcmQAADK	7	2	990.792842183316	3	-0.09923039015823	11.8024372478251
89871772	P02768	P02768	VPQVSTPTLVEVSR	NLGKVGSKsda-loopCcmCcmK	11	4	732.1434241676	4	-0.22371234051275	11.7995538869863
89884266	P02768	P02768	DAHKsda-loopSEVAHR	TCcmVADESAENCcmDK	1	7	937.747514262278	3	-0.62403374728419	11.7980399007181
89660841	P02768	P02768	RPCcmFSALEVDETYVPK	HKPK	11	2	626.076835080645	4	0.1438461754045	11.7977276823805
90593891	P02768	P02768	FKDLGEENFK	TCcmVADESAENCcmDK	2	6	936.076784213679	3	-0.66360775420622	11.7975290428437
90329792	P02768	P02768	LDELRDEGKsda-loopASSAK	LKCcmASLQK	11	2	658.101990895587	4	0.2646708517711	11.796754051851
89830500	P02768	P02768	VPQVSTPTLVEVSR	DEGKASSAKsda-loopQR	11	4	713.634104372248	4	-0.09908350028397	11.7935905955442
89847979	P02768	P02768	MPCcmAEDYLSVVLNQLCcmVLHEK	LKsda-loopCcmASLQKFGER	20	8	824.417668777456	5	0.52841072167274	11.7923976171327
89830818	P02768	P02768	YKAAFTECcmCcmQAADK	Ksda-loopYLYEIAR	1	2	721.103367534908	4	0.98154092923877	11.7921131474748
90346804	P02768	P02768	KVPQVSTPTLVEVSR	DEGKASSAKsda-loopQR	12	4	745.658146344256	4	0.30969212740291	11.7914468997092
89764023	P02768	P02768	DAHKsda-loopSEVAHR	TCcmVADESAENCcmDK	1	7	703.562316700829	4	-0.82061970962149	11.790283130893
89763996	P02768	P02768	DAHKSsda-loopEVAHR	TCcmVADESAENCcmDK	1	7	703.562316700829	4	-0.82061970962149	11.790283130893
90252101	P02768	P02768	VPQVSTPTLVEVSR	DEGKASSAKsda-loopQR	11	4	713.634152871065	4	-0.03102710622432	11.7897911295118
89884206	P02768	P02768	DAHKsda-loopSEVAHR	TCcmVADESAENCcmDK	1	7	563.051273271251	5	-0.88357338421553	11.7890446371766
90278264	P02768	P02768	FKDLGEENFK	DAHKSEVAHR	2	4	615.059338303646	4	0.15004732140099	11.7875267294444
89763220	P02768	P02768	TCcmVADESAENCcmDK	LVNEVTEFAK	1	9	910.413399013849	3	-0.67925559633381	11.7870236663768
89817298	P02768	P02768	FKDLGEENFK	YKAAFTECcmCcmQAADK	3	2	743.346098483139	4	-0.57377224072364	11.7870129793898
90534735	P02768	P02768	DAHKsda-loopSEVAHR	TCcmVADESAENCcmDK	1	7	937.748079395923	3	-0.02073598168828	11.7867499093055
90345800	P02768	P02768	DAHKsda-loopSEVAHR	TCcmVADESAENCcmDK	1	7	937.748503887761	3	0.43242227486467	11.7863097502045
90252406	P02768	P02768	VPQVSTPTLVEVSR	NLGKVGSKsda-loopCcmCcmK	11	4	732.143663002858	4	0.10295076511325	11.7840778598747
90146973	P02768	P02768	EFNAETFTFHADICcmTLSEK	ER	17	1	882.411126268304	3	0.21730660536497	11.7827243685697
90184633	P02768	P02768	YKAAFTECcmCcmQAADK	DLGEENFK	1	1	899.071367004327	3	-0.49854895806329	11.782234212249
89843841	P02768	P02768	DAHKsda-loopSEVAHR	TCcmVADESAENCcmDK	1	7	703.562639200235	4	-0.36158216393983	11.780437007243
89843769	P02768	P02768	DAHKSsda-loopEVAHR	TCcmVADESAENCcmDK	1	7	703.562639200235	4	-0.36158216393983	11.780437007243
89759443	P02768	P02768	RPCcmFSALEVDETYVPK	HKPK	11	2	626.076427946122	4	-0.50749666471632	11.7788545230535
89993071	P02768	P02768	LVRPEVDVMCcmTAFHDNEETFLK	YKAAFTECcmCcmQAADK	11	2	733.176240970431	6	-0.45794921238422	11.777864961469
90038143	P02768	P02768	AFKAWAVAR	LKsda-loopCcmASLQKsda-loopFGER	3	11	676.12161197219	4	0.59090078057361	11.7755833139838
89818201	P02768	P02768	FKsda-loopDLGEENFK	HPYFYAPELLFFAKR	8	14	822.924654237013	4	0.3215107622044	11.7755549243746
90029290	P02768	P02768	FKsda-loopDLGEENFK	YKAAFTECcmCcmQAADK	7	2	763.856900290229	4	0.06135995233647	11.7753370373991
90018545	P02768	P02768	FKDLGEENFK	YKAAFTECcmCcmQAADK	7	2	743.347129306145	4	0.8148422085635	11.7745375664365
89835002	P02768	P02768	MPCcmAEDYLSVVLNQLCcmVLHEK	LKsda-loopCcmASLQKFGER	20	8	824.417620166641	5	0.46937474009447	11.7725039220969
89830499	P02768	P02768	VPQVSTPTLVEVSR	DEGKASSAKsda-loopQR	11	4	713.63408118043	4	-0.13162762399515	11.7710856461295
89737615	P02768	P02768	RPCcmFSALEVDETYVPK	HKPK	11	2	626.077022460827	4	0.44362114675131	11.7689241282363
89944788	P02768	P02768	FKsda-loopDLGEENFK	YKAAFTECcmCcmQAADK	7	2	763.85689161907	4	0.04999315180142	11.7656674178392
90028792	P02768	P02768	VPQVSTPTLVEVSR	NLGKVGSKsda-loopCcmCcmK	11	4	732.143498228247	4	-0.12241707458376	11.7645255890241
89912106	P02768	P02768	FKsda-loopDLGEENFK	YKAAFTECcmCcmQAADK	7	1	1018.14063780553	3	0.58201385707763	11.7644053525667
90073241	P02768	P02768	FKsda-loopDLGEENFK	YKAAFTECcmCcmQAADK	7	2	763.856510777719	4	-0.44924203487706	11.7643779999681
90161173	P02768	P02768	LVNEVTEFAKTCcmVADESAENCcmDK	DLGEENFK	10	1	916.168236728979	4	-0.09308505213162	11.7618515217652
89872413	P02768	P02768	FKsda-loopDLGEENFK	YKAAFTECcmCcmQAADK	7	1	1018.14066479221	3	0.6085459685718	11.7607906790287
90346359	P02768	P02768	FKDLGEENFK	TCcmVADESsda-loopAENCcmDK	2	5	722.820243781413	4	0.05825553425836	11.7605624449995
90279144	P02768	P02768	TCcmVADESAENCcmDK	LVNEVTEFAK	1	9	910.412706300242	3	-1.44097593155334	11.7603783002708
89969603	P02768	P02768	FKDLGEENFK	YKAAFTECcmCcmQAADK	7	2	743.347284740537	4	1.02422678905363	11.7601647426288
90119443	P02768	P02768	VPQVSTPTLVEVSR	DEGKASSAK	11	4	622.083913537403	4	-0.01630940376297	11.7575151949129
89665195	P02768	P02768	SLHTLFGDKLCcmTVATLR	LVNEVTEFAK	9	4	791.426736519322	4	-0.33956322306074	11.7569942676526
89885259	P02768	P02768	FKDLGEENFK	YKAAFTECcmCcmQAADK	3	2	743.345793502938	4	-0.98460893277572	11.7558905204562
90421109	P02768	P02768	FKsda-loopDLGEENFK	YKAAFTECcmCcmQAADK	7	2	763.8569513067	4	0.1282361394444	11.7554117071451
89858827	P02768	P02768	FKDLGEENFK	HPYFYAPELLFFAKR	7	14	802.414235317134	4	0.21761774987415	11.7539575926193
90028485	P02768	P02768	VPQVSTPTLVEVSR	DEGKASSAKsda-loopQR	11	4	713.634226727395	4	0.07261244226673	11.7507614315818
90018526	P02768	P02768	RHPYFYAPELLFFAK	LKCcmASLQK	9	2	976.52607378998	3	0.05746328672077	11.7469603669663
90419549	P02768	P02768	YKAAFTECcmCcmQAADK	DLGEENFK	1	3	899.071700729891	3	-0.12694363385194	11.7462478031596
90129507	P02768	P02768	RPCcmFSALEVDETYVPK	HKPK	11	2	626.076971843758	4	0.36264283698129	11.7443178275282
89924645	P02768	P02768	FKDLGEENFK	YKAAFTECcmCcmQAADK	7	2	990.792434854721	3	-0.51076251253277	11.7403643607679
89871136	P02768	P02768	DAHKsda-loopSEVAHR	TCcmVADESAENCcmDK	1	7	563.051628809893	5	-0.2509924299228	11.7398793670035
89915935	P02768	P02768	LVRPEVDVMCcmTAFHDNEETFLK	YKAAFTECcmCcmQAADK	18	2	733.176452792523	6	-0.16864168193828	11.7373067254234
90215116	P02768	P02768	FKsda-loopDLGEENFK	YKAAFTECcmCcmQAADK	7	2	763.856924621237	4	0.0932548484839	11.7338935558997
89831511	P02768	P02768	FKsda-loopDLGEENFK	YKAAFTECcmCcmQAADK	7	2	1018.14016673401	3	0.11887715151269	11.7326242169716
89899408	P02768	P02768	FKsda-loopDLGEENFK	HPYFYAPELLFFAKR	7	14	822.924525965465	4	0.16544691360522	11.7326008256014
89855180	P02768	P02768	RPCcmFSALEVDETYVPK	HKPK	12	1	626.076812491469	4	0.10770751068532	11.7308159310028
90376044	P02768	P02768	MPCcmAEDYLSVVLNQLCcmVLHEK	LKCcmASLQK	1	2	710.16203639217	5	-0.30689288683252	11.7295241552291
89861706	P02768	P02768	MPCcmAEDYLSVVLNQLCcmVLHEK	LKsda-loopCcmASLQKFGER	20	8	824.417820856011	5	0.71310432845318	11.7293116632395
89831510	P02768	P02768	FKsda-loopDLGEENFK	YKAAFTECcmCcmQAADK	7	1	1018.14016673401	3	0.11887715151269	11.7286407810438
90361090	P02768	P02768	FKDLGEENFK	YKAAFTECcmCcmQAADK	1	2	743.346022246275	4	-0.67647038617574	11.728250427148
89979865	P02768	P02768	FKsda-loopDLGEENFK	YKAAFTECcmCcmQAADK	7	1	763.856529612476	4	-0.42455203358402	11.728071342977
89952196	P02768	P02768	TCcmVADESAENCcmDK	LVNEVTEFAK	1	9	910.413677797834	3	-0.37269971470735	11.7279688595869
89858374	P02768	P02768	FKsda-loopDLGEENFK	YKAAFTECcmCcmQAADK	7	1	1018.1405435725	3	0.48936810540793	11.7273142156694
89870593	P02768	P02768	AFKAWAVAR	LKsda-loopCcmASLQKsda-loopFGER	3	10	676.121469719658	4	0.38019185534041	11.7271483226004
90174806	P02768	P02768	DAHKsda-loopSEVAHR	TCcmVADESAENCcmDK	1	1	563.051244623364	5	-0.93454423681734	11.7271403883703
90287821	P02768	P02768	VPQVSTPTLVEVSR	NLGKVGSKsda-loopCcmCcmK	11	4	732.143885932418	4	0.40785910648136	11.7240785256326
90039883	P02768	P02768	SLHTLFGDKLCcmTVATLR	LVNEVTEFAK	9	4	1054.90030599893	3	0.05528593968406	11.7237828586216
90388154	P02768	P02768	FKDLGEENFK	RYKAAFTECcmCcmQAADK	7	2	782.371727767008	4	-0.09521776616013	11.7237314407542
89830509	P02768	P02768	VPQVSTPTLVEVSR	DEGKASSAKsda-loopQR	11	4	713.63408118043	4	-0.13162762399515	11.7237171447929
89882715	P02768	P02768	VPQVSTPTLVEVSR	DEGKASSAK	11	4	622.083728665015	4	-0.31397377228126	11.7231862512793
90175010	P02768	P02768	VPQVSTPTLVEVSR	DEGKASSAKsda-loopQR	11	4	713.634155301663	4	-0.02761634809432	11.7227420686581
90227369	P02768	P02768	VPQVSTPTLVEVSR	NLGKVGSKsda-loopCcmCcmK	11	4	732.143541618305	4	-0.0630710165571	11.7204077304434
90510635	P02768	P02768	FKDLGEENFK	TCcmVADESAENCcmDK	2	6	936.076068352094	3	-1.42917769750089	11.7200517696266
90167508	P02768	P02768	RPCcmFSALEVDETYVPK	HKPK	11	2	626.076623123429	4	-0.19524767981979	11.718574622242
90215517	P02768	P02768	AEFAEVSKLVTDLTK	YICcmENQDSISSK	8	1	1059.1952416925	3	0.07146717571025	11.7176373510635
90147056	P02768	P02768	EFNAETFTFHADICcmTLSEK	ER	17	1	882.410437262877	3	-0.56440722173166	11.7176288289611
89898161	P02768	P02768	VPQVSTPTLVEVSR	NLGKVGSKsda-loopCcmCcmK	11	4	732.143398347329	4	-0.25902760325766	11.7163605963412
90298421	P02768	P02768	VPQVSTPTLVEVSR	DEGKASSAKsda-loopQR	11	4	713.634273183217	4	0.13780198552831	11.7152942994702
90021625	P02768	P02768	MPCcmAEDYLSVVLNQLCcmVLHEK	LDELRDEGKASSAKsda-loopQR	4	9	897.650908227012	5	0.15719537036777	11.7130384339348
90160205	P02768	P02768	VHTECcmCcmHGDLLECcmADDRADLAK	LVTDLTK	1	6	864.660654471459	4	-0.75978957731404	11.712196473515
90373146	P02768	P02768	DAHKsda-loopSEVAHR	TCcmVADESAENCcmDK	1	7	937.747989954227	3	-0.11621777764758	11.7121161979039
89861698	P02768	P02768	MPCcmAEDYLSVVLNQLCcmVLHEK	LKsda-loopCcmASLQKFGER	20	5	824.417820856011	5	0.71310432845318	11.711244863564
89767280	P02768	P02768	FKsda-loopDLGEENFK	YKAAFTECcmCcmQAADK	7	2	1018.13959086036	3	-0.44729637801781	11.7107424937162
90167950	P02768	P02768	AFKAWAVAR	LKsda-loopCcmASLQKsda-loopFGER	3	10	676.121367798634	4	0.22922322845393	11.7100968609586
89856960	P02768	P02768	DAHKsda-loopSEVAHR	TCcmVADESAENCcmDK	1	7	563.05119419795	5	-1.024262069774	11.7098359259855
89817469	P02768	P02768	LDELRDEGKsda-loopASSAKsda-loopQR	LKCcmASLQK	11	2	749.651869800048	4	-0.26514148246948	11.7088782390875
90048881	P02768	P02768	VPQVSTPTLVEVSR	DEGKASSAKsda-loopQR	11	4	713.633940687973	4	-0.32877490727611	11.7082166717963
90375938	P02768	P02768	SLHTLFGDKLCcmTVATLR	TCcmVADESAENCcmDK	9	8	878.667512446575	4	-0.40046257366172	11.707633060109
90029294	P02768	P02768	FKsda-loopDLGEENFK	YKAAFTECcmCcmQAADK	4	2	763.856900290229	4	0.06135995233647	11.7072731268715
90146587	P02768	P02768	RPCcmFSALEVDETYVPK	HKPK	11	2	626.076797454544	4	0.0836511045653	11.7070671375533
90388368	P02768	P02768	NECcmFLQHKDDNPNLPR	CcmASLQKFGER	1	6	819.143584787883	4	0.08356932139173	11.7061245414695
90241458	P02768	P02768	SLHTLFGDKLCcmTVATLR	TCcmVADESAENCcmDK	1	12	878.667061008802	4	-0.91482744255294	11.7047970115312
90360716	P02768	P02768	DAHKsda-loopSsda-loopEVAHR	TCcmVADESAENCcmDK	1	7	965.095661443116	3	0.47423363470034	11.7025997977211
90143027	P02768	P02768	MPCcmAEDYLSVVLNQLCcmVLHEK	LKsda-loopCcmASLQKFGER	20	8	824.417301784791	5	0.08271212172458	11.6989123659272
89923600	P02768	P02768	DAHKsda-loopSEVAHR	TCcmVADESAENCcmDK	1	7	937.747715352122	3	-0.40936407647884	11.6976520855998
89943578	P02768	P02768	FKDLGEENFK	TCcmVADESAENCcmDK	2	6	936.077451679173	3	0.05020554568288	11.6976056188872
89955508	P02768	P02768	LVRPEVDVMoxCcmTAFHDNEETFLK	YKAAFTECcmCcmQAADK	14	2	735.842200544236	6	-0.26408084975553	11.6963289110498
89847282	P02768	P02768	LVRPEVDVMCcmTAFHDNEETFLK	Ksda-loopYLYEIAR	21	2	967.986512071166	4	-0.91073294535553	11.6960826410179
89649776	P02768	P02768	LVRPEVDVMCcmTAFHDNEETFLK	YKAAFTECcmCcmQAADK	21	2	733.176199046711	6	-0.51520881075066	11.6920920525646
89662376	P02768	P02768	AFKAWAVAR	LKsda-loopCcmASLQKsda-loopFGER	3	11	676.120961785858	4	-0.37217566736506	11.6914642254149
89871773	P02768	P02768	VPQVSTPTLVEVSR	NLGKVGSKsda-loopCcmCcmK	11	4	732.1434241676	4	-0.22371234051275	11.6897958542651
89857656	P02768	P02768	RHPYFYAPELLFFAK	LKCcmASLQK	9	2	732.646258200047	4	-0.10143901572558	11.689467002784
90345314	P02768	P02768	AFKsda-loopAWAVAR	LKCcmASLQKsda-loopFGER	5	2	676.121769102702	4	0.82364743779063	11.6890124357171
90000919	P02768	P02768	SLHTLFGDKLCcmTVATLR	LVNEVTEFAK	9	4	1054.90005652713	3	-0.18142860998135	11.6873396829581
89767839	P02768	P02768	AEFAEVSKLVTDLTK	YICcmENQDSISSK	8	2	1059.19494263971	3	-0.21114122777685	11.6855403927972
90071289	P02768	P02768	EFNAETFTFHADICcmTLSEK	ER	17	1	882.40999272945	3	-1.06875437629814	11.6843337958921
90412089	P02768	P02768	VTKCcmCcmTESLVNR	TPVSDR	1	4	741.367276880126	3	-1.14518932593779	11.6824147114006
89858105	P02768	P02768	FGERAFKsda-loopAWAVAR	LAKTYETTLEK	4	3	742.903864807764	4	0.54937059823724	11.6806588369959
89831097	P02768	P02768	FKDLGEENFK	YKAAFTECcmCcmQAADK	7	1	990.792449068431	3	-0.49640212074274	11.6799010001475
90123816	P02768	P02768	LVRPEVDVMCcmTAFHDNEETFLK	YKAAFTECcmCcmQAADK	21	1	1099.26072641214	4	-0.45504471247406	11.6792645231542
90399545	P02768	P02768	LVRPEVDVMCcmTAFHDNEETFLKK	FKDLGEENFK	19	7	818.005228152212	5	-0.27524489360041	11.6776145743703
89821044	P02768	P02768	MPCcmAEDYLSVVLNQLCcmVLHEK	LKsda-loopCcmASLQKFGER	20	8	824.417839059539	5	0.73521181929561	11.6768267616577
90361082	P02768	P02768	FKDLGEENFK	YKAAFTECcmCcmQAADK	7	2	990.792893440926	3	-0.04744381470955	11.6761207877787
90318555	P02768	P02768	VPQVSTPTLVEVSR	DEGKASSAKsda-loopQR	11	4	713.634356355768	4	0.25451460347406	11.6751348244733
90427536	P02768	P02768	VPQVSTPTLVEVSR	DEGKASSAKsda-loopQR	11	4	713.634361740413	4	0.26207065431846	11.6739247519243
89722895	P02768	P02768	FKsda-loopDLGEENFK	YKAAFTECcmCcmQAADK	7	2	1018.14051041126	3	0.45676543948906	11.6737354983673
89816167	P02768	P02768	DAHKsda-loopSEVAHR	TCcmVADESAENCcmDK	1	7	703.562724089063	4	-0.24075354069322	11.6733432987402
89925055	P02768	P02768	FKsda-loopDLGEENFK	YKAAFTECcmCcmQAADK	7	2	1018.13971712478	3	-0.32315877884022	11.6730784411868
90390719	P02768	P02768	LVRPEVDVMCcmTAFHDNEETFLKK	FKsda-loopDLGEENFK	22	7	834.413489275911	5	-0.27237957875523	11.6718156080689
89828504	P02768	P02768	RPCcmFSALEVDETYVPK	HKPK	11	2	626.076825571973	4	0.12863399111572	11.6712170007822
90318554	P02768	P02768	VPQVSTPTLVEVSR	DEGKASSAKsda-loopQR	11	4	713.634356355768	4	0.25451460347406	11.6698268240855
90332032	P02768	P02768	FKsda-loopDLGEENFK	YKAAFTECcmCcmQAADK	7	1	1018.14005862462	3	0.0125887757786	11.668805784385
89821039	P02768	P02768	MPCcmAEDYLSVVLNQLCcmVLHEK	LKsda-loopCcmASLQKFGER	20	8	824.417839059539	5	0.73521181929561	11.6687601896414
89845477	P02768	P02768	FKDLGEENFK	HPYFYAPELLFFAKR	7	14	802.413943327115	4	-0.14672907696616	11.6676171299362
89790365	P02768	P02768	VPQVSTPTLVEVSR	DEGKASSAK	11	4	622.08393331517	4	0.01553492200317	11.6670932559504
89961737	P02768	P02768	FKsda-loopDLGEENFK	YKAAFTECcmCcmQAADK	7	2	763.856973294862	4	0.15705985859418	11.6652261294489
89662779	P02768	P02768	FKDLGEENFK	TCcmVADESAENCcmDK	2	6	702.308710269334	4	-1.65748346710988	11.6632352838824
89953434	P02768	P02768	FKsda-loopDLGEENFK	YKAAFTECcmCcmQAADK	7	2	763.856770613622	4	-0.10862979519686	11.6623233287966
90190355	P02768	P02768	LVRPEVDVMCcmTAFHDNEETFLKK	FKsda-loopDLGEENFK	22	7	834.41385030411	5	0.1608162565685	11.6609673127935
90185127	P02768	P02768	DAHKsda-loopSEVAHR	TCcmVADESAENCcmDK	1	7	937.748153997336	3	0.05890334989797	11.6599815900269
89668572	P02768	P02768	LVRPEVDVMCcmTAFHDNEETFLK	YKAAFTECcmCcmQAADK	21	2	879.610118963017	5	-0.3611001936185	11.6590761414595
89830080	P02768	P02768	DAHKSsda-loopEVAHR	TCcmVADESAENCcmDK	1	7	703.562325038343	4	-0.80875230178486	11.6590158158951
90407833	P02768	P02768	VPQVSTPTLVEVSR	DEGKASSAKsda-loopQR	11	4	713.633845023461	4	-0.46301698001461	11.6581569264847
90319811	P02768	P02768	FKsda-loopDLGEENFK	YKAAFTECcmCcmQAADK	7	2	763.85645617224	4	-0.52082296074674	11.6570305477055
89953426	P02768	P02768	FKsda-loopDLGEENFK	YKAAFTECcmCcmQAADK	7	2	763.856770613622	4	-0.10862979519686	11.6559224616076
89663371	P02768	P02768	VPQVSTPTLVEVSR	DEGKASSAKsda-loopQR	13	3	713.63398470882	4	-0.26700226428841	11.6527717411508
90328695	P02768	P02768	TCcmVADESAENCcmDK	SEVAHR	5	1	570.247965611968	4	-0.20299814018987	11.6525166366463
90243635	P02768	P02768	LVRPEVDVMCcmTAFHDNEETFLK	YKAAFTECcmCcmQAADK	21	1	1099.26093193326	4	-0.26791028868485	11.6522328740152
89923965	P02768	P02768	VPQVSTPTLVEVSR	DEGKASSAKsda-loopQR	11	4	713.634156367035	4	-0.02612135544424	11.6520536010112
90028491	P02768	P02768	VPQVSTPTLVEVSR	DEGKASSAKsda-loopQR	11	4	713.634226727395	4	0.07261244226673	11.6507438779425
89882458	P02768	P02768	AFKAWAVAR	CcmASLQKsda-loopFGER	3	9	595.316548887319	4	0.70948885107778	11.6496456148278
90000646	P02768	P02768	FKsda-loopDLGEENFK	YKAAFTECcmCcmQAADK	7	2	763.856808513634	4	-0.05894763880435	11.6494555510453
89969379	P02768	P02768	RHPYFYAPELLFFAK	LKCcmASLQK	11	2	586.318251271906	5	-0.46121595060377	11.6475334163709
89896948	P02768	P02768	TCcmVADESAENCcmDK	LVNEVTEFAK	1	9	910.413020717852	3	-1.09523667531861	11.6448349526974
90585076	P02768	P02768	TCcmVADESAENCcmDK	LVNEVTEFAK	1	9	910.41302589219	3	-1.08954688019845	11.6436880813902
89989962	P02768	P02768	RHPYFYAPELLFFAK	LKCcmASLQK	9	2	586.318240332729	5	-0.4799054548445	11.6434501220298
90141262	P02768	P02768	FKDLGEENFK	TCcmVADESAENCcmDK	2	6	936.076955695767	3	-0.48021820643266	11.6428275994539
90028178	P02768	P02768	DAHKsda-loopSEVAHR	TCcmVADESAENCcmDK	1	1	563.051761768449	5	-0.01443009822787	11.6417087613666
90201577	P02768	P02768	SLHTLFGDKLCcmTVATLR	LVNEVTEFAK	9	5	1054.90010802864	3	-0.13256073490189	11.6385500340297
90463153	P02768	P02768	LDELRDEGKsda-loopASSAKsda-loopQR	LKCcmASLQKsda-loopFGER	11	2	892.471374524809	4	0.65248093470661	11.6334525080174
89857661	P02768	P02768	EQLKsda-loopAVMDDFAAFVEK	HKPKsda-loopATK	1	6	724.638797787404	4	0.87612424667076	11.6332877056181
90375831	P02768	P02768	VHTECcmCcmHGDLLECcmADDRADLAK	LVTDLTK	1	6	1152.54611535765	3	0.10996085662962	11.6325802758862
90358237	P02768	P02768	AFKAWAVAR	CcmASLQKsda-loopFGER	3	9	595.316295323074	4	0.28283485684688	11.6322548008054
89739405	P02768	P02768	AFKAWAVAR	LKsda-loopCcmASLQKsda-loopFGER	3	11	676.121575836662	4	0.53737569989748	11.6315315473624
90085857	P02768	P02768	FKsda-loopDLGEENFK	YKAAFTECcmCcmQAADK	7	2	763.856588476379	4	-0.34738884869964	11.6312722992258
90450039	P02768	P02768	Ksda-loopLVAASQAALGL	HKPK	12	2	605.368256606011	3	0.82200253151783	11.6299792239818
90382939	P02768	P02768	SEVAHR	DAHK	1	1	313.162706980433	4	0.94604767636727	11.6270838752174
89915358	P02768	P02768	MPCcmAEDYLSVVLNQLCcmVLHEK	LKsda-loopCcmASLQKFGER	20	8	824.417557759	5	0.39358303936687	11.6240504748238
90360247	P02768	P02768	DAHKSsda-loopEVAHR	TCcmVADESAENCcmDK	1	7	703.562045032067	4	-1.20730619470849	11.6240185959467
90345169	P02768	P02768	AFKAWAVAR	LKsda-loopCcmASLQKsda-loopFGER	3	10	676.121096655687	4	-0.17240223399619	11.6239594726786
89764769	P02768	P02768	VPQVSTPTLVEVSR	DEGKASSAKsda-loopQR	11	4	713.633530739933	4	-0.90403812122653	11.6239070474805
90267919	P02768	P02768	MPCcmAEDYLSVVLNQLCcmVLHEK	LKsda-loopCcmASLQKFGER	19	8	824.417645275612	5	0.49986862810483	11.6236411175773
90215202	P02768	P02768	FKsda-loopDLGEENFK	YKAAFTECcmCcmQAADK	7	1	1018.14066528003	3	0.60902557170655	11.6226292380231
89763991	P02768	P02768	DAHKSsda-loopEVAHR	TCcmVADESAENCcmDK	1	7	703.562316700829	4	-0.82061970962149	11.6184682036049
90427010	P02768	P02768	YKAAFTECcmCcmQAADK	DLGEENFK	2	4	899.07152082448	3	-0.32726933787219	11.6134584776152
90287424	P02768	P02768	VPQVSTPTLVEVSR	DEGKASSAKsda-loopQR	11	4	713.633655076739	4	-0.72956139813663	11.6133637715465
90228346	P02768	P02768	FKsda-loopDLGEENFK	HPYFYAPELLFFAKR	9	14	822.924360437981	4	-0.0359450288165	11.6118635719841
90158187	P02768	P02768	VPQVSTPTLVEVSR	DEGKASSAKsda-loopQR	11	4	713.634334722861	4	0.22415803538841	11.6115784412474
90222286	P02768	P02768	Ksda-loopLVAASQAALGL	HKPK	12	2	605.367969699574	3	0.34727520429637	11.6057391101682
89815762	P02768	P02768	AFKAWAVAR	LKsda-loopCcmASLQKsda-loopFGER	3	10	676.12148830309	4	0.4077182194768	11.6054930119671
90299241	P02768	P02768	VPQVSTPTLVEVSR	VTKCcmCcmTESLVNR	11	3	765.651543773259	4	-0.48374567182504	11.6033455133783
90452599	P02768	P02768	FKsda-loopDLGEENFK	YKAAFTECcmCcmQAADK	7	2	763.857026832739	4	0.22724129238178	11.6031443239353
89845096	P02768	P02768	FKsda-loopDLGEENFK	YKAAFTECcmCcmQAADK	7	1	1018.14019009938	3	0.1418489509689	11.6028210583988
89804080	P02768	P02768	VPQVSTPTLVEVSR	NLGKVGSKsda-loopCcmCcmK	11	4	732.14377801377	4	0.26025510107459	11.6002366886142
89845371	P02768	P02768	SLHTLFGDKLCcmTVATLR	LVNEVTEFAK	12	4	1054.89988505322	3	-0.34413385103493	11.5990892708771
90050500	P02768	P02768	MPCcmAEDYLSVVLNQLCcmVLHEK	ASSAKQR	8	5	837.419686403539	4	-0.52607184810407	11.5985026171461
90386820	P02768	P02768	DAHKsda-loopSEVAHR	TCcmVADESAENCcmDK	1	7	563.051479785606	5	-0.51613920881169	11.597047912154
89857657	P02768	P02768	ATKsda-loopEQLKsda-loopAVMDDFAAFVEK	HKPK	2	3	724.638797787404	4	0.87612424651366	11.5967428405088
90048891	P02768	P02768	VPQVSTPTLVEVSR	DEGKASSAKsda-loopQR	11	4	713.633792458112	4	-0.53677977112007	11.5957904841655
89969162	P02768	P02768	VPQVSTPTLVEVSR	DEGKASSAKsda-loopQR	11	4	713.634340786013	4	0.23266620707356	11.5926279513716
89977959	P02768	P02768	EFNAETFTFHADICcmTLSEK	ER	17	1	882.410531113667	3	-0.45792843749194	11.5915643083025
89971742	P02768	P02768	RHPYFYAPELLFFAKR	YKAAFTECcmCcmQAADK	15	2	760.576684456999	5	-0.28643824319396	11.5893747852645
90200468	P02768	P02768	YKAAFTECcmCcmQAADK	Ksda-loopYLYEIAR	1	2	721.102963208835	4	0.42005132412788	11.5877698463435
89815763	P02768	P02768	AFKAWAVAR	LKsda-loopCcmASLQKsda-loopFGER	3	11	676.12148830309	4	0.4077182194768	11.5859595017302
89884381	P02768	P02768	DAHKsda-loopSEVAHR	TCcmVADESAENCcmDK	1	7	703.562872469951	4	-0.02955191550006	11.5855802352489
89884342	P02768	P02768	DAHKSsda-loopEVAHR	TCcmVADESAENCcmDK	1	7	703.562872469951	4	-0.02955191550006	11.5855802352489
89897795	P02768	P02768	VPQVSTPTLVEVSR	DEGKASSAKsda-loopQR	11	4	713.634007847195	4	-0.23453313484417	11.5847849045878
90362927	P02768	P02768	SLHTLFGDKLCcmTVATLR	TCcmVADESAENCcmDK	9	8	878.66757159692	4	-0.33306710683161	11.5845885229189
89990602	P02768	P02768	FKsda-loopDLGEENFK	YKAAFTECcmCcmQAADK	4	1	763.856773620104	4	-0.1046886747382	11.583684318785
89898468	P02768	P02768	KVPQVSTPTLVEVSR	DEGKASSAKsda-loopQR	12	4	745.657712495545	4	-0.27292835014432	11.5830733591912
89885982	P02768	P02768	AEFAEVSKLVTDLTK	YICcmENQDSISSK	8	2	1059.19497361835	3	-0.18186604857469	11.582565426936
89871420	P02768	P02768	VPQVSTPTLVEVSR	DEGKASSAKsda-loopQR	11	4	713.634239650602	4	0.09074704683517	11.5824196652912
90185443	P02768	P02768	VPQVSTPTLVEVSR	DEGKASSAKsda-loopQR	11	4	713.634070361311	4	-0.14680964842668	11.5816610073774
89910967	P02768	P02768	VPQVSTPTLVEVSR	DEGKASSAKsda-loopQR	11	4	713.634107954089	4	-0.09405725015238	11.5815203894127
89816593	P02768	P02768	VPQVSTPTLVEVSR	DEGKASSAKsda-loopQR	11	4	713.634105579623	4	-0.09738924060361	11.5805045535318
89701000	P02768	P02768	VPQVSTPTLVEVSR	DEGKASSAKsda-loopQR	11	4	713.634044557325	4	-0.18301932019846	11.5803658966677
89743360	P02768	P02768	SLHTLFGDKLCcmTVATLR	LVNEVTEFAK	9	4	633.343096740231	5	0.05932519376939	11.5801246794004
89665204	P02768	P02768	SLHTLFGDKLCcmTVATLR	LVNEVTEFAK	9	4	1054.90028754471	3	0.03777541377621	11.5794271832124
89830107	P02768	P02768	FKDLGEENFK	TCcmVADESAENCcmDK	2	6	936.077145442782	3	-0.2772954423868	11.578188858852
90272426	P02768	P02768	RHPDYSVVLLLR	SEVAHR	5	1	450.253196303477	5	0.78904883256165	11.5766253813679
89923606	P02768	P02768	DAHKsda-loopSEVAHR	TCcmVADESAENCcmDK	1	7	563.051531519929	5	-0.42409254076094	11.575420164392
89738864	P02768	P02768	EFNAETFTFHADICcmTLSEK	ER	17	1	882.410444496584	3	-0.55620019102742	11.5745647047991
90226668	P02768	P02768	DAHKsda-loopSEVAHR	TCcmVADESAENCcmDK	1	7	937.7484289556	3	0.35242985942853	11.5722886478947
89843317	P02768	P02768	AFKAWAVAR	LKsda-loopCcmASLQKsda-loopFGER	3	10	676.121463746429	4	0.37134412063275	11.5721992912872
90191146	P02768	P02768	LVRPEVDVMCcmTAFHDNEETFLK	YKAAFTECcmCcmQAADK	20	1	879.609886303039	5	-0.62590686484425	11.5719262674823
89885070	P02768	P02768	VPQVSTPTLVEVSR	NLGKVGSKsda-loopCcmCcmK	11	4	732.143601571435	4	0.0189289185282	11.57153143906
90191218	P02768	P02768	LVRPEVDVMCcmTAFHDNEETFLK	YKAAFTECcmCcmQAADK	20	1	1099.2607713047	4	-0.41416841055958	11.5705126633747
89681470	P02768	P02768	DAHKsda-loopSEVAHR	TCcmVADESAENCcmDK	1	7	937.747756379062	3	-0.36556654027894	11.5700192214257
89899427	P02768	P02768	MPCcmAEDYLSVVLNQLCcmVLHEK	HPEAKR	7	5	668.137022481817	5	0.84219824594476	11.5671998834786
90345803	P02768	P02768	DAHKsda-loopSEVAHR	TCcmVADESAENCcmDK	1	7	563.051747054828	5	-0.04060884582378	11.5668109166411
90288793	P02768	P02768	SLHTLFGDKLCcmTVATLR	TCcmVADESAENCcmDK	1	10	878.667034884599	4	-0.94459316667433	11.5641676957595
89740069	P02768	P02768	FKDLGEENFK	TCcmVADESAENCcmDK	2	6	702.309106477691	4	-1.09252283655289	11.5637526641009
89953689	P02768	P02768	SLHTLFGDKLCcmTVATLR	LVNEVTEFAK	9	4	1054.90001762722	3	-0.21833929354436	11.5625006964524
90255571	P02768	P02768	MPCcmAEDYLSVVLNQLCcmVLHEK	LKsda-loopCcmASLQKFGER	20	8	824.417732576549	5	0.60589228774525	11.5598803553936
90372763	P02768	P02768	TCcmVADESAENCcmDK	DAHKSEVAHR	6	4	910.401273478383	3	0.307983488807	11.5593160089796
90373160	P02768	P02768	DAHKsda-loopSEVAHR	TCcmVADESAENCcmDK	1	7	937.747943097734	3	-0.16623854308243	11.5561248703381
90184999	P02768	P02768	FKDLGEENFK	TCcmVADESAENCcmDK	2	6	936.076649959817	3	-0.80718400365846	11.5557473545126
89764774	P02768	P02768	VPQVSTPTLVEVSR	DEGKASSAKsda-loopQR	11	4	713.633530739933	4	-0.90403812122653	11.5552209574937
89680803	P02768	P02768	QNCcmELFEQLGEYK	FQNALLVR	12	1	900.454793932945	3	0.22962191231746	11.5536640820912
89803409	P02768	P02768	DAHKsda-loopSEVAHR	TCcmVADESAENCcmDK	1	1	563.051606114797	5	-0.2913719662684	11.552536835174
90277551	P02768	P02768	RHPDYSVVLLLR	SEVAHR	5	1	450.252867476795	5	0.05709573768379	11.5517929368845
89702851	P02768	P02768	HPYFYAPELLFFAKsda-loopR	LKCcmASLQK	7	2	753.15625102541	4	-0.54571128226017	11.5497792752945
89872409	P02768	P02768	FKsda-loopDLGEENFK	YKAAFTECcmCcmQAADK	7	1	1018.14066479221	3	0.6085459685718	11.5484775396714
89763141	P02768	P02768	AFKAWAVAR	LKsda-loopCcmASLQKsda-loopFGER	3	10	676.121506364165	4	0.43447085195301	11.5484444864681
90390726	P02768	P02768	LVRPEVDVMCcmTAFHDNEETFLKK	FKsda-loopDLGEENFK	22	7	834.413489275911	5	-0.27237957875523	11.5482340421256
90385373	P02768	P02768	DAHKsda-loopSEVAHR	FKDLGEENFK	1	2	635.570194639494	4	0.97611799479247	11.548191328023
90184292	P02768	P02768	EFNAETFTFHADICcmTLSEK	ER	17	1	882.4103202159	3	-0.69720333168268	11.5480935320504
90341319	P02768	P02768	SEVAHR	ADLAK	1	1	432.901995665973	3	1.04253719435164	11.5477840411212
89859999	P02768	P02768	HPYFYAPELLFFAKsda-loopR	LKCcmASLQKsda-loopFGER	8	2	716.981956110161	5	0.26813711929949	11.5475463913225
90071567	P02768	P02768	AFKAWAVAR	LKsda-loopCcmASLQKsda-loopFGER	3	10	676.12133404753	4	0.17923003156176	11.5471928847925
89816178	P02768	P02768	DAHKSsda-loopEVAHR	TCcmVADESAENCcmDK	1	7	703.560431094406	4	-3.50454448085106	11.5454003231827
90114830	P02768	P02768	FKDLGEENFK	HPYFYAPELLFFAKR	7	14	802.414380369444	4	0.39861485750038	11.5448422004989
89910971	P02768	P02768	VPQVSTPTLVEVSR	DEGKASSAKsda-loopQR	11	4	713.634107954089	4	-0.09405725015238	11.5443061219988
89767268	P02768	P02768	FKsda-loopDLGEENFK	YKAAFTECcmCcmQAADK	7	2	763.856372451889	4	-0.63056982761845	11.5442258468525
89897407	P02768	P02768	DAHKsda-loopSEVAHR	TCcmVADESAENCcmDK	1	7	563.051620631004	5	-0.26554446134595	11.544126238887
90345802	P02768	P02768	DAHKsda-loopSEVAHR	TCcmVADESAENCcmDK	1	7	937.748503887761	3	0.43242227486467	11.5440095110139
90362001	P02768	P02768	SLHTLFGDKLCcmTVATLR	LVNEVTEFAK	9	3	1054.89989565113	3	-0.33407788691875	11.5438583614802
89988975	P02768	P02768	AFKAWAVAR	LKsda-loopCcmASLQKsda-loopFGER	3	11	676.121608179083	4	0.58528231116756	11.5434334594937
89803007	P02768	P02768	AFKAWAVAR	LKsda-loopCcmASLQKsda-loopFGER	3	11	676.121461730108	4	0.36835748255315	11.5427224886669
90603446	P02768	P02768	SLHTLFGDKLCcmTVATLR	TCcmVADESAENCcmDK	1	12	878.666942246828	4	-1.0501439598039	11.5426400746795
90429467	P02768	P02768	SLHTLFGDKLCcmTVATLR	TCcmVADESAENCcmDK	1	10	878.667214526847	4	-0.73991011430263	11.5421059930247
90388992	P02768	P02768	SLHTLFGDKLCcmTVATLR	TCcmVADESAENCcmDK	9	9	703.135273366273	5	-0.67375207708257	11.5419512102246
89989199	P02768	P02768	DAHKsda-loopSEVAHR	TCcmVADESAENCcmDK	1	1	563.05180794059	5	0.06772023261628	11.5415989307694
90378963	P02768	P02768	LVRPEVDVMCcmTAFHDNEETFLKK	FKsda-loopDLGEENFK	22	7	1042.76557967758	4	0.24328659129696	11.5413836009869
89816164	P02768	P02768	DAHKsda-loopSEVAHR	TCcmVADESAENCcmDK	1	7	703.562724089063	4	-0.24075354069322	11.5404747694188
89857355	P02768	P02768	VPQVSTPTLVEVSR	DEGKASSAKsda-loopQR	11	4	713.633621994561	4	-0.775984257085	11.5401299349969
90268452	P02768	P02768	LVRPEVDVMCcmTAFHDNEETFLK	YKAAFTECcmCcmQAADK	21	2	879.609716884175	5	-0.81873437995082	11.5379216239242
89875457	P02768	P02768	MPCcmAEDYLSVVLNQLCcmVLHEK	LKsda-loopCcmASLQKFGER	20	8	824.417692778373	5	0.55755892018764	11.5349425688405
89776133	P02768	P02768	LVRPEVDVMCcmTAFHDNEETFLK	YKAAFTECcmCcmQAADK	21	2	733.176290516768	6	-0.39027861074461	11.5348018539738
89999189	P02768	P02768	AFKAWAVAR	LKsda-loopCcmASLQKsda-loopFGER	3	11	676.121595079177	4	0.56587831844277	11.5343037702536
89981506	P02768	P02768	RHPYFYAPELLFFAKR	YKAAFTECcmCcmQAADK	13	2	760.576775287753	5	-0.1668563762152	11.5323814765608
89643026	P02768	P02768	QNCcmELFEQLGEYK	FQNALLVR	12	1	900.454018037593	3	-0.63301377823964	11.5319205922063
89961631	P02768	P02768	FKsda-loopDLGEENFK	YKAAFTECcmCcmQAADK	6	2	763.856973294862	4	0.15705985859418	11.5318636475334
90120244	P02768	P02768	YKAAFTECcmCcmQAADK	DLGEENFK	1	1	899.071607539251	3	-0.23071194439773	11.5315117471117
90226638	P02768	P02768	FKDLGEENFK	TCcmVADESAENCcmDK	2	6	702.30922612343	4	-0.92191782289198	11.5300247346629
90271808	P02768	P02768	YICcmENQDSISSK	ADLAK	1	4	681.329268147155	3	-0.41880099345529	11.527712950515
89950571	P02768	P02768	LAKTYETTLEK	FGERAFK	3	4	744.735131355672	3	0.15142934524447	11.5276573496618
89743370	P02768	P02768	SLHTLFGDKLCcmTVATLR	LVNEVTEFAK	9	4	791.426560190822	4	-0.56264533211492	11.5253639903141
90185439	P02768	P02768	VPQVSTPTLVEVSR	DEGKASSAKsda-loopQR	11	4	713.63415708369	4	-0.02511570298234	11.5236242869367
89821721	P02768	P02768	LVRPEVDVMCcmTAFHDNEETFLK	YKAAFTECcmCcmQAADK	20	2	879.610067315691	5	-0.41988364498096	11.5233394269756
90214242	P02768	P02768	VPQVSTPTLVEVSR	DEGKASSAKsda-loopQR	11	4	713.633921140958	4	-0.35620442896931	11.5213962794436
89647003	P02768	P02768	SLHTLFGDKLCcmTVATLR	TCcmVADESAENCcmDK	1	10	878.667099562176	4	-0.87090001257766	11.5202211480133
89815880	P02768	P02768	TCcmVADESAENCcmDK	LVNEVTEFAK	1	9	910.413265670489	3	-0.82588235212968	11.5193882610258
89861229	P02768	P02768	FGER	LVTDLTKVHTECcmCcmHGDLLECcmADDRADLAK	2	7	789.776448418512	5	-0.97849605214785	11.5190506530242
89990207	P02768	P02768	FKDLGEENFK	YKAAFTECcmCcmQAADK	7	2	990.793015394404	3	0.07576819218905	11.5190301976993
89791111	P02768	P02768	EFNAETFTFHADICcmTLSEK	ER	17	1	882.410551068864	3	-0.43528818992696	11.5173368491529
89835003	P02768	P02768	MPCcmAEDYLSVVLNQLCcmVLHEK	LKsda-loopCcmASLQKFGER	20	8	824.417620166641	5	0.46937474009447	11.5168505735965
89857713	P02768	P02768	RHPYFYAPELLFFAK	LKCcmASLQK	8	2	586.318676046866	5	0.26450897574171	11.516087669628
90263859	P02768	P02768	AFKAWAVAR	LKsda-loopCcmASLQKsda-loopFGER	3	11	676.121381004526	4	0.24878421119232	11.5160103767725
90176434	P02768	P02768	HPYFYAPELLFFAKsda-loopR	LKCcmASLQKsda-loopFGER	3	2	716.982072310063	5	0.43043326812355	11.5157870275032
89817367	P02768	P02768	KVPQVSTPTLVEVSR	DEGKASSAKsda-loopQR	12	4	745.657895530583	4	-0.02712846977441	11.5139387307901
89967681	P02768	P02768	RPCcmFSALEVDETYVPK	HKPK	11	2	626.076717324873	4	-0.0445421203762	11.5129966276702
90330263	P02768	P02768	AFKsda-loopAWAVAR	LKCcmASLQKsda-loopFGER	5	2	676.121787033855	4	0.85020762554466	11.5128143751219
89819180	P02768	P02768	HPYFYAPELLFFAKsda-loopR	LKCcmASLQKsda-loopFGER	8	2	716.982094490774	5	0.46141301856224	11.5121101170197
90400198	P02768	P02768	LVRPEVDVMCcmTAFHDNEETFLKK	FKsda-loopDLGEENFK	22	8	834.413665546668	5	-0.06087322550973	11.5106553871373
89765541	P02768	P02768	VPQVSTPTLVEVSR	NLGKVGSKsda-loopCcmCcmK	11	4	732.143536280862	4	-0.07037121886292	11.5096434970789
89872941	P02768	P02768	FKsda-loopDLGEENFK	HPYFYAPELLFFAKR	9	14	822.924463546293	4	0.08950352352166	11.5089053899421
89755491	P02768	P02768	TCcmVADESAENCcmDK	DAHK	7	1	513.217468545352	4	-0.10273406516871	11.5082735041716
90388458	P02768	P02768	NECcmFLQHKDDNPNLPR	CcmASLQKFGER	1	6	655.516218198537	5	-0.07674188098731	11.506877348075
89895632	P02768	P02768	RPCcmFSALEVDETYVPK	YTKK	11	3	844.432488794859	3	-0.62001737187202	11.505293831988
90264473	P02768	P02768	VPQVSTPTLVEVSR	DEGKASSAKsda-loopQR	11	4	713.634115846216	4	-0.08298255315495	11.50454935014
90373161	P02768	P02768	DAHKsda-loopSEVAHR	TCcmVADESAENCcmDK	1	7	937.747740471168	3	-0.38254871260164	11.5039310486515
89792644	P02768	P02768	VPQVSTPTLVEVSR	NLGKVGSKsda-loopCcmCcmK	11	4	732.143660382884	4	0.09936733756714	11.5028837222061
89868440	P02768	P02768	TCcmVADESAENCcmDK	SEVAHR	5	1	570.248721308959	4	1.124554250335	11.5007084422257
90028492	P02768	P02768	VPQVSTPTLVEVSR	DEGKASSAKsda-loopQR	11	4	713.633961952357	4	-0.29893547225662	11.4997469805628
89742009	P02768	P02768	ATKsda-loopEQLKsda-loopAVMDDFAAFVEK	HKsda-loopPK	2	3	745.149595098121	4	1.48121920426303	11.4987625855453
89764772	P02768	P02768	VPQVSTPTLVEVSR	DEGKASSAKsda-loopQR	11	4	713.633530739933	4	-0.90403812122653	11.4981152808793
90306713	P02768	P02768	VPQVSTPTLVEVSR	FPKAEFAEVSK	11	3	712.139437032612	4	0.66424521226651	11.4980740024542
89802150	P02768	P02768	VPQVSTPTLVEVSR	DEGKASSAK	11	4	622.083768705937	4	-0.24950359420389	11.4978470589
89895946	P02768	P02768	SLHTLFGDK	TCcmVADESAENCcmDK	1	12	866.386624992469	3	-1.3601812108184	11.4977608481176
89723454	P02768	P02768	SLHTLFGDKLCcmTVATLR	LVNEVTEFAK	9	4	791.426745410649	4	-0.3283143553561	11.4966827660403
89897797	P02768	P02768	VPQVSTPTLVEVSR	DEGKASSAKsda-loopQR	11	4	713.634007847195	4	-0.23453313484417	11.4961053741554
90132284	P02768	P02768	FKsda-loopDLGEENFK	YKAAFTECcmCcmQAADK	6	1	1018.14022126143	3	0.17248610174286	11.4955659966736
90059771	P02768	P02768	RPCcmFSALEVDETYVPK	YTKK	10	3	633.57606101099	4	-0.81715284218017	11.4946452450241
90331818	P02768	P02768	KVPQVSTPTLVEVSR	DEGKASSAKsda-loopQR	12	4	745.658114312672	4	0.26667654080915	11.4946328249279
89685546	P02768	P02768	SHCcmIAEVENDEMoxPADLPSLAADFVESK	DVCcmK	26	1	898.907979096299	4	-0.59758297522315	11.4943266313249
90360241	P02768	P02768	DAHKsda-loopSEVAHR	TCcmVADESAENCcmDK	1	7	937.74740971217	3	-0.73564424355772	11.4935871262128
89875185	P02768	P02768	LVNEVTEFAKTCcmVADESAENCcmDK	FKsda-loopDLGEENFK	10	4	1005.46906479687	4	-0.42852278279869	11.4926273395634
89937089	P02768	P02768	LVRPEVDVMCcmTAFHDNEETFLKK	YLYEIAR	22	1	758.182713270953	5	-0.51897567216343	11.4923834691366
90415363	P02768	P02768	VPQVSTPTLVEVSR	VTKCcmCcmTESLVNR	11	3	765.651838836548	4	-0.09786277329901	11.4887660389028
90386369	P02768	P02768	AFKAWAVAR	LKsda-loopCcmASLQKsda-loopFGER	3	10	676.121636873361	4	0.62778517846576	11.4885514906306
89895411	P02768	P02768	VPQVSTPTLVEVSR	DEGKASSAK	11	4	622.083852880504	4	-0.11397351538044	11.487593609516
90038792	P02768	P02768	VPQVSTPTLVEVSR	DEGKASSAKsda-loopQR	11	4	713.634129400032	4	-0.06396304099596	11.4870611848747
89665679	P02768	P02768	FKsda-loopDLGEENFK	HPYFYAPELLFFAKR	7	14	822.924517078741	4	0.15463472359523	11.4869957517235
90394481	P02768	P02768	NECcmFLQHK	CcmASLQKFGER	4	6	784.712106964965	3	-0.01076319561602	11.4850612729113
89897912	P02768	P02768	VPQVSTPTLVEVSR	DEGKASSAKsda-loopQR	11	4	713.634077197204	4	-0.13721712121134	11.4839209996117
90536282	P02768	P02768	SLHTLFGDKLCcmTVATLR	LVNEVTEFAK	9	4	1054.89708295534	3	-3.00294072833833	11.4821053472407
89896449	P02768	P02768	EFNAETFTFHADICcmTLSEK	ER	17	1	882.410455678282	3	-0.54351395138787	11.4818055828681
90038595	P02768	P02768	DAHKsda-loopSEVAHR	TCcmVADESAENCcmDK	1	1	563.051806568385	5	0.06527878008413	11.4812336490156
89816955	P02768	P02768	VPQVSTPTLVEVSR	NLGKVGSKsda-loopCcmCcmK	11	4	732.14356880609	4	-0.02588535830253	11.4812231095161
89897913	P02768	P02768	VPQVSTPTLVEVSR	DEGKASSAKsda-loopQR	11	4	713.634077197204	4	-0.13721712121134	11.4799581064036
90053614	P02768	P02768	LVRPEVDVMCcmTAFHDNEETFLK	YKAAFTECcmCcmQAADK	21	1	1099.26034753737	4	-0.80002391334587	11.4796426631252
90227474	P02768	P02768	FKDLGEENFK	YKAAFTECcmCcmQAADK	2	1	743.346333506174	4	-0.25717435690728	11.4768810665503
90342071	P02768	P02768	LKCcmASLQK	ASSAKsda-loopQR	2	2	465.260184218595	4	-0.79808423048051	11.4749505834832
89872014	P02768	P02768	VHTECcmCcmHGDLLECcmADDR	LVTDLTK	2	6	986.451689046355	3	-0.91365169306584	11.474392848759
90442844	P02768	P02768	AFKsda-loopAWAVAR	LKCcmASLQKsda-loopFGER	5	2	676.121544616828	4	0.49113189952265	11.4733993207126
90200193	P02768	P02768	VPQVSTPTLVEVSR	DEGKASSAKsda-loopQR	11	4	713.63415368008	4	-0.02989184879948	11.4725631246297
90019054	P02768	P02768	FKsda-loopDLGEENFK	YKAAFTECcmCcmQAADK	7	1	763.856689288052	4	-0.21523740482129	11.4711114814251
90399007	P02768	P02768	LVRPEVDVMCcmTAFHDNEETFLK	KYLYEIAR	6	1	758.183014127779	5	-0.12163490375695	11.4705199685168
89831308	P02768	P02768	LDELRDEGKsda-loopASSAKsda-loopQR	LKCcmASLQK	11	2	749.651969156534	4	-0.13242635885753	11.4704486791396
89885072	P02768	P02768	VPQVSTPTLVEVSR	NLGKVGSKsda-loopCcmCcmK	11	4	732.143601571435	4	0.0189289185282	11.470216286864
90250031	P02768	P02768	AFKAWAVAR	CcmASLQKsda-loopFGER	3	9	595.316479462554	4	0.59267288087585	11.4701974031803
89883404	P02768	P02768	EFNAETFTFHADICcmTLSEK	ER	17	1	882.410507566254	3	-0.48464424797484	11.4700138700477
89687415	P02768	P02768	MPCcmAEDYLSVVLNQLCcmVLHEK	LKsda-loopCcmASLQKFGER	20	8	824.41848174097	5	1.51572391466838	11.4691468383138
89898661	P02768	P02768	LDELRDEGKsda-loopASSAKsda-loopQR	LKCcmASLQK	11	2	749.652119740719	4	0.06871600737169	11.4679958692279
90390098	P02768	P02768	LVRPEVDVMCcmTAFHDNEETFLKK	FKDLGEENFK	22	7	818.005367480978	5	-0.10470746769571	11.4670726130143
89988950	P02768	P02768	TCcmVADESAENCcmDK	LVNEVTEFAK	1	9	910.413264490683	3	-0.82717968793445	11.466492813381
89911381	P02768	P02768	VPQVSTPTLVEVSR	NLGKVGSKsda-loopCcmCcmK	11	4	732.143655017763	4	0.0920292790047	11.4657017465812
90120441	P02768	P02768	FKDLGEENFK	TCcmVADESAENCcmDK	2	6	702.309057065401	4	-1.16298071056601	11.4645017437478
90075386	P02768	P02768	LVNEVTEFAKTCcmVADESAENCcmDK	DLGEENFK	10	1	916.167683589522	4	-0.6975026677493	11.4638279043841
89901820	P02768	P02768	MPCcmAEDYLSVVLNQLCcmVLHEK	LKsda-loopCcmASLQKFGER	20	8	824.417720908884	5	0.59172235336984	11.4632865691066
89872746	P02768	P02768	SLHTLFGDKLCcmTVATLR	LVNEVTEFAK	12	4	1054.90045522229	3	0.19687845804886	11.4629173853503
90028486	P02768	P02768	VPQVSTPTLVEVSR	DEGKASSAKsda-loopQR	11	4	713.634226727395	4	0.07261244226673	11.4621220323271
89804560	P02768	P02768	SLHTLFGDKLCcmTVATLR	LVNEVTEFAK	9	3	1054.90008935726	3	-0.15027731579282	11.4617602835583
89897358	P02768	P02768	DAHKsda-loopSEVAHR	TCcmVADESAENCcmDK	1	7	563.050041761907	5	-3.07469767862118	11.4613173880326
89739409	P02768	P02768	AFKAWAVAR	LKsda-loopCcmASLQKsda-loopFGER	3	11	676.121124350594	4	-0.13137966658182	11.4605491914814
90141173	P02768	P02768	AFKAWAVAR	LKsda-loopCcmASLQKsda-loopFGER	3	10	676.121462710313	4	0.3698093931412	11.4598573273174
89665933	P02768	P02768	RPCcmFSALEVDETYVPK	VTKCcmCcmTESLVNR	10	3	865.423479038907	4	-0.76135475325259	11.4567364794994
89868964	P02768	P02768	AFKAWAVAR	CcmASLQKsda-loopFGER	3	8	595.31656628431	4	0.73876149454437	11.4559166937675
89955473	P02768	P02768	LVRPEVDVMCcmTAFHDNEETFLK	YKAAFTECcmCcmQAADK	20	1	879.609724532848	5	-0.81002888780276	11.4558400830314
89701789	P02768	P02768	VPQVSTPTLVEVSR	NLGKVGSKsda-loopCcmCcmK	11	4	732.143758161915	4	0.23310304383648	11.4557810605224
90576718	P02768	P02768	FKsda-loopDLGEENFK	YKAAFTECcmCcmQAADK	7	2	763.856411020823	4	-0.58001079850473	11.4536671307179
90397030	P02768	P02768	FGERAFKsda-loopAWAVAR	LAKTYETTLEK	5	3	742.903760267537	4	0.40846108868398	11.4532933569562
90175265	P02768	P02768	VHTECcmCcmHGDLLECcmADDR	LVTDLTK	2	6	986.450468161279	3	-2.15256882023805	11.4492183493319
90334442	P02768	P02768	MPCcmAEDYLSVVLNQLCcmVLHEK	LKCcmASLQK	1	2	710.162243298667	5	-0.01512803482484	11.4486949024001
89816476	P02768	P02768	VPQVSTPTLVEVSR	DEGKASSAKsda-loopQR	11	4	713.63402885674	4	-0.20505130497784	11.4479826944944
89857660	P02768	P02768	RHPYFYAPELLFFAK	LKCcmASLQK	8	2	976.525844291073	3	-0.17779504027425	11.4477902873212
90574514	P02768	P02768	RPCcmFSALEVDETYVPK	YTKK	10	3	633.576137162856	4	-0.69676782537916	11.4472359866724
90319804	P02768	P02768	FKsda-loopDLGEENFK	YKAAFTECcmCcmQAADK	7	2	763.856813601683	4	-0.05227784539782	11.4470220447047
90214244	P02768	P02768	VPQVSTPTLVEVSR	DEGKASSAKsda-loopQR	11	4	713.634158946492	4	-0.02250170954349	11.4450911199846
89847981	P02768	P02768	MPCcmAEDYLSVVLNQLCcmVLHEK	LKsda-loopCcmASLQKFGER	20	8	824.417668777456	5	0.52841072167274	11.4445828008515
89912725	P02768	P02768	HPYFYAPELLFFAK	LKCcmASLQKsda-loopFGER	8	2	836.439758264531	4	-0.02509752054173	11.4440543661903
90330764	P02768	P02768	DAHKsda-loopSEVAHR	TCcmVADESAENCcmDK	1	7	937.748220502503	3	0.12989968669767	11.4430695910242
90147230	P02768	P02768	YKAAFTECcmCcmQAADK	DLGEENFK	1	2	899.071840179839	3	0.02833468086963	11.4429989468013
89989600	P02768	P02768	VPQVSTPTLVEVSR	DEGKASSAKsda-loopQR	11	4	713.634112738749	4	-0.08734313374731	11.4413600726341
90158183	P02768	P02768	VPQVSTPTLVEVSR	DEGKASSAKsda-loopQR	11	4	713.634334722861	4	0.22415803538841	11.4402639822032
89725027	P02768	P02768	SHCcmIAEVENDEMoxPADLPSLAADFVESK	DVCcmK	26	1	898.907997249637	4	-0.57736545325051	11.4395754757592
90386814	P02768	P02768	DAHKsda-loopSEVAHR	TCcmVADESAENCcmDK	1	7	937.747900242381	3	-0.21198796708061	11.4387764612625
89816182	P02768	P02768	DAHKsda-loopSEVAHR	TCcmVADESAENCcmDK	1	7	937.744397583891	3	-3.9511849856394	11.438694562587
90009669	P02768	P02768	FKsda-loopDLGEENFK	YKAAFTECcmCcmQAADK	7	2	763.856353737491	4	-0.65510205337072	11.4380316453957
90113946	P02768	P02768	AFKAWAVAR	LKsda-loopCcmASLQKsda-loopFGER	3	11	676.121366576164	4	0.22741246740708	11.4360756336844
90154124	P02768	P02768	AFKAWAVAR	AEFAEVSK	3	7	496.019192057934	4	0.66744123011445	11.4348928456717
90037283	P02768	P02768	RPCcmFSALEVDETYVPK	HKPK	11	2	626.076686001986	4	-0.09465316977779	11.4316472080097
89706294	P02768	P02768	LVNEVTEFAKTCcmVADESAENCcmDK	FKsda-loopDLGEENFK	10	1	1005.46916429799	4	-0.32946368619635	11.4298934133217
89817208	P02768	P02768	FGERAFKsda-loopAWAVAR	LAKTYETTLEK	5	3	742.903931150324	4	0.6387935683369	11.4296284152882
89648475	P02768	P02768	LVRPEVDVMCcmTAFHDNEETFLKsda-loopK	YLYEIAR	21	1	1290.31539597578	3	1.00660468161389	11.4295983702967
89846150	P02768	P02768	SLHTLFGDKLCcmTVATLR	TCcmVADESAENCcmDK	9	8	878.667755951128	4	-0.12301528192204	11.4280051373669
89869323	P02768	P02768	RPCcmFSALEVDETYVPK	HKPK	11	2	626.076917795261	4	0.27617485274949	11.4275325476279
89844655	P02768	P02768	VPQVSTPTLVEVSR	NLGKVGSKsda-loopCcmCcmK	11	4	732.143650191997	4	0.08542891481412	11.4273364453399
90576883	P02768	P02768	SLHTLFGDKLCcmTVATLR	LVNEVTEFAK	9	4	1054.8987171503	3	-1.45231366815601	11.4261927339447
90072013	P02768	P02768	FKDLGEENFK	TCcmVADESAENCcmDK	2	6	702.309235178444	4	-0.90900611529202	11.4244667501423
89748907	P02768	P02768	LVRPEVDVMCcmTAFHDNEETFLK	YKAAFTECcmCcmQAADK	18	2	733.176511487749	6	-0.0884754880915	11.4236058707279
90226952	P02768	P02768	VPQVSTPTLVEVSR	DEGKASSAKsda-loopQR	11	4	713.634191569563	4	0.0232769034261	11.4226216450906
90060574	P02768	P02768	AFKAWAVAR	LKsda-loopCcmASLQKsda-loopFGER	3	11	676.121494590677	4	0.41703159110745	11.4219418916282
90048337	P02768	P02768	TCcmVADESAENCcmDK	LVNEVTEFAK	1	9	910.413105813354	3	-1.00166413147821	11.4215936532308
90378249	P02768	P02768	MPCcmAEDYLSVVLNQLCcmVLHEK	LKsda-loopCcmASLQKFGER	20	8	824.417314883307	5	0.09861976996355	11.4208002998071
89872935	P02768	P02768	FKsda-loopDLGEENFK	HPYFYAPELLFFAKR	8	14	822.924463546293	4	0.08950352352166	11.419516603613
90317309	P02768	P02768	VPQVSTPTLVEVSR	NLGKVGSK	11	4	599.593740023692	4	-0.75660374169271	11.418794513059
89990204	P02768	P02768	FKDLGEENFK	YKAAFTECcmCcmQAADK	7	2	743.347440817608	4	1.23447711788103	11.4170378141917
89848105	P02768	P02768	MPCcmAEDYLSVVLNQLCcmVLHEK	LKsda-loopCcmASLQKFGER	20	5	824.417668777456	5	0.52841072167274	11.4155719913838
90379444	P02768	P02768	LVRPEVDVMCcmTAFHDNEETFLK	YKAAFTECcmCcmQAADK	21	1	879.60956113969	5	-0.99599812325993	11.4150982272826
89925225	P02768	P02768	SLHTLFGDKLCcmTVATLR	LVNEVTEFAK	9	4	1054.90024781001	3	7.26288875512765E-05	11.4149652258493
89858815	P02768	P02768	AEFAEVSKLVTDLTK	YICcmENQDSISSK	8	1	1059.19527414032	3	0.10213074715254	11.4142610448479
90388258	P02768	P02768	SLHTLFGDKLCcmTVATLR	LVNEVTEFAK	9	4	1054.90039115627	3	0.13608858487814	11.4142255823362
90395875	P02768	P02768	AFKAWAVAR	LKsda-loopCcmASLQKsda-loopFGER	3	11	676.121804897818	4	0.87666828977643	11.4130321646805
89811487	P02768	P02768	LKCcmASLQK	ASSAKsda-loopQR	2	2	465.260719448203	4	0.35479854513155	11.4124895341386
89665009	P02768	P02768	SLHTLFGDKLCcmTVATLR	LVNEVTEFAK	9	4	1054.90021938446	3	-0.02689932243802	11.4121396391752
90331666	P02768	P02768	VHTECcmCcmHGDLLECcmADDR	LVTDLTK	2	6	986.452164780707	3	-0.43089090900751	11.4117792932744
90397959	P02768	P02768	SLHTLFGDKLCcmTVATLR	LVNEVTEFAK	9	4	1054.9003676816	3	0.1138143403615	11.4094947886816
90251801	P02768	P02768	DAHKsda-loopSEVAHR	TCcmVADESAENCcmDK	1	1	563.052082750588	5	0.55666728446848	11.4091882375876
89871425	P02768	P02768	VPQVSTPTLVEVSR	DEGKASSAKsda-loopQR	11	4	713.634287588748	4	0.15801667423746	11.4091146567465
90103916	P02768	P02768	FKDLGEENFK	TCcmVADESAENCcmDK	2	6	702.309244158341	4	-0.89620151851768	11.4083498455069
90000568	P02768	P02768	FKsda-loopDLGEENFK	YKAAFTECcmCcmQAADK	9	2	763.856808513634	4	-0.05894763880435	11.406519247328
90373155	P02768	P02768	DAHKsda-loopSEVAHR	TCcmVADESAENCcmDK	1	7	563.051364622908	5	-0.72103881979822	11.4050250497703
90362801	P02768	P02768	RPCcmFSALEVDETYVPK	VTKCcmCcmTESLVNR	8	3	865.423136445332	4	-1.15768387467265	11.4047496080276
90071666	P02768	P02768	TCcmVADESAENCcmDK	LVNEVTEFAK	1	9	910.413058235802	3	-1.05398126281381	11.4046116521181
89927587	P02768	P02768	FGER	LVTDLTKVHTECcmCcmHGDLLECcmADDRADLAK	1	7	789.776185912673	5	-1.3113001113436	11.4044461114979
90380107	P02768	P02768	LVRPEVDVMCcmTAFHDNEETFLKsda-loopK	YKAAFTECcmCcmQAADK	16	1	1151.79519447474	4	-0.08820657994403	11.4032173488923
89896884	P02768	P02768	AFKAWAVAR	LKsda-loopCcmASLQKsda-loopFGER	3	10	676.121515157466	4	0.4474957659104	11.4020082786513
89703576	P02768	P02768	SLHTLFGDKLCcmTVATLR	LVNEVTEFAK	9	4	791.427363862955	4	0.45412095552628	11.4007559231822
89664221	P02768	P02768	AVMDDFAAFVEK	HKsda-loopPKATsda-loopKsda-loopEQLK	1	4	745.148976343828	4	0.64971803304179	11.3997633299489
89843318	P02768	P02768	AFKAWAVAR	LKsda-loopCcmASLQKsda-loopFGER	3	11	676.121463746429	4	0.37134412063275	11.3992465152884
90483554	P02768	P02768	RPCcmFSALEVDETYVPK	HKPK	12	2	626.076569237555	4	-0.28145549635757	11.3991219339139
90397070	P02768	P02768	FKDLGEENFK	YKAAFTECcmCcmQAADK	7	2	990.792922361218	3	-0.0182250726582	11.3967123786908
90132844	P02768	P02768	FKDLGEENFK	HPYFYAPELLFFAKR	7	14	802.414362093536	4	0.37581007438664	11.3965164549482
89910687	P02768	P02768	DAHKsda-loopSEVAHR	TCcmVADESAENCcmDK	1	7	703.563007737472	4	0.16298447281946	11.3958712661177
89910672	P02768	P02768	DAHKSsda-loopEVAHR	TCcmVADESAENCcmDK	1	7	703.563007737472	4	0.16298447281946	11.3958712661177
90265650	P02768	P02768	AEFAEVSKLVTDLTK	YICcmENQDSISSK	8	1	794.648473030421	4	0.3520025521579	11.395090987212
90444049	P02768	P02768	FKsda-loopDLGEENFK	YKAAFTECcmCcmQAADK	7	2	763.856780920144	4	-0.09511923899273	11.3947526971306
89743364	P02768	P02768	SLHTLFGDKLCcmTVATLR	LVNEVTEFAK	9	4	1054.90097239566	3	0.68760511061004	11.3938285396124
89722499	P02768	P02768	HPYFYAPELLFFAKsda-loopR	LKCcmASLQK	7	2	753.156382482894	4	-0.37093551758352	11.3931288540044
89913539	P02768	P02768	SHCcmIAEVENDEMoxPADLPSLAADFVESK	DVCcmK	26	1	898.908267350304	4	-0.27655211746828	11.3925539215509
89872910	P02768	P02768	HPYFYAPELLFFAK	LKCcmASLQKsda-loopFGER	8	2	836.439496636682	4	-0.33826207678489	11.3914709858988
89662386	P02768	P02768	AFKAWAVAR	LKsda-loopCcmASLQKsda-loopFGER	3	11	676.121312205319	4	0.14687666149631	11.3908428233478
89923665	P02768	P02768	DAHKsda-loopSEVAHR	TCcmVADESAENCcmDK	1	7	703.562334179843	4	-0.79574052059538	11.3905877153367
89923615	P02768	P02768	DAHKSsda-loopEVAHR	TCcmVADESAENCcmDK	1	7	703.562334179843	4	-0.79574052059538	11.3905877153367
89926060	P02768	P02768	SLHTLFGDKLCcmTVATLR	TCcmVADESAENCcmDK	9	8	878.667603302558	4	-0.2969419367678	11.3894434305162
89737388	P02768	P02768	VPQVSTPTLVEVSR	NLGKVGSK	11	4	599.594155088036	4	-0.06319676504402	11.3891392125212
90360242	P02768	P02768	DAHKsda-loopSEVAHR	TCcmVADESAENCcmDK	1	1	563.051343092275	5	-0.75934652180194	11.3877538359768
89845369	P02768	P02768	SLHTLFGDKLCcmTVATLR	LVNEVTEFAK	9	4	1054.89997551634	3	-0.25829674772134	11.3867696377997
90019027	P02768	P02768	FKsda-loopDLGEENFK	YKAAFTECcmCcmQAADK	7	2	763.856707828719	4	-0.19093291873715	11.3860953006763
89803413	P02768	P02768	DAHKsda-loopSEVAHR	TCcmVADESAENCcmDK	1	7	563.051606114797	5	-0.2913719662684	11.3847255548463
90019023	P02768	P02768	FKsda-loopDLGEENFK	YKAAFTECcmCcmQAADK	7	2	763.856707828719	4	-0.19093291873715	11.3847204945161
89830085	P02768	P02768	DAHKsda-loopSEVAHR	TCcmVADESAENCcmDK	1	7	937.746584478076	3	-1.616607338489	11.383456046343
90422038	P02768	P02768	SLHTLFGDKLCcmTVATLR	TCcmVADESAENCcmDK	1	12	878.667211265783	4	-0.74362574666295	11.3831946842951
90114143	P02768	P02768	DAHKsda-loopSEVAHR	TCcmVADESAENCcmDK	1	7	937.747737223091	3	-0.38601613601983	11.3830509774079
89861709	P02768	P02768	MPCcmAEDYLSVVLNQLCcmVLHEK	LKsda-loopCcmASLQKFGER	20	8	824.417820856011	5	0.71310432845318	11.3824531052788
90251242	P02768	P02768	YKAAFTECcmCcmQAADK	DLGEENFK	1	1	899.071399588321	3	-0.46226649432274	11.3819880203095
89884653	P02768	P02768	VPQVSTPTLVEVSR	DEGKASSAKsda-loopQR	11	4	713.634028554303	4	-0.20547570237611	11.3813792510886
89897359	P02768	P02768	DAHKsda-loopSEVAHR	TCcmVADESAENCcmDK	1	7	703.562660010554	4	-0.33196127908417	11.3805927336954
89857364	P02768	P02768	VPQVSTPTLVEVSR	DEGKASSAKsda-loopQR	11	4	713.63402204819	4	-0.2146054629777	11.3795733945128
90344209	P02768	P02768	LKCcmASLQKsda-loopFGER	ASSAKsda-loopQR	2	1	608.079943741772	4	1.09450762174515	11.374311260681
89816166	P02768	P02768	DAHKSsda-loopEVAHR	TCcmVADESAENCcmDK	4	6	703.562724089063	4	-0.24075354069322	11.3739639441821
90216243	P02768	P02768	SLHTLFGDKLCcmTVATLR	TCcmVADESAENCcmDK	1	12	703.135662616242	5	-0.11936639749653	11.3733714421987
89660634	P02768	P02768	VPQVSTPTLVEVSR	DEGKASSAK	11	4	622.083816177484	4	-0.17306931322163	11.372383578341
90185132	P02768	P02768	DAHKsda-loopSEVAHR	TCcmVADESAENCcmDK	1	7	937.748072498016	3	-0.02809971227138	11.371469821791
90566150	P02768	P02768	FKDLGEENFK	TCcmVADESAENCcmDK	2	6	936.077261633534	3	-0.15303657830839	11.3694044341601
89922913	P02768	P02768	EFNAETFTFHADICcmTLSEK	ER	17	1	882.410549471071	3	-0.437100972301	11.3690186524492
90157434	P02768	P02768	TCcmVADESAENCcmDK	LVNEVTEFAK	1	9	910.413122830649	3	-0.98295160803547	11.3671168171705
90420061	P02768	P02768	VPQVSTPTLVEVSR	DEGKASSAKsda-loopQR	11	4	713.634410955727	4	0.33113247909044	11.3669921417891
89979398	P02768	P02768	FKDLGEENFK	YKAAFTECcmCcmQAADK	7	2	743.347225474965	4	0.94439055213062	11.3638796435725
89861458	P02768	P02768	LVNEVTEFAKTCcmVADESAENCcmDK	FKsda-loopDLGEENFK	10	4	1005.46943948012	4	-0.05550402420115	11.3618491134596
90114761	P02768	P02768	SLHTLFGDKLCcmTVATLR	LVNEVTEFAK	9	4	1054.89989524156	3	-0.33446651273914	11.3618384969862
90361206	P02768	P02768	HKsda-loopPKsda-loopATK	EQLKsda-loopAVMDDFAAFVEK	6	1	745.149577090201	4	1.45701960388472	11.360294570841
89700210	P02768	P02768	TCcmVADESAENCcmDK	LVNEVTEFAK	1	9	910.412940901473	3	-1.18300420039504	11.3602563017781
90398159	P02768	P02768	NECcmFLQHKDDNPNLPR	CcmASLQKFGER	1	6	819.143353227551	4	-0.199464629125	11.3597030438087
90327230	P02768	P02768	LKCcmASLQK	ASSAKsda-loopQR	2	2	465.260073510243	4	-1.03654964834599	11.3593770034358
89816839	P02768	P02768	AVMDDFAAFVEK	HKPKsda-loopATKsda-loopEQLK	1	6	724.638657933551	4	0.68285740940389	11.3587297214998
89843868	P02768	P02768	DAHKsda-loopSEVAHR	TCcmVADESAENCcmDK	1	7	703.56269104792	4	-0.28778347279741	11.3582686990121
89843854	P02768	P02768	DAHKSsda-loopEVAHR	TCcmVADESAENCcmDK	1	7	703.56269104792	4	-0.28778347279741	11.3582686990121
90156317	P02768	P02768	RPCcmFSALEVDETYVPK	YTKK	11	3	633.576269705646	4	-0.48723696483951	11.357960342986
90113311	P02768	P02768	AFKAWAVAR	CcmASLQKsda-loopFGER	3	9	595.316521199261	4	0.66290018278425	11.3557244773339
89898173	P02768	P02768	ATKsda-loopEQLKsda-loopAVMDDFAAFVEK	HKPK	2	3	724.638490937232	4	0.45208185501797	11.3546957493232
90408457	P02768	P02768	SLHTLFGDKLCcmTVATLR	TCcmVADESAENCcmDK	1	10	878.667416010518	4	-0.51034110571769	11.3524343597902
90388440	P02768	P02768	MPCcmAEDYLSVVLNQLCcmVLHEK	HPEAKR	6	5	668.136445362949	5	-0.02287988543613	11.352205659159
89922338	P02768	P02768	KVPQVSTPTLVEVSR	NLGKVGSK	12	4	631.618261237206	4	0.51944953590499	11.3521732456292
89662905	P02768	P02768	DAHKsda-loopSEVAHR	TCcmVADESAENCcmDK	1	7	937.747516834256	3	-0.62128808072146	11.3521391470269
90213408	P02768	P02768	AFKAWAVAR	LKsda-loopCcmASLQKsda-loopFGER	3	10	676.121468161724	4	0.37788419455658	11.3512547979564
90174621	P02768	P02768	AFKAWAVAR	LKsda-loopCcmASLQKsda-loopFGER	3	11	676.121306077701	4	0.13780024094616	11.3512301805555
90419784	P02768	P02768	FKDLGEENFK	TCcmVADESAENCcmDK	2	6	936.076355291504	3	-1.12231364378912	11.3512159284743
90200767	P02768	P02768	FKDLGEENFK	YKAAFTECcmCcmQAADK	1	2	743.346034924831	4	-0.65939119220992	11.3483827208884
90492316	P02768	P02768	FKsda-loopDLGEENFK	YKAAFTECcmCcmQAADK	7	2	763.856621980564	4	-0.30346906946449	11.3480166256597
90122075	P02768	P02768	SLHTLFGDKLCcmTVATLR	TCcmVADESAENCcmDK	9	10	703.135546875832	5	-0.28420860949065	11.3477515273577
89885657	P02768	P02768	FKsda-loopDLGEENFK	YKAAFTECcmCcmQAADK	7	2	1018.14014507844	3	0.09758635189117	11.3444774686162
90147366	P02768	P02768	RPCcmFSALEVDETYVPK	HKPKATK	12	5	701.121755124568	4	0.10170877033703	11.3429968742719
89899118	P02768	P02768	SLHTLFGDKLCcmTVATLR	LVNEVTEFAK	9	4	1054.90027871063	3	0.02939308252618	11.3428884206932
89846465	P02768	P02768	HPYFYAPELLFFAKsda-loopR	LKCcmASLQKsda-loopFGER	8	2	716.982077311951	5	0.43741939412506	11.3423961177626
89885071	P02768	P02768	VPQVSTPTLVEVSR	NLGKVGSKsda-loopCcmCcmK	11	4	732.143601571435	4	0.0189289185282	11.3393869449134
89744877	P02768	P02768	SLHTLFGDKLCcmTVATLR	TCcmVADESAENCcmDK	9	9	703.135508850453	5	-0.33836590487365	11.3384664886077
90028192	P02768	P02768	FKDLGEENFK	TCcmVADESAENCcmDK	2	6	936.077177862023	3	-0.24262505786688	11.3379612842864
90064643	P02768	P02768	LVRPEVDVMCcmTAFHDNEETFLK	YKAAFTECcmCcmQAADK	20	1	879.610285458998	5	-0.17159941722029	11.3351402137861
89923609	P02768	P02768	DAHKsda-loopSEVAHR	TCcmVADESAENCcmDK	1	1	563.051453907304	5	-0.56218236436834	11.3347199625394
90142007	P02768	P02768	FKDLGEENFK	HPYFYAPELLFFAKR	7	14	802.414350150881	4	0.36090796061629	11.3345904854084
90359715	P02768	P02768	AFKsda-loopAWAVAR	LKCcmASLQKsda-loopFGER	4	2	676.1212509363	4	0.05612306312323	11.333845589167
89899743	P02768	P02768	FGER	LVTDLTKVHTECcmCcmHGDLLECcmADDR	3	7	862.399432289004	4	-0.2604826716424	11.3338356459029
90136323	P02768	P02768	LVRPEVDVMCcmTAFHDNEETFLK	YKAAFTECcmCcmQAADK	21	1	879.609705377738	5	-0.83183066443746	11.3334271187939
89921693	P02768	P02768	AFKAWAVAR	CcmASLQKsda-loopFGER	3	9	595.316493804663	4	0.6168052978726	11.3331955297486
90028799	P02768	P02768	VPQVSTPTLVEVSR	NLGKVGSKsda-loopCcmCcmK	11	4	732.143498228247	4	-0.12241707458376	11.3328520722399
89858382	P02768	P02768	FKsda-loopDLGEENFK	YKAAFTECcmCcmQAADK	7	1	1018.1405435725	3	0.48936810540793	11.3318136641454
89858772	P02768	P02768	SLHTLFGDKLCcmTVATLR	LVNEVTEFAK	9	4	1054.90025814044	3	0.00987479131592	11.3302778606272
89806801	P02768	P02768	MPCcmAEDYLSVVLNQLCcmVLHEK	LKsda-loopCcmASLQKFGER	20	5	824.417443309407	5	0.25458837224064	11.3302440626056
89999368	P02768	P02768	FKDLGEENFK	TCcmVADESAENCcmDK	2	6	702.309492663529	4	-0.54185349623808	11.3296714576423
90145104	P02768	P02768	AFKAWAVAR	AEFAEVSK	3	7	496.019143017198	4	0.56837135490409	11.3288602830909
90366306	P02768	P02768	LVRPEVDVMCcmTAFHDNEETFLK	YKAAFTECcmCcmQAADK	17	2	1099.26041126677	4	-0.74199598643191	11.3284300416703
89793370	P02768	P02768	AEFAEVSKLVTDLTK	YICcmENQDSISSK	8	2	794.648340502365	4	0.18501512364159	11.32537508925
90185444	P02768	P02768	VPQVSTPTLVEVSR	DEGKASSAKsda-loopQR	11	4	713.634070361311	4	-0.14680964842668	11.324050147113
90394831	P02768	P02768	RPCcmFSALEVDETYVPK	YTKK	10	3	633.576024055965	4	-0.87557335808906	11.323905940145
90321350	P02768	P02768	SLHTLFGDKLCcmTVATLR	TCcmVADESAENCcmDK	1	12	703.13589371422	5	0.2097727669539	11.3233376844712
90008861	P02768	P02768	VPQVSTPTLVEVSR	DEGKASSAKsda-loopQR	11	4	713.634284272136	4	0.15336260921314	11.3230456560847
89880880	P02768	P02768	TCcmVADESAENCcmDK	DAHK	7	1	513.217563774277	4	0.08318358489571	11.3212425004077
90108420	P02768	P02768	LVRPEVDVMCcmTAFHDNEETFLK	YKAAFTECcmCcmQAADK	20	1	879.609665749707	5	-0.87693411151444	11.3207065555875
90388842	P02768	P02768	RPCcmFSALEVDETYVPK	HKsda-loopPKATKsda-loopEQLK	11	4	578.144308201557	6	0.49961829406555	11.3199968222779
90212325	P02768	P02768	RPCcmFSALEVDETYVPK	HKPK	12	2	626.077166027362	4	0.67330207360077	11.3186603997302
89897372	P02768	P02768	FKDLGEENFK	TCcmVADESAENCcmDK	2	6	702.308950920163	4	-1.31433511669487	11.3181407877505
90114142	P02768	P02768	FKDLGEENFK	TCcmVADESAENCcmDK	7	7	936.076792392507	3	-0.65486100076766	11.3177463909294
90214580	P02768	P02768	VPQVSTPTLVEVSR	NLGKVGSKsda-loopCcmCcmK	11	4	732.143415589575	4	-0.23544479692554	11.3177122772434
89819878	P02768	P02768	MPCcmAEDYLSVVLNQLCcmVLHEK	CcmASLQKFGER	20	6	759.772881526444	5	-0.37363348611133	11.3174104417029
90000571	P02768	P02768	FKsda-loopDLGEENFK	YKAAFTECcmCcmQAADK	7	2	763.85674448802	4	-0.14287717860724	11.3167886293635
90214581	P02768	P02768	VPQVSTPTLVEVSR	NLGKVGSKsda-loopCcmCcmK	11	4	732.143415589575	4	-0.23544479692554	11.3167851755685
89883813	P02768	P02768	AFKAWAVAR	LKsda-loopCcmASLQKsda-loopFGER	3	11	676.121390455818	4	0.26278376211004	11.316421556891
89907251	P02768	P02768	TCcmVADESAENCcmDK	DAHK	7	1	513.217434890024	4	-0.16844014633257	11.3160011254317
89855187	P02768	P02768	RPCcmFSALEVDETYVPK	HKPK	11	2	626.076812491469	4	0.10770751068532	11.3153637620551
89999192	P02768	P02768	AFKAWAVAR	LKsda-loopCcmASLQKsda-loopFGER	3	11	676.121595079177	4	0.56587831844277	11.3147941623437
90392456	P02768	P02768	SEVAHR	DAHK	1	1	417.214361515051	3	0.57210716070561	11.3143482884994
90159466	P02768	P02768	SLHTLFGDKLCcmTVATLR	LVNEVTEFAK	10	6	1054.90014962094	3	-0.09309534215723	11.3140524653121
90458935	P02768	P02768	Ksda-loopLVAASQAALGL	HKPK	12	2	605.368183705563	3	0.70137841712363	11.3133196674494
90379614	P02768	P02768	MPCcmAEDYLSVVLNQLCcmVLHEK	LDELRDEGKASSAKsda-loopQR	7	9	748.210170320635	6	-0.02028386819105	11.3129144392686
89796388	P02768	P02768	LVRPEVDVMCcmTAFHDNEETFLK	YKAAFTECcmCcmQAADK	21	2	879.609583119369	5	-0.97098150600361	11.3122874089
89815944	P02768	P02768	Ksda-loopQTALVELVKsda-loopHKPK	ATKsda-loopEQLK	13	2	691.664741264939	4	0.38861982457948	11.3104879103274
90121125	P02768	P02768	FKDLGEENFK	YKAAFTECcmCcmQAADK	7	2	990.792564962454	3	-0.37931210081845	11.310483518966
89829695	P02768	P02768	AFKAWAVAR	LKsda-loopCcmASLQKsda-loopFGER	3	11	676.121513978096	4	0.44574884600515	11.3102935358312
89934953	P02768	P02768	RHPYFYAPELLFFAK	LKCcmASLQK	11	2	586.318227247672	5	-0.50226117942264	11.3099426949298
90560112	P02768	P02768	LVRPEVDVMCcmTAFHDNEETFLK	KYLYEIAR	11	5	947.476440330506	4	-0.65859079194899	11.3099175723024
90341269	P02768	P02768	SEVAHR	DAHK	1	3	417.214125539663	3	0.00514054359813	11.3098256679461
89790528	P02768	P02768	RPCcmFSALEVDETYVPK	YTKK	10	3	633.576302563491	4	-0.43529349412415	11.3086115664917
90159281	P02768	P02768	FKsda-loopDLGEENFK	YKAAFTECcmCcmQAADK	7	1	1018.14006755667	3	0.02137037270254	11.3083024515771
90330763	P02768	P02768	DAHKsda-loopSEVAHR	TCcmVADESAENCcmDK	1	7	937.748220502503	3	0.12989968669767	11.3081176411136
89869682	P02768	P02768	SLHTLFGDK	TCcmVADESAENCcmDK	1	12	866.386520743077	3	-1.48064774420167	11.3079770585112
90008840	P02768	P02768	VPQVSTPTLVEVSR	DEGKASSAKsda-loopQR	11	4	713.634284272136	4	0.15336260921314	11.3077798088175
90561468	P02768	P02768	LVRPEVDVMCcmTAFHDNEETFLK	YKAAFTECcmCcmQAADK	21	1	1099.26044114796	4	-0.71478808072755	11.3073942640593
89927773	P02768	P02768	LVNEVTEFAKTCcmVADESAENCcmDK	FKsda-loopDLGEENFK	10	4	1005.46911071076	4	-0.38281286052294	11.3069056590191
89831866	P02768	P02768	AEFAEVSKLVTDLTK	YICcmENQDSISSK	8	1	1059.19475593703	3	-0.38757745578058	11.3061034890862
90239844	P02768	P02768	RHPYFYAPELLFFAK	LKCcmASLQK	9	2	586.318729472408	5	0.35578612533427	11.305868375759
89815242	P02768	P02768	EFNAETFTFHADICcmTLSEK	ER	17	1	882.410535184806	3	-0.45330951067007	11.305861750903
89841823	P02768	P02768	AFKAWAVAR	CcmASLQKsda-loopFGER	3	9	595.316434692269	4	0.5173411995681	11.3050580233919
90175008	P02768	P02768	VPQVSTPTLVEVSR	DEGKASSAKsda-loopQR	11	4	713.634020800487	4	-0.21635631330647	11.3044957511656
89746614	P02768	P02768	LVNEVTEFAKTCcmVADESAENCcmDK	FKsda-loopDLGEENFK	10	5	1005.46999727881	4	0.49981670323896	11.3042929938764
90147218	P02768	P02768	AFKsda-loopAWAVAR	LKCcmASLQKsda-loopFGER	5	2	676.121471056767	4	0.38217242306002	11.3039415311145
89803475	P02768	P02768	DAHKsda-loopSEVAHR	TCcmVADESAENCcmDK	1	7	703.562666427504	4	-0.32282755381978	11.3039291885431
89803418	P02768	P02768	DAHKSsda-loopEVAHR	TCcmVADESAENCcmDK	1	7	703.562666427504	4	-0.32282755381978	11.3039291885431
89998323	P02768	P02768	RPCcmFSALEVDETYVPK	HKPK	11	2	626.076758339129	4	0.02107339606209	11.2998869536882
89969605	P02768	P02768	FKDLGEENFK	YKAAFTECcmCcmQAADK	7	2	743.347284740537	4	1.02422678905363	11.2994660303233
89999369	P02768	P02768	FKDLGEENFK	TCcmVADESAENCcmDK	2	6	936.077299687251	3	-0.11234046808058	11.2993783587288
89682706	P02768	P02768	VPQVSTPTLVEVSR	NLGKVGSKsda-loopCcmCcmK	11	4	732.143828061397	4	0.32870694277721	11.2970961310356
90226951	P02768	P02768	VPQVSTPTLVEVSR	DEGKASSAKsda-loopQR	11	4	713.634131077376	4	-0.06160929316513	11.2950269061545
90382946	P02768	P02768	SEVAHR	DAHK	1	1	417.214346137665	3	0.53516066145349	11.2946338399844
89979234	P02768	P02768	VPQVSTPTLVEVSR	NLGKVGSKsda-loopCcmCcmK	11	4	732.143445620402	4	-0.19437061357093	11.2943352227943
90398607	P02768	P02768	SLHTLFGDKLCcmTVATLR	TCcmVADESAENCcmDK	9	8	878.667850574724	4	-0.01520185461898	11.2928234823718
89803010	P02768	P02768	AFKAWAVAR	LKsda-loopCcmASLQKsda-loopFGER	3	11	676.121461730108	4	0.36835748255315	11.2918399519113
89740228	P02768	P02768	DAHKsda-loopSEVAHR	TCcmVADESAENCcmDK	1	1	563.050834986543	5	-1.66337767588263	11.2906505899278
89681469	P02768	P02768	DAHKsda-loopSEVAHR	TCcmVADESAENCcmDK	1	7	937.747756379062	3	-0.36556654027894	11.2900210125372
89704249	P02768	P02768	RPCcmFSALEVDETYVPK	VTKCcmCcmTESLVNR	10	3	865.423780997706	4	-0.41203394203043	11.2896233886257
90394808	P02768	P02768	RPCcmFSALEVDETYVPK	HKPK	11	2	501.062819357589	5	-0.06413126982547	11.2887369202539
90215124	P02768	P02768	FKsda-loopDLGEENFK	YKAAFTECcmCcmQAADK	7	2	1018.13962389858	3	-0.41481465984979	11.2886809314004
89678608	P02768	P02768	AFKAWAVAR	CcmASLQKsda-loopFGER	3	8	595.316380094264	4	0.42547313307092	11.2860905956165
89886653	P02768	P02768	RPCcmFSALEVDETYVPK	VTKCcmCcmTESLVNR	10	3	865.423523282821	4	-0.71017121439816	11.2853617429388
89885895	P02768	P02768	SLHTLFGDKLCcmTVATLR	LVNEVTEFAK	12	4	1054.90043783253	3	0.1803779591075	11.284510253944
89972476	P02768	P02768	MPCcmAEDYLSVVLNQLCcmVLHEK	LDELRDEGKASSAKsda-loopQR	4	9	897.651418810944	5	0.72663454796896	11.2840507103929
89923675	P02768	P02768	DAHKsda-loopSEVAHR	TCcmVADESAENCcmDK	1	7	703.562334179843	4	-0.79574052059538	11.283589561503
89923604	P02768	P02768	DAHKSsda-loopEVAHR	TCcmVADESAENCcmDK	1	7	703.562334179843	4	-0.79574052059538	11.283589561503
89830494	P02768	P02768	VPQVSTPTLVEVSR	DEGKASSAKsda-loopQR	11	4	713.634104372248	4	-0.09908350028397	11.2824607463717
90440679	P02768	P02768	Ksda-loopLVAASQAALGL	HKPK	12	2	605.368564454492	3	1.33138143619884	11.2814038022708
90011548	P02768	P02768	LVRPEVDVMoxCcmTAFHDNEETFLK	YKAAFTECcmCcmQAADK	17	2	882.808858081041	5	-0.63522838127266	11.2812338317936
90166566	P02768	P02768	AFKAWAVAR	AEFAEVSK	3	7	496.019046507678	4	0.37340719064753	11.2812114979369
89923969	P02768	P02768	VPQVSTPTLVEVSR	DEGKASSAKsda-loopQR	11	4	713.634156367035	4	-0.02612135544424	11.2810769415413
90356628	P02768	P02768	KYLYEIAR	YK	1	1	482.937988594377	3	0.58139977234325	11.2801364193618
90307095	P02768	P02768	VPQVSTPTLVEVSR	NLGKVGSKsda-loopCcmCcmK	11	4	732.143304023332	4	-0.38803774208548	11.2793449742329
89767274	P02768	P02768	FKsda-loopDLGEENFK	YKAAFTECcmCcmQAADK	7	1	1018.13959086036	3	-0.44729637801781	11.2788521512706
90114248	P02768	P02768	VPQVSTPTLVEVSR	DEGKASSAKsda-loopQR	11	4	713.634061397897	4	-0.15938763852731	11.2786859630728
89943506	P02768	P02768	FKDLGEENFK	TCcmVADESAENCcmDK	2	6	702.309681885879	4	-0.27203794019903	11.2777679397946
89700717	P02768	P02768	DAHKsda-loopSEVAHR	TCcmVADESAENCcmDK	1	7	937.748670158542	3	0.60992151170929	11.2772227292364
89665194	P02768	P02768	SLHTLFGDKLCcmTVATLR	LVNEVTEFAK	9	4	791.426954132723	4	-0.06424949649398	11.2762444912551
90596268	P02768	P02768	MPCcmAEDYLSVVLNQLCcmVLHEK	LKsda-loopCcmASLQKFGER	20	8	824.41721900067	5	-0.01782603699373	11.2758145561048
89856697	P02768	P02768	TCcmVADESAENCcmDK	LVNEVTEFAK	1	9	910.413260683409	3	-0.83136623483508	11.2756672681505
89872108	P02768	P02768	ATKsda-loopEQLKsda-loopAVMDDFAAFVEK	HKsda-loopPK	2	3	745.149302554444	4	1.08808995599643	11.2755127175002
90077504	P02768	P02768	LVRPEVDVMCcmTAFHDNEETFLK	YKAAFTECcmCcmQAADK	21	1	1099.26075895996	4	-0.42540874352121	11.2750950883827
90398201	P02768	P02768	MPCcmAEDYLSVVLNQLCcmVLHEK	HPEAKR	7	4	668.137117653593	5	0.98485693666909	11.2741408292893
89962237	P02768	P02768	VHTECcmCcmHGDLLECcmADDRADLAK	LVTDLTK	1	6	864.66064517528	4	-0.77055335378605	11.2737444089792
89883903	P02768	P02768	TCcmVADESAENCcmDK	LVNEVTEFAK	1	9	910.4131653607	3	-0.93618479933098	11.2732653529751
90306458	P02768	P02768	FKDLGEENFK	TCcmVADESAENCcmDK	2	6	936.07626784132	3	-1.21583623783128	11.2724939175125
90407260	P02768	P02768	VPQVSTPTLVEVSR	DEGKASSAK	11	4	622.083853427253	4	-0.11309319087426	11.2724768644706
89979101	P02768	P02768	YKAAFTECcmCcmQAADK	Ksda-loopYLYEIAR	2	2	721.10288713014	4	0.31440046626911	11.2720223964749
89885082	P02768	P02768	ATKsda-loopEQLKsda-loopAVMDDFAAFVEK	HKPK	2	3	724.638621152143	4	0.63202844557399	11.271739180503
90360747	P02768	P02768	ATKsda-loopEQLKsda-loopAVMDDFAAFVEK	HKPK	2	3	724.638764897533	4	0.83067307576059	11.2708804734563
90385374	P02768	P02768	DAHKsda-loopSEVAHR	FKDLGEENFK	1	2	635.570194639494	4	0.97611799479247	11.2706138266249
89978751	P02768	P02768	VPQVSTPTLVEVSR	DEGKASSAKsda-loopQR	11	4	713.634143143881	4	-0.04467686318022	11.2700776413434
89841178	P02768	P02768	TCcmVADESAENCcmDK	SEVAHR	5	1	570.247817819539	4	-0.46262891108191	11.2698345338357
89966765	P02768	P02768	TCcmVADESAENCcmDK	DAHK	1	1	513.217675207306	4	0.30073688487811	11.2697487914989
90557064	P02768	P02768	AFKAWAVAR	LKsda-loopCcmASLQKsda-loopFGER	3	11	676.121144083142	4	-0.10215119571697	11.2686821984056
90213798	P02768	P02768	DAHKsda-loopSEVAHR	TCcmVADESAENCcmDK	1	1	563.051699845732	5	-0.12460414613106	11.26843181521
90216458	P02768	P02768	HPYFYAPELLFFAKsda-loopR	LKCcmASLQKsda-loopFGER	3	1	895.975821580092	4	0.48664667409582	11.2660864509131
89817956	P02768	P02768	SLHTLFGDKLCcmTVATLR	LVNEVTEFAK	9	9	791.426989441297	4	-0.01957883268677	11.2657884815037
90374949	P02768	P02768	SLHTLFGDKLCcmTVATLR	LVNEVTEFAK	9	4	1054.89997165724	3	-0.26195850462005	11.2654201103349
89999415	P02768	P02768	DAHKsda-loopSEVAHR	TCcmVADESAENCcmDK	1	7	563.051801883523	5	0.05694338652317	11.2651353077828
89806798	P02768	P02768	MPCcmAEDYLSVVLNQLCcmVLHEK	LKsda-loopCcmASLQKFGER	20	5	824.417443309407	5	0.25458837224064	11.2633387983855
90119572	P02768	P02768	RPCcmFSALEVDETYVPK	HKPK	11	2	501.063004696584	5	0.30650552395579	11.2615563351274
90253597	P02768	P02768	FKsda-loopDLGEENFK	HPYFYAPELLFFAKR	7	14	822.924374449497	4	-0.01889766995735	11.2590757541936
90018973	P02768	P02768	FKsda-loopDLGEENFK	YKAAFTECcmCcmQAADK	7	2	763.856689288052	4	-0.21523740482129	11.2570461533553
90262991	P02768	P02768	RPCcmFSALEVDETYVPK	HKPK	11	2	626.077177531895	4	0.69170728076441	11.2567613965679
89990599	P02768	P02768	FKsda-loopDLGEENFK	YKAAFTECcmCcmQAADK	7	2	763.856773620104	4	-0.1046886747382	11.2564224749103
89660189	P02768	P02768	AFKAWAVAR	CcmASLQKsda-loopFGER	3	8	595.316597360709	4	0.79105147628468	11.2562967986344
90038145	P02768	P02768	AFKAWAVAR	LKsda-loopCcmASLQKsda-loopFGER	3	11	676.12161197219	4	0.59090078057361	11.2556694212478
90361188	P02768	P02768	LDELRDEGKsda-loopASSAKQR	LKsda-loopCcmASLQK	14	1	599.923392932923	5	0.47252398883338	11.2542246441589
90130610	P02768	P02768	AFKAWAVAR	LKsda-loopCcmASLQKsda-loopFGER	3	11	676.12146045047	4	0.36646204247408	11.2541355668802
89875183	P02768	P02768	LVNEVTEFAKTCcmVADESAENCcmDK	FKsda-loopDLGEENFK	10	4	1005.46906479687	4	-0.42852278279869	11.2529101258302
89723918	P02768	P02768	HPYFYAPELLFFAK	LKCcmASLQKsda-loopFGER	7	2	836.440110464744	4	0.39648077792704	11.2523801210211
89969372	P02768	P02768	VPQVSTPTLVEVSR	NLGKVGSKsda-loopCcmCcmK	11	4	732.143530084428	4	-0.0788462924153	11.2518657860513
90028795	P02768	P02768	VPQVSTPTLVEVSR	NLGKVGSKsda-loopCcmCcmK	11	4	732.143498228247	4	-0.12241707458376	11.2517134508759
89858705	P02768	P02768	SLHTLFGDKLCcmTVATLR	LVNEVTEFAK	9	4	1054.90017982672	3	-0.06443419646117	11.2499881864164
89857360	P02768	P02768	VPQVSTPTLVEVSR	DEGKASSAKsda-loopQR	11	4	713.633621994561	4	-0.775984257085	11.2495023400994
90271814	P02768	P02768	YICcmENQDSISSK	ADLAK	1	4	681.328863356528	3	-1.01379933588168	11.2485346578674
90049973	P02768	P02768	SLHTLFGDKLCcmTVATLR	LVNEVTEFAK	9	4	1054.90000918474	3	-0.22635005013571	11.248178113829
89898469	P02768	P02768	HKsda-loopPKsda-loopATK	EQLKsda-loopAVMDDFAAFVEK	6	1	745.148971352972	4	0.64301116621144	11.2455534802752
90199872	P02768	P02768	DAHKsda-loopSEVAHR	TCcmVADESAENCcmDK	1	7	937.748033749822	3	-0.06946461620661	11.2447322977425
90252569	P02768	P02768	FKDLGEENFK	YKAAFTECcmCcmQAADK	3	2	743.346383871077	4	-0.18932814891411	11.243579392961
90501865	P02768	P02768	VPQVSTPTLVEVSR	VTKCcmCcmTESLVNR	11	3	765.651473277112	4	-0.57594032487336	11.2409373693579
89972473	P02768	P02768	MPCcmAEDYLSVVLNQLCcmVLHEK	LDELRDEGKASSAKsda-loopQR	4	9	897.651129255379	5	0.40370177930139	11.2391414788581
90596598	P02768	P02768	LVRPEVDVMCcmTAFHDNEETFLK	YKAAFTECcmCcmQAADK	11	2	879.609227601316	5	-1.375621586214	11.2329496351352
90279653	P02768	P02768	SLHTLFGDKLCcmTVATLR	LVNEVTEFAK	9	4	1054.90028781353	3	0.03803048721748	11.2324385692483
90038475	P02768	P02768	FKDLGEENFK	TCcmVADESAENCcmDK	2	6	702.30895631085	4	-1.30664843908314	11.2324330845599
90072060	P02768	P02768	DAHKsda-loopSEVAHR	TCcmVADESAENCcmDK	1	1	563.05168149802	5	-0.15724873606443	11.232374431749
90361187	P02768	P02768	LDELRDEGKsda-loopASSAKsda-loopQR	LKCcmASLQK	10	2	999.20078481932	3	0.45339839173449	11.229980340156
89870674	P02768	P02768	TCcmVADESAENCcmDK	LVNEVTEFAK	1	9	910.413178905581	3	-0.92129060467676	11.2299012958887
90395884	P02768	P02768	AFKAWAVAR	LKsda-loopCcmASLQKsda-loopFGER	3	10	676.121804897818	4	0.87666828977643	11.228663566289
90228097	P02768	P02768	AEFAEVSKLVTDLTK	YICcmENQDSISSK	8	2	794.648539977518	4	0.43635694414331	11.2284032222997
89700108	P02768	P02768	QNCcmELFEQLGEYK	FQNALLVR	12	1	900.454972801701	3	0.42848709737504	11.2281221709118
89915357	P02768	P02768	MPCcmAEDYLSVVLNQLCcmVLHEK	LKsda-loopCcmASLQKFGER	20	8	824.417557759	5	0.39358303936687	11.2280279832375
90215471	P02768	P02768	SLHTLFGDKLCcmTVATLR	LVNEVTEFAK	9	4	1054.90002910326	3	-0.20745010423872	11.2273147582454
89952276	P02768	P02768	FKDLGEENFK	TCcmVADESAENCcmDK	2	6	936.077340869381	3	-0.06829871250198	11.2269602822227
89766300	P02768	P02768	FKDLGEENFK	YKAAFTECcmCcmQAADK	3	2	743.344537993694	4	-2.67589663920887	11.2245308925305
89897796	P02768	P02768	VPQVSTPTLVEVSR	DEGKASSAKsda-loopQR	11	4	713.634007847195	4	-0.23453313484417	11.2235888702674
90149300	P02768	P02768	HPYFYAPELLFFAKsda-loopR	LKCcmASLQKsda-loopFGER	3	2	716.982124701694	5	0.50360854450346	11.2192006144821
90535514	P02768	P02768	FKDLGEENFK	YKAAFTECcmCcmQAADK	3	2	743.345590566829	4	-1.25798274351886	11.2188074742545
90239093	P02768	P02768	DAHKsda-loopSEVAHR	TCcmVADESAENCcmDK	1	7	937.748366458777	3	0.28571255467463	11.2185963757091
90146605	P02768	P02768	RPCcmFSALEVDETYVPK	HKPK	11	2	501.063106707372	5	0.51050442537672	11.2180480888099
89727962	P02768	P02768	MPCcmAEDYLSVVLNQLCcmVLHEK	LDELRDEGKASSAKsda-loopQR	4	9	748.210295121586	6	0.1467403089659	11.2171921091063
90265619	P02768	P02768	SLHTLFGDKLCcmTVATLR	LVNEVTEFAK	9	4	1054.90023070859	3	-0.01615427492296	11.2168368778279
90038592	P02768	P02768	DAHKsda-loopSEVAHR	TCcmVADESAENCcmDK	1	7	937.74840969353	3	0.33186699978274	11.2147615382094
89643021	P02768	P02768	AFKAWAVAR	LKsda-loopCcmASLQKsda-loopFGER	3	11	676.121361455225	4	0.21982717160587	11.2144036517579
89848101	P02768	P02768	MPCcmAEDYLSVVLNQLCcmVLHEK	LKsda-loopCcmASLQKFGER	20	8	824.417668777456	5	0.52841072167274	11.2140643091167
89912415	P02768	P02768	FKDLGEENFK	HPYFYAPELLFFAKR	7	14	802.414225487014	4	0.20535166967127	11.2136374346872
89829697	P02768	P02768	AFKAWAVAR	LKsda-loopCcmASLQKsda-loopFGER	3	11	676.121513978096	4	0.44574884600515	11.2134837915693
90442722	P02768	P02768	AFKAWAVAR	LKsda-loopCcmASLQKsda-loopFGER	3	11	676.121307879007	4	0.1404683920341	11.2131230397559
90251371	P02768	P02768	AFKAWAVAR	LKsda-loopCcmASLQKsda-loopFGER	3	11	676.121469006897	4	0.37913609133567	11.2126092563333
90030516	P02768	P02768	SHCcmIAEVENDEMoxPADLPSLAADFVESK	DVCcmK	26	1	898.908464403507	4	-0.05709234348962	11.2122101597008
90001407	P02768	P02768	SLHTLFGDKLCcmTVATLR	TCcmVADESAENCcmDK	9	6	703.13549890841	5	-0.35252576797765	11.2114024396463
90374970	P02768	P02768	SLHTLFGDKLCcmTVATLR	LVNEVTEFAK	9	4	1054.89946927225	3	-0.73865301130601	11.2099708433586
89803408	P02768	P02768	DAHKsda-loopSEVAHR	TCcmVADESAENCcmDK	1	7	703.562666427504	4	-0.32282755381978	11.2089622637466
89969373	P02768	P02768	RHPYFYAPELLFFAK	LKCcmASLQK	9	2	976.526083759194	3	0.06768268439745	11.2086507122558
90501393	P02768	P02768	VHTECcmCcmHGDLLECcmADDR	LVTDLTK	2	6	986.450938760773	3	-1.67501873403388	11.2076044056649
90507581	P02768	P02768	LKCcmASLQK	ASSAKsda-loopQR	2	1	465.260322149625	4	-0.50098125575911	11.2074750518165
89888724	P02768	P02768	MPCcmAEDYLSVVLNQLCcmVLHEK	LKsda-loopCcmASLQKFGER	20	8	824.417558183036	5	0.39409801501877	11.2074375189568
90376132	P02768	P02768	LDELRDEGKsda-loopASSAKsda-loopQR	LKCcmASLQKsda-loopFGER	11	2	892.471189120712	4	0.44450372253059	11.2074052066985
90017836	P02768	P02768	DAHKsda-loopSEVAHR	TCcmVADESAENCcmDK	1	1	563.051548702598	5	-0.3935208169273	11.205676243451
89707131	P02768	P02768	LVRPEVDVMCcmTAFHDNEETFLK	YKAAFTECcmCcmQAADK	19	2	733.176409705404	6	-0.22749025562	11.2045844729989
90199826	P02768	P02768	FKDLGEENFK	TCcmVADESAENCcmDK	2	6	702.30913373855	4	-1.0536510867692	11.2044000773499
90167665	P02768	P02768	SLHTLFGDK	TCcmVADESAENCcmDK	1	12	866.386897734536	3	-1.04501111063008	11.2036971035931
90330124	P02768	P02768	AFKAWAVAR	LKsda-loopCcmASLQKsda-loopFGER	3	11	676.121114944898	4	-0.14531167938073	11.2036509469282
89685266	P02768	P02768	SLHTLFGDKLCcmTVATLR	TCcmVADESAENCcmDK	1	10	878.66723906736	4	-0.71194883481413	11.2032746595607
89805049	P02768	P02768	VHTECcmCcmHGDLLECcmADDRADLAK	LVTDLTK	1	6	864.660349688764	4	-1.11268863521911	11.2030315622335
89842099	P02768	P02768	VPQVSTPTLVEVSR	DEGKASSAK	11	4	622.08386511475	4	-0.09427506741972	11.202975898842
90135745	P02768	P02768	MPCcmAEDYLSVVLNQLCcmVLHEK	LKsda-loopCcmASLQKFGER	20	8	824.417275636406	5	0.05095590501644	11.2026897561
89832620	P02768	P02768	LDELRDEGKASSAKsda-loopQR	VPQVSTPTLVEVSR	9	11	696.376178213688	5	-0.53506120035484	11.2018473007616
89910563	P02768	P02768	FKDLGEENFK	TCcmVADESAENCcmDK	2	6	702.309116593132	4	-1.07809904708571	11.2013580887027
90157743	P02768	P02768	DAHKsda-loopSEVAHR	TCcmVADESAENCcmDK	1	7	563.051664415329	5	-0.18764257697918	11.2001230853834
89987916	P02768	P02768	RPCcmFSALEVDETYVPK	HKPK	11	2	626.076773920116	4	0.04600020464389	11.1998571181864
89825429	P02768	P02768	Ksda-loopLVAASQAALGL	HKPK	12	2	605.368409300633	3	1.07465740581265	11.1997180633539
89847772	P02768	P02768	LVNEVTEFAKTCcmVADESAENCcmDK	FKsda-loopDLGEENFK	10	5	1005.46927019478	4	-0.22403733160788	11.1987147649407
90431444	P02768	P02768	Ksda-loopLVAASQAALGL	HKPK	12	2	605.368533761189	3	1.28059502013427	11.1975061539155
90129505	P02768	P02768	RPCcmFSALEVDETYVPK	HKPK	11	2	501.063055318478	5	0.40773805983466	11.1957822036754
90562807	P02768	P02768	KYLYEIAR	YK	1	1	482.937747699868	3	0.08154648855795	11.1936910605219
90121970	P02768	P02768	VHTECcmCcmHGDLLECcmADDRADLAK	LVTDLTK	1	6	864.660671002458	4	-0.7406488122037	11.1934480306964
89721842	P02768	P02768	RHPYFYAPELLFFAK	LKCcmASLQK	11	2	586.318182327703	5	-0.57900661949646	11.1924228150688
89759052	P02768	P02768	VPQVSTPTLVEVSR	DEGKASSAK	11	4	622.083864317908	4	-0.09555806841987	11.1923249589544
89853327	P02768	P02768	YICcmENQDSISSK	ADLAK	1	4	681.329483188534	3	-0.10271347647853	11.1894824378868
89829702	P02768	P02768	AFKAWAVAR	LKsda-loopCcmASLQKsda-loopFGER	3	10	676.121513978096	4	0.44574884600515	11.187110195718
90153863	P02768	P02768	AAFTECcmCcmQAADK	RYK	1	2	640.297515829073	3	-0.02435679339328	11.1859469533461
90428096	P02768	P02768	VHTECcmCcmHGDLLECcmADDR	LVTDLTK	2	6	986.451645046849	3	-0.95830105661329	11.1858717297787
90407827	P02768	P02768	VPQVSTPTLVEVSR	DEGKASSAKsda-loopQR	11	4	713.633845023461	4	-0.46301698001461	11.1846038413643
90173502	P02768	P02768	AFKAWAVAR	CcmASLQKsda-loopFGER	3	9	595.316582653749	4	0.76630515128131	11.1835863413536
90548349	P02768	P02768	SLHTLFGDKLCcmTVATLR	TCcmVADESAENCcmDK	9	10	878.667022769512	4	-0.95839700754567	11.1814983739934
89858379	P02768	P02768	FKsda-loopDLGEENFK	YKAAFTECcmCcmQAADK	7	1	1018.1405435725	3	0.48936810540793	11.180897807914
89802987	P02768	P02768	AFKAWAVAR	LKsda-loopCcmASLQKsda-loopFGER	3	10	676.121461730108	4	0.36835748255315	11.1805581148577
90398772	P02768	P02768	NECcmFLQHKDDNPNLPR	LKsda-loopCcmASLQKFGER	1	8	720.160315732564	5	-0.02968247410837	11.1792001352021
89934949	P02768	P02768	RHPYFYAPELLFFAK	LKCcmASLQK	9	2	976.526049692055	3	0.03276060899357	11.1779732034305
89923260	P02768	P02768	AFKAWAVAR	LKsda-loopCcmASLQKsda-loopFGER	3	11	676.121226278576	4	0.01959926684529	11.1779652823921
89720664	P02768	P02768	DAHKsda-loopSEVAHR	TCcmVADESAENCcmDK	1	7	703.562820387139	4	-0.10368528050812	11.1779605131795
89720559	P02768	P02768	DAHKSsda-loopEVAHR	TCcmVADESAENCcmDK	1	7	703.562820387139	4	-0.10368528050812	11.1779605131795
89830083	P02768	P02768	DAHKsda-loopSEVAHR	TCcmVADESAENCcmDK	1	7	703.562325038343	4	-0.80875230178486	11.1777452437666
89793751	P02768	P02768	HPYFYAPELLFFAK	LKCcmASLQKsda-loopFGER	10	2	836.439641926417	4	-0.1643524735477	11.1747921572315
90147353	P02768	P02768	TCcmVADESAENCcmDK	LVNEVTEFAK	1	9	910.413050345941	3	-1.06265709589439	11.1742809938667
90419999	P02768	P02768	VPQVSTPTLVEVSR	FPKAEFAEVSK	11	3	712.139494587224	4	0.74517904344572	11.1724422874045
89839281	P02768	P02768	AAFTECcmCcmQAADK	RYK	1	2	640.297608560114	3	0.12069631880173	11.1724258372689
90346802	P02768	P02768	KVPQVSTPTLVEVSR	DEGKASSAKsda-loopQR	12	4	745.658174597485	4	0.34763371699906	11.1723312006155
89924305	P02768	P02768	AVMDDFAAFVEK	HKPKsda-loopATKsda-loopEQLK	1	6	724.638585714883	4	0.58305698725191	11.1702855463761
89900557	P02768	P02768	LVNEVTEFAKTCcmVADESAENCcmDK	DLGEENFK	10	1	916.168167037132	4	-0.16923760182214	11.1700396686214
90431805	P02768	P02768	AFKAWAVAR	AEFAEVSK	3	7	496.019233951259	4	0.75207222923761	11.169730262928
90147634	P02768	P02768	VPQVSTPTLVEVSR	DEGKASSAKsda-loopQR	11	4	713.63426720082	4	0.12940713393286	11.1682376196672
90009162	P02768	P02768	VPQVSTPTLVEVSR	NLGKVGSKsda-loopCcmCcmK	11	4	732.14333023394	4	-0.35218860208159	11.1682194973097
90073519	P02768	P02768	SLHTLFGDKLCcmTVATLR	LVNEVTEFAK	9	4	1054.89965347826	3	-0.56386675206335	11.1680225894094
89723456	P02768	P02768	SLHTLFGDKLCcmTVATLR	LVNEVTEFAK	9	4	791.426665551274	4	-0.42934849216135	11.1671848515969
90373148	P02768	P02768	DAHKsda-loopSEVAHR	TCcmVADESAENCcmDK	1	7	563.051364622908	5	-0.72103881979822	11.1668261441482
90477212	P02768	P02768	DAHKsda-loopSEVAHR	FKDLGEENFK	1	2	508.657679764159	5	1.11156413211674	11.1652330763403
90391301	P02768	P02768	LVRPEVDVMCcmTAFHDNEETFLK	RYKAAFTECcmCcmQAADK	18	3	910.830594455186	5	-0.07031211066892	11.1632130525033
89643873	P02768	P02768	DAHKsda-loopSEVAHR	TCcmVADESAENCcmDK	1	7	937.748003126969	3	-0.1021554653336	11.1630725649968
90342465	P02768	P02768	AFKAWAVAR	AEFAEVSK	3	7	496.019042083066	4	0.36446878968493	11.162666655327
90159463	P02768	P02768	SLHTLFGDKLCcmTVATLR	LVNEVTEFAK	9	4	1054.90018452461	3	-0.05997654268129	11.1626222709397
89867368	P02768	P02768	TCcmVADESAENCcmDK	DAHK	7	1	513.217539235999	4	0.03527693276196	11.1620402260506
89963661	P02768	P02768	LVRPEVDVMCcmTAFHDNEETFLK	YKAAFTECcmCcmQAADK	21	2	879.609621922615	5	-0.92681680480261	11.1616692049299
90157351	P02768	P02768	YKAAFTECcmCcmQAADK	DLGEENFK	1	4	899.071561625956	3	-0.28183666110224	11.1613211139932
90027965	P02768	P02768	AFKAWAVAR	LKsda-loopCcmASLQKsda-loopFGER	3	11	676.121568233895	4	0.52611424221523	11.1608354527299
89907867	P02768	P02768	LAKTYETTLEK	FGERAFK	3	4	744.734935990353	3	-0.11125457500261	11.1607945490676
89791913	P02768	P02768	DAHKsda-loopSEVAHR	TCcmVADESAENCcmDK	1	1	563.051694321827	5	-0.13443238052272	11.1606330992129
89907270	P02768	P02768	YICcmENQDSISSK	ADLAK	1	4	681.329579920844	3	0.03947253342849	11.1603515275342
89832242	P02768	P02768	MPCcmAEDYLSVVLNQLCcmVLHEK	HPEAKR	7	5	668.136884213596	5	0.63493970541578	11.1599861364357
89685084	P02768	P02768	RPCcmFSALEVDETYVPK	VTKCcmCcmTESLVNR	10	3	865.423784905734	4	-0.40751294273254	11.1585197215454
89767998	P02768	P02768	FKDLGEENFK	HPYFYAPELLFFAKR	7	14	802.414303744406	4	0.30300169390121	11.1580599816068
90061071	P02768	P02768	VPQVSTPTLVEVSR	DEGKASSAKsda-loopQR	11	4	713.634035506377	4	-0.19572014296653	11.1577018680952
89811504	P02768	P02768	LKCcmASLQK	ASSAKsda-loopQR	2	1	465.260463039137	4	-0.19750572072948	11.1573463759732
89870522	P02768	P02768	QNCcmELFEQLGEYK	FQNALLVR	12	1	900.45465590742	3	0.07616598074531	11.1571059291738
90586077	P02768	P02768	FKsda-loopDLGEENFK	YKAAFTECcmCcmQAADK	7	2	1018.14028413293	3	0.23429858278709	11.1564864413583
89871424	P02768	P02768	VPQVSTPTLVEVSR	DEGKASSAKsda-loopQR	11	4	713.634239650602	4	0.09074704683517	11.1562942311868
90147212	P02768	P02768	AFKAWAVAR	LKsda-loopCcmASLQKsda-loopFGER	3	11	676.121471056767	4	0.38217242322842	11.1561111733845
89960427	P02768	P02768	AFKAWAVAR	LKsda-loopCcmASLQKsda-loopFGER	3	11	676.12159727322	4	0.56912820389829	11.154241744771
89701798	P02768	P02768	RHPYFYAPELLFFAK	LKCcmASLQK	9	2	732.646192196401	4	-0.19165241461517	11.1541527610849
89791495	P02768	P02768	AFKAWAVAR	LKsda-loopCcmASLQKsda-loopFGER	3	10	676.121476704035	4	0.39053733429583	11.1539485726205
89902300	P02768	P02768	LVRPEVDVMCcmTAFHDNEETFLK	YKAAFTECcmCcmQAADK	20	2	879.60954898734	5	-1.00982956687455	11.1537689080137
89856963	P02768	P02768	DAHKSsda-loopEVAHR	TCcmVADESAENCcmDK	1	7	703.562144679477	4	-1.06547057679171	11.1529007587754
89834251	P02768	P02768	LVRPEVDVMCcmTAFHDNEETFLK	Ksda-loopYLYEIAR	21	2	967.986484421592	4	-0.93932668119669	11.1517742759909
90141355	P02768	P02768	VPQVSTPTLVEVSR	DEGKASSAKsda-loopQR	11	4	713.634355764074	4	0.25368430370794	11.1512857782002
90031949	P02768	P02768	LVRPEVDVMCcmTAFHDNEETFLK	YKAAFTECcmCcmQAADK	17	2	733.176347777749	6	-0.31207131506843	11.1508167868365
89728106	P02768	P02768	LVRPEVDVMCcmTAFHDNEETFLK	YKAAFTECcmCcmQAADK	21	2	879.609929139377	5	-0.57715181836749	11.1499519026331
89857074	P02768	P02768	DAHKSsda-loopEVAHR	TCcmVADESAENCcmDK	1	7	703.56288972951	4	-0.00498509326869	11.149785058878
90028493	P02768	P02768	VPQVSTPTLVEVSR	DEGKASSAKsda-loopQR	11	4	713.634226727395	4	0.07261244226673	11.1495358426886
90103963	P02768	P02768	DAHKsda-loopSEVAHR	TCcmVADESAENCcmDK	1	7	937.74827556402	3	0.18867957081275	11.149388137668
90480309	P02768	P02768	FGER	LVTDLTKVHTECcmCcmHGDLLECcmADDRADLAK	1	7	789.776735255135	5	-0.61484550320757	11.1493326319265
89898660	P02768	P02768	LDELRDEGKsda-loopASSAKsda-loopQR	LKCcmASLQK	11	2	749.652119740719	4	0.06871600737169	11.1490066011907
89910158	P02768	P02768	AFKAWAVAR	LKsda-loopCcmASLQKsda-loopFGER	3	10	676.121443262468	4	0.34100263330381	11.1485253436046
89816956	P02768	P02768	RHPYFYAPELLFFAK	LKCcmASLQK	8	2	586.318688433982	5	0.28567227311763	11.1480076380024
90534698	P02768	P02768	FKDLGEENFK	TCcmVADESAENCcmDK	2	6	702.309108637044	4	-1.0894437762042	11.1473990339189
89870592	P02768	P02768	AFKAWAVAR	LKsda-loopCcmASLQKsda-loopFGER	3	11	676.121469719658	4	0.38019185534041	11.1468720084713
89662877	P02768	P02768	DAHKsda-loopSEVAHR	TCcmVADESAENCcmDK	1	1	563.051660823041	5	-0.19403404277961	11.1451420575796
89961635	P02768	P02768	FKsda-loopDLGEENFK	YKAAFTECcmCcmQAADK	7	2	763.856960001211	4	0.13963355146472	11.1446414641577
89914900	P02768	P02768	LVNEVTEFAKTCcmVADESAENCcmDK	FKsda-loopDLGEENFK	10	6	1005.46932220738	4	-0.17225579226978	11.1444924134892
89812432	P02768	P02768	YICcmENQDSISSK	ADLAK	1	4	681.329438894103	3	-0.16782148864716	11.1422620781139
89806800	P02768	P02768	MPCcmAEDYLSVVLNQLCcmVLHEK	LKsda-loopCcmASLQKFGER	20	8	824.417443309407	5	0.25458837224064	11.1414216919765
90247736	P02768	P02768	AAFTECcmCcmQAADK	RYK	1	2	640.297649278192	3	0.18438894935809	11.1406597901413
90345752	P02768	P02768	FKDLGEENFK	TCcmVADESAENCcmDK	2	6	702.309151093054	4	-1.02890498710717	11.1404845869676
89953435	P02768	P02768	FKsda-loopDLGEENFK	YKAAFTECcmCcmQAADK	7	2	763.857014515267	4	0.21109463329356	11.1391187920849
89698082	P02768	P02768	VPQVSTPTLVEVSR	NLGKVGSK	11	4	599.594339012254	4	0.24406724771884	11.1376547734685
90421177	P02768	P02768	VPQVSTPTLVEVSR	VTKCcmCcmTESLVNR	11	3	765.65153111575	4	-0.50029912480232	11.1371089216441
90358238	P02768	P02768	AFKAWAVAR	CcmASLQKsda-loopFGER	3	9	793.419803625512	3	0.91636530507213	11.1362867993987
89884228	P02768	P02768	DAHKSsda-loopEVAHR	TCcmVADESAENCcmDK	1	7	703.562250345503	4	-0.9150682122238	11.1357002639608
89791646	P02768	P02768	TCcmVADESAENCcmDK	LVNEVTEFAK	1	9	910.412971612739	3	-1.14923354010913	11.1346318179694
90199870	P02768	P02768	DAHKsda-loopSEVAHR	TCcmVADESAENCcmDK	1	1	563.051773535517	5	0.00650608769027	11.1343939549202
90047148	P02768	P02768	AFKAWAVAR	CcmASLQKsda-loopFGER	3	9	595.316211986715	4	0.14261086572756	11.1330154454532
90017861	P02768	P02768	FKDLGEENFK	TCcmVADESAENCcmDK	2	6	936.076810174221	3	-0.63584455110423	11.132071265021
89678851	P02768	P02768	VPQVSTPTLVEVSR	DEGKASSAK	11	4	622.083929344281	4	0.00914136491955	11.1273286933393
90491558	P02768	P02768	FKDLGEENFK	TCcmVADESsda-loopAENCcmDK	2	6	722.82027890496	4	0.10691571448895	11.1267157084622
89928675	P02768	P02768	LVRPEVDVMCcmTAFHDNEETFLK	YKAAFTECcmCcmQAADK	17	1	733.176260934878	6	-0.43068168416478	11.1266177843559
89645866	P02768	P02768	FKsda-loopDLGEENFK	YKAAFTECcmCcmQAADK	7	2	1018.14020127814	3	0.1528394139583	11.1263717181578
89707138	P02768	P02768	LVRPEVDVMCcmTAFHDNEETFLK	YKAAFTECcmCcmQAADK	15	2	733.176448509719	6	-0.17449115423078	11.1254535592882
90277732	P02768	P02768	RHPDYSVVLLLR	HPEAKR	1	5	572.326281415173	4	0.39732350670048	11.1239750217383
89989291	P02768	P02768	DAHKsda-loopSEVAHR	TCcmVADESAENCcmDK	1	1	563.05180794059	5	0.06772023261628	11.1238387822613
89794962	P02768	P02768	LVRPEVDVMCcmTAFHDNEETFLKsda-loopK	YLYEIAR	21	1	967.986590176255	4	-0.8299607683894	11.1236651549369
90594090	P02768	P02768	VPQVSTPTLVEVSR	DEGKASSAKsda-loopQR	11	4	713.634019567113	4	-0.21808705621429	11.1236059425951
90564249	P02768	P02768	VTKCcmCcmTESLVNR	TPVSDR	2	5	741.36808217272	3	-0.05748649041291	11.1229518864046
90226953	P02768	P02768	VPQVSTPTLVEVSR	DEGKASSAKsda-loopQR	11	4	713.634044710953	4	-0.1828037402173	11.1212800884198
90173914	P02768	P02768	RPCcmFSALEVDETYVPK	YTKK	11	3	844.432179387606	3	-0.98686324817084	11.1212663115447
89943697	P02768	P02768	VPQVSTPTLVEVSR	DEGKASSAKsda-loopQR	11	4	713.634194331932	4	0.02715322221437	11.1203147137065
89923657	P02768	P02768	DAHKsda-loopSEVAHR	TCcmVADESAENCcmDK	1	7	563.051954734208	5	0.32889816380144	11.1202491710316
89880899	P02768	P02768	YICcmENQDSISSK	ADLAK	1	4	681.32940777147	3	-0.21356838554068	11.1199029647475
90038476	P02768	P02768	FKDLGEENFK	TCcmVADESAENCcmDK	2	6	936.076803981542	3	-0.64246724040991	11.1192447600639
89979850	P02768	P02768	FKsda-loopDLGEENFK	YKAAFTECcmCcmQAADK	7	2	763.856529612476	4	-0.42455203358402	11.1184163546373
90061070	P02768	P02768	VPQVSTPTLVEVSR	DEGKASSAKsda-loopQR	11	4	713.63414439016	4	-0.04292801115005	11.1181551883577
90291881	P02768	P02768	SEVAHR	DAHK	1	3	417.214435368648	3	0.74955161544043	11.1177303502788
89875459	P02768	P02768	YTKKsda-loopVPQVSTPTLVEVSR	RPCcmFSALEVDETYVPK	1	11	1027.29297186649	4	-0.16624542041326	11.1172852271293
90114454	P02768	P02768	VHTECcmCcmHGDLLECcmADDR	LVTDLTK	2	6	986.451761311196	3	-0.84031952527432	11.1170484455022
89803619	P02768	P02768	VPQVSTPTLVEVSR	DEGKASSAKsda-loopQR	11	4	713.633907419178	4	-0.37545963826187	11.1170116848423
89790599	P02768	P02768	RPCcmFSALEVDETYVPK	YTKK	11	3	844.43255209666	3	-0.54496417125287	11.1167938767919
90239117	P02768	P02768	DAHKsda-loopSEVAHR	TCcmVADESAENCcmDK	1	1	563.051700324295	5	-0.1237526779271	11.1163051910362
89829692	P02768	P02768	AFKAWAVAR	LKsda-loopCcmASLQKsda-loopFGER	3	11	676.121513978096	4	0.44574884600515	11.1148248109011
90308978	P02768	P02768	ADLAKYICcmENQDSISSK	FKsda-loopDLGEENFK	5	3	833.656134550083	4	-0.01553083491512	11.1142672979204
90260206	P02768	P02768	AAFTECcmCcmQAADK	RYK	1	2	640.297704388317	3	0.27059411919861	11.1142124885213
89909834	P02768	P02768	EFNAETFTFHADICcmTLSEK	ER	17	1	882.410409979691	3	-0.5953614681999	11.1132755464014
89915243	P02768	P02768	MPCcmAEDYLSVVLNQLCcmVLHEK	LKsda-loopCcmASLQKFGER	20	8	824.417557759	5	0.39358303936687	11.1126391643211
90121124	P02768	P02768	FKDLGEENFK	YKAAFTECcmCcmQAADK	1	2	743.34638343501	4	-0.18991557173062	11.1117794526345
89988571	P02768	P02768	EFNAETFTFHADICcmTLSEK	ER	17	1	882.410418497685	3	-0.58569734442743	11.1114964307134
90130546	P02768	P02768	AFKAWAVAR	LKsda-loopCcmASLQKsda-loopFGER	3	11	676.12146045047	4	0.36646204247408	11.1114922962144
89979216	P02768	P02768	RHPYFYAPELLFFAK	LKCcmASLQK	9	2	976.525984447724	3	-0.03412106961124	11.1113385438678
90064049	P02768	P02768	LVNEVTEFAKTCcmVADESAENCcmDK	FKsda-loopDLGEENFK	10	1	1005.46963771362	4	0.1418488442263	11.1098299207535
89802338	P02768	P02768	RPCcmFSALEVDETYVPK	HKPK	11	2	626.07685470627	4	0.17524368555212	11.1093038510651
89748911	P02768	P02768	LVRPEVDVMCcmTAFHDNEETFLK	YKAAFTECcmCcmQAADK	21	2	879.610120957732	5	-0.35882986843972	11.1087074832544
90240473	P02768	P02768	FKsda-loopDLGEENFK	YKAAFTECcmCcmQAADK	7	1	1018.14084222031	3	0.78298543734695	11.1082633504974
89910316	P02768	P02768	TCcmVADESAENCcmDK	LVNEVTEFAK	1	9	910.413218252721	3	-0.87802378213905	11.1077077845564
89776135	P02768	P02768	LVRPEVDVMCcmTAFHDNEETFLK	YKAAFTECcmCcmQAADK	21	1	879.60963152458	5	-0.91588813362342	11.1066273783967
90239485	P02768	P02768	VPQVSTPTLVEVSR	DEGKASSAKsda-loopQR	11	4	713.634099504236	4	-0.10591458112915	11.1062389921438
90375744	P02768	P02768	RPCcmFSALEVDETYVPK	VTKCcmCcmTESLVNR	8	3	865.423160920525	4	-1.12936976596966	11.1060140749623
89844184	P02768	P02768	VPQVSTPTLVEVSR	DEGKASSAKsda-loopQR	11	4	713.633609962374	4	-0.7928685300839	11.1057604751911
90264927	P02768	P02768	VPQVSTPTLVEVSR	NLGKVGSKsda-loopCcmCcmK	11	4	732.143616301134	4	0.03907522873824	11.1055882950245
89991445	P02768	P02768	SLHTLFGDKLCcmTVATLR	TCcmVADESAENCcmDK	4	12	878.666952205427	4	-1.03879720544782	11.1054327940462
90204331	P02768	P02768	MPCcmAEDYLSVVLNQLCcmVLHEK	LKsda-loopCcmASLQKFGER	20	8	824.417861342485	5	0.76227360762992	11.1053183893934
89701796	P02768	P02768	RHPYFYAPELLFFAK	LKCcmASLQK	11	2	586.318389884563	5	-0.22439723540725	11.1046196176683
90343640	P02768	P02768	TCcmVADESAENCcmDK	SEVAHR	6	1	759.995038993334	3	0.03020672483349	11.1040073220746
89925549	P02768	P02768	FKsda-loopDLGEENFK	HPYFYAPELLFFAKR	8	14	822.924626605964	4	0.28789295754873	11.1018478091967
89891549	P02768	P02768	SEVAHR	DAHK	1	1	313.162542109078	4	0.41787646796217	11.1016097562958
89858033	P02768	P02768	FGERAFKsda-loopAWAVAR	LAKTYETTLEK	3	3	742.903738270748	4	0.37881167203551	11.1004643794806
90440687	P02768	P02768	Ksda-loopLVAASQAALGL	HKPK	12	2	605.36852451666	3	1.26529863777795	11.1003973320938
89844181	P02768	P02768	VPQVSTPTLVEVSR	DEGKASSAKsda-loopQR	11	4	713.633609962374	4	-0.7928685300839	11.1001350626373
89911355	P02768	P02768	YKAAFTECcmCcmQAADK	Ksda-loopYLYEIAR	1	2	721.103414915717	4	1.04733889170314	11.0995264364817
90169193	P02768	P02768	VHTECcmCcmHGDLLECcmADDRADLAK	LVTDLTK	1	6	864.660752304996	4	-0.6465109575085	11.0977144367239
89884335	P02768	P02768	DAHKsda-loopSEVAHR	TCcmVADESAENCcmDK	1	7	563.051918013921	5	0.26356474715478	11.0971487316822
89700730	P02768	P02768	DAHKsda-loopSEVAHR	TCcmVADESAENCcmDK	1	7	937.747939455711	3	-0.17012651608409	11.0957916472728
89699901	P02768	P02768	EFNAETFTFHADICcmTLSEK	ER	17	1	882.41038333005	3	-0.62559692361259	11.0952463264019
90131004	P02768	P02768	DAHKsda-loopSEVAHR	TCcmVADESAENCcmDK	1	7	563.051392942854	5	-0.67065144584443	11.0946995457888
90256365	P02768	P02768	LVRPEVDVMCcmTAFHDNEETFLK	YKAAFTECcmCcmQAADK	21	1	1099.26094732747	4	-0.25389330302143	11.0933407492625
89700768	P02768	P02768	DAHKsda-loopSEVAHR	TCcmVADESAENCcmDK	5	6	703.562644528404	4	-0.35399818218176	11.0931605751059
89700715	P02768	P02768	DAHKSsda-loopEVAHR	TCcmVADESAENCcmDK	4	6	703.562644528404	4	-0.35399818218176	11.0931605751059
89768701	P02768	P02768	MPCcmAEDYLSVVLNQLCcmVLHEK	HPEAKR	7	5	668.136454809586	5	-0.00871975393286	11.0928157501882
90557519	P02768	P02768	RPCcmFSALEVDETYVPK	HKPKATK	11	6	467.750115164112	6	-0.21339942154078	11.0921749407645
90131789	P02768	P02768	FKDLGEENFK	YKAAFTECcmCcmQAADK	7	2	990.792949938467	3	0.00963676658807	11.0913096056983
89857655	P02768	P02768	VPQVSTPTLVEVSR	NLGKVGSKsda-loopCcmCcmK	11	4	732.143557406221	4	-0.04147734683545	11.0909141422464
90185440	P02768	P02768	VPQVSTPTLVEVSR	DEGKASSAKsda-loopQR	11	4	713.634070361311	4	-0.14680964842668	11.0904765309144
90359759	P02768	P02768	AFKAWAVAR	LKsda-loopCcmASLQKsda-loopFGER	3	11	676.1212509363	4	0.05612306329163	11.0900905412595
89843861	P02768	P02768	DAHKsda-loopSEVAHR	TCcmVADESAENCcmDK	1	7	563.051692182442	5	-0.13823881390811	11.0898241713732
90586549	P02768	P02768	RHPYFYAPELLFFAKR	FKsda-loopDLGEENFK	15	9	689.761045298584	5	-0.20933488661659	11.0893586987587
90382943	P02768	P02768	SEVAHR	DAHK	1	2	417.21433319262	3	0.50405822982422	11.0889894247559
90321263	P02768	P02768	SLHTLFGDKLCcmTVATLR	TCcmVADESAENCcmDK	1	12	703.13589371422	5	0.2097727669539	11.086828408448
89885659	P02768	P02768	FKsda-loopDLGEENFK	YKAAFTECcmCcmQAADK	7	1	1018.14058192175	3	0.52707139370375	11.0864667311827
90250439	P02768	P02768	RPCcmFSALEVDETYVPK	YTKK	11	3	844.432221307857	3	-0.93716088633201	11.085967289737
90063022	P02768	P02768	SLHTLFGDKLCcmTVATLR	TCcmVADESAENCcmDK	9	9	703.135018436123	5	-1.03683399300231	11.0857469503047
90556220	P02768	P02768	RPCcmFSALEVDETYVPK	HKPK	11	2	417.720122409722	6	-0.31962142535522	11.0855891013012
90545828	P02768	P02768	DAHKsda-loopSEVAHR	TCcmVADESAENCcmDK	1	7	563.05132752347	5	-0.78704682872951	11.08533993114
89793335	P02768	P02768	SLHTLFGDKLCcmTVATLR	LVNEVTEFAK	9	4	791.426705452849	4	-0.37886699035336	11.0851742089525
90434953	P02768	P02768	FKsda-loopDLGEENFK	YKAAFTECcmCcmQAADK	7	2	1018.14018222879	3	0.13411093451914	11.0839344431407
90253006	P02768	P02768	FKsda-loopDLGEENFK	YKAAFTECcmCcmQAADK	7	1	1018.14066431026	3	0.60807213674061	11.0825697382849
90264474	P02768	P02768	VPQVSTPTLVEVSR	DEGKASSAKsda-loopQR	11	4	713.634115846216	4	-0.08298255315495	11.0821039723115
89999824	P02768	P02768	VPQVSTPTLVEVSR	DEGKASSAKsda-loopQR	11	4	713.63420450326	4	0.04142622817733	11.0808626809959
90297352	P02768	P02768	VPQVSTPTLVEVSR	DEGKASSAK	11	4	622.083808754256	4	-0.18502150629149	11.0805484776529
90049390	P02768	P02768	KVPQVSTPTLVEVSR	DEGKASSAKsda-loopQR	12	4	745.657769779205	4	-0.19600145721221	11.0804767153938
89937090	P02768	P02768	LVRPEVDVMCcmTAFHDNEETFLK	KYLYEIAR	21	1	947.476019341737	4	-1.10338974342601	11.0800269031963
89978898	P02768	P02768	VPQVSTPTLVEVSR	DEGKASSAKsda-loopQR	11	4	713.634183009565	4	0.01126501060987	11.0792655147948
90129087	P02768	P02768	AFKAWAVAR	CcmASLQKsda-loopFGER	3	9	595.316451656446	4	0.54588557844669	11.0786085610487
90158192	P02768	P02768	VPQVSTPTLVEVSR	DEGKASSAKsda-loopQR	11	4	713.634166530131	4	-0.01185990103826	11.0782081938397
89724489	P02768	P02768	SLHTLFGDKLCcmTVATLR	TCcmVADESAENCcmDK	9	8	878.6682309502	4	0.41819515730448	11.0780927086252
90017860	P02768	P02768	FKDLGEENFK	TCcmVADESAENCcmDK	2	6	936.076810174221	3	-0.63584455110423	11.0780258503699
90564800	P02768	P02768	RPCcmFSALEVDETYVPK	HKPK	12	2	626.07617893302	4	-0.9058733483906	11.0771854214284
89867941	P02768	P02768	VTKCcmCcmTESLVNR	TPVSDR	2	4	741.367343456117	3	-1.05526562036432	11.0770521839589
90243073	P02768	P02768	MPCcmAEDYLSVVLNQLCcmVLHEK	LKsda-loopCcmASLQKFGER	20	8	824.417961122885	5	0.88345309921136	11.0768898027632
90198174	P02768	P02768	RPCcmFSALEVDETYVPK	YTKK	10	3	633.575974566251	4	-0.95380939307857	11.0766934161489
89848715	P02768	P02768	LVRPEVDVMCcmTAFHDNEETFLK	YKAAFTECcmCcmQAADK	21	2	733.176476089796	6	-0.13682216566966	11.0760311513793
89746244	P02768	P02768	LVRPEVDVMCcmTAFHDNEETFLK	Ksda-loopYLYEIAR	21	2	967.987353480282	4	-0.0405918722981	11.0753327594896
89876359	P02768	P02768	MPCcmAEDYLSVVLNQLCcmVLHEK	LDELRDEGKASSAKsda-loopQR	7	8	748.210009790667	6	-0.23512506612371	11.074843589034
90388993	P02768	P02768	SLHTLFGDKLCcmTVATLR	TCcmVADESAENCcmDK	9	9	878.667973274153	4	0.12460096988873	11.0742025924134
90359757	P02768	P02768	AFKAWAVAR	LKsda-loopCcmASLQKsda-loopFGER	3	11	676.1212509363	4	0.05612306329163	11.0729362651127
89828103	P02768	P02768	AFKAWAVAR	CcmASLQKsda-loopFGER	3	9	595.316465464962	4	0.56912015749688	11.072656708821
89880095	P02768	P02768	AAFTECcmCcmQAADK	RYK	1	2	640.297616160857	3	0.13258566490073	11.0711412374591
90459228	P02768	P02768	AFKAWAVAR	AEFAEVSK	3	7	496.019195625838	4	0.67464894829548	11.0699580405468
90427400	P02768	P02768	VPQVSTPTLVEVSR	FPKAEFAEVSK	11	3	712.139471671828	4	0.71295520024406	11.0696311232014
90307937	P02768	P02768	FKsda-loopDLGEENFK	YKAAFTECcmCcmQAADK	7	2	1018.14045564569	3	0.40292235072539	11.0693043285873
90067130	P02768	P02768	SEVAHR	DAHK	1	3	417.214303826565	3	0.43350183394552	11.0675505696731
89990854	P02768	P02768	SLHTLFGDKLCcmTVATLR	LVNEVTEFAK	9	4	1054.9008089708	3	0.53253731487398	11.0656075630997
89722495	P02768	P02768	HPYFYAPELLFFAKsda-loopR	LKCcmASLQK	7	2	753.156382482894	4	-0.37093551758352	11.0641357529365
90053613	P02768	P02768	LVRPEVDVMCcmTAFHDNEETFLK	YKAAFTECcmCcmQAADK	21	1	1099.26050634476	4	-0.65542403285052	11.0628089709568
90061069	P02768	P02768	VPQVSTPTLVEVSR	DEGKASSAKsda-loopQR	11	4	713.634035506377	4	-0.19572014296653	11.0628005327198
89791968	P02768	P02768	DAHKsda-loopSEVAHR	TCcmVADESAENCcmDK	1	1	563.051694321827	5	-0.13443238052272	11.0624777088447
89791912	P02768	P02768	DAHKSsda-loopEVAHR	TCcmVADESAENCcmDK	1	1	563.051694321827	5	-0.13443238052272	11.0624777088447
90308049	P02768	P02768	VPQVSTPTLVEVSR	VTKCcmCcmTESLVNR	11	3	765.651530576673	4	-0.50100412804692	11.0621875529667
89924419	P02768	P02768	VPQVSTPTLVEVSR	NLGKVGSKsda-loopCcmCcmK	10	4	975.855535506676	3	-0.16000452191341	11.0620224373596
89915934	P02768	P02768	LVRPEVDVMCcmTAFHDNEETFLK	YKAAFTECcmCcmQAADK	17	2	733.176452792523	6	-0.16864168193828	11.0619098216873
89643889	P02768	P02768	DAHKSsda-loopEVAHR	TCcmVADESAENCcmDK	1	7	703.562135233228	4	-1.07891613011767	11.0618681164431
89844183	P02768	P02768	VPQVSTPTLVEVSR	DEGKASSAKsda-loopQR	11	4	713.634037094481	4	-0.19349162206029	11.0616757313474
90118419	P02768	P02768	TCcmVADESAENCcmDK	DAHK	7	1	513.217373986563	4	-0.28734339300971	11.060998638218
90048268	P02768	P02768	CcmCcmTESLVNR	RHPDYSVVLLLR	3	2	672.59966996053	4	0.67160385475381	11.0608111610034
90265412	P02768	P02768	FKsda-loopDLGEENFK	YKAAFTECcmCcmQAADK	7	1	1018.14059488792	3	0.53981915916376	11.0606777142911
89925631	P02768	P02768	HPYFYAPELLFFAK	LKCcmASLQKsda-loopFGER	10	2	836.439915856523	4	0.16353769722971	11.0597680098143
90251711	P02768	P02768	DAHKsda-loopSEVAHR	TCcmVADESAENCcmDK	1	7	937.748430479779	3	0.35405696810674	11.0594277701396
90239059	P02768	P02768	FKDLGEENFK	TCcmVADESAENCcmDK	2	6	702.309891647423	4	0.02706482256379	11.0590094167518
90251792	P02768	P02768	DAHKsda-loopSEVAHR	TCcmVADESAENCcmDK	1	7	563.052082750588	5	0.55666728446848	11.0586587123875
89820620	P02768	P02768	LVRPEVDVMCcmTAFHDNEETsda-loopFLK	Ksda-loopYLYEIAR	21	2	988.498152217956	4	0.43587370385356	11.0575623640041
90394898	P02768	P02768	DAHKsda-loopSEVAHR	FKDLGEENFK	1	2	508.657668619338	5	1.08961037548637	11.0571787735914
89846154	P02768	P02768	SLHTLFGDKLCcmTVATLR	TCcmVADESAENCcmDK	1	12	878.667042650988	4	-0.93574420034185	11.0571202811605
89894321	P02768	P02768	LAKTYETTLEK	FGERAFK	3	4	744.73491641381	3	-0.13757676529477	11.0562594061519
89793102	P02768	P02768	FKsda-loopDLGEENFK	YKAAFTECcmCcmQAADK	7	1	1018.13995213785	3	-0.09210431186229	11.0557770867673
90253213	P02768	P02768	SLHTLFGDKLCcmTVATLR	LVNEVTEFAK	9	9	791.427040178983	4	0.04461198163367	11.0552331958179
90395873	P02768	P02768	AFKAWAVAR	LKsda-loopCcmASLQKsda-loopFGER	3	10	676.121804897818	4	0.87666828977643	11.0541537487582
90241145	P02768	P02768	MPCcmAEDYLSVVLNQLCcmVLHEK	HPEAKR	7	5	668.136545170924	5	0.12672828252991	11.0532298235565
89910595	P02768	P02768	DAHKsda-loopSEVAHR	TCcmVADESAENCcmDK	1	7	563.051307719525	5	-0.82228237559466	11.052837742441
90114021	P02768	P02768	TCcmVADESAENCcmDK	LVNEVTEFAK	1	9	910.413209635846	3	-0.88749905287034	11.0527981382707
90141178	P02768	P02768	QNCcmELFEQLGEYK	FQNALLVR	12	1	900.454205062584	3	-0.42508054088565	11.052784336632
89999728	P02768	P02768	VPQVSTPTLVEVSR	DEGKASSAKsda-loopQR	13	4	713.634143489764	4	-0.04419149980725	11.0521969605183
90385119	P02768	P02768	AFKAWAVAR	CcmASLQKsda-loopFGER	3	9	595.316519493988	4	0.66003084472029	11.0514909903942
89820615	P02768	P02768	LVNEVTEFAKTCcmVADESAENCcmDK	FKsda-loopDLGEENFK	10	1	1005.46909293297	4	-0.40051167447847	11.0506942280169
90305288	P02768	P02768	VPQVSTPTLVEVSR	DEGKASSAK	11	4	622.083769048357	4	-0.24895226131782	11.0506032792505
89923289	P02768	P02768	TCcmVADESAENCcmDK	LVNEVTEFAK	1	9	910.413186551056	3	-0.91288350291978	11.050324221369
90040379	P02768	P02768	SLHTLFGDKLCcmTVATLR	TCcmVADESAENCcmDK	4	12	878.666928081779	4	-1.06628351207113	11.0491022183099
90226207	P02768	P02768	YKAAFTECcmCcmQAADK	DLGEENFK	1	2	899.071590166221	3	-0.25005691267624	11.0484359051409
89843325	P02768	P02768	QNCcmELFEQLGEYK	FQNALLVR	12	1	900.454766999604	3	0.19967758903217	11.0483487795556
90346610	P02768	P02768	VPQVSTPTLVEVSR	NLGKVGSKsda-loopCcmCcmK	11	4	732.143574456791	4	-0.01815670229921	11.0482391778869
90029134	P02768	P02768	HPYFYAPELLFFAKsda-loopR	LKCcmASLQK	7	2	753.156399571363	4	-0.34821600288567	11.0474856200841
90500822	P02768	P02768	VPQVSTPTLVEVSR	DEGKASSAKsda-loopQR	11	4	713.634069442465	4	-0.14809902722296	11.0459503315851
90130904	P02768	P02768	RPCcmFSALEVDETYVPK	HKPKATK	10	6	561.098725673426	5	-0.13703717793012	11.0452290613095
89846466	P02768	P02768	HPYFYAPELLFFAKsda-loopR	LKCcmASLQKsda-loopFGER	8	2	716.982077311951	5	0.43741939412506	11.0451737956579
90155876	P02768	P02768	AFKAWAVAR	CcmASLQKsda-loopFGER	3	9	595.316474205226	4	0.58382675991073	11.0451101123345
90308448	P02768	P02768	AEFAEVSKLVTDLTK	YICcmENQDSISSK	8	1	1059.19531152115	3	0.13745607118189	11.0442863379763
90104954	P02768	P02768	FKsda-loopDLGEENFK	YKAAFTECcmCcmQAADK	7	1	763.856577033975	4	-0.36238840345702	11.0440882314232
89800793	P02768	P02768	VTKCcmCcmTESLVNR	TPVSDR	2	4	741.367355966058	3	-1.0383685343753	11.0440810001463
89953698	P02768	P02768	SLHTLFGDKLCcmTVATLR	LVNEVTEFAK	9	5	1054.90001762722	3	-0.21833929354436	11.0436052437276
89847773	P02768	P02768	LVNEVTEFAKTCcmVADESAENCcmDK	FKsda-loopDLGEENFK	10	4	1005.46927019478	4	-0.22403733160788	11.0435163245031
90085317	P02768	P02768	VPQVSTPTLVEVSR	DEGKASSAKsda-loopQR	11	4	713.634021329984	4	-0.2156132919355	11.0426731989071
90398160	P02768	P02768	NECcmFLQHKDDNPNLPR	CcmASLQKFGER	1	6	655.516167014683	5	-0.15494379204404	11.040571885593
90030157	P02768	P02768	SLHTLFGDKLCcmTVATLR	TCcmVADESAENCcmDK	1	10	878.666997987193	4	-0.98663379899811	11.0396829090207
89791910	P02768	P02768	DAHKsda-loopSEVAHR	TCcmVADESAENCcmDK	1	1	563.051694321827	5	-0.13443238052272	11.0393221100882
89857070	P02768	P02768	DAHKSsda-loopEVAHR	TCcmVADESAENCcmDK	1	1	563.051935834773	5	0.29527193798608	11.0386958414872
90531736	P02768	P02768	KYLYEIAR	YK	1	1	482.938018630626	3	0.64372463721588	11.0381436295981
90440680	P02768	P02768	Ksda-loopLVAASQAALGL	HKPK	12	2	605.36852451666	3	1.26529863777795	11.0378173340316
89639218	P02768	P02768	LAKTYETTLEK	FGERAFK	3	4	744.734389877287	3	-0.84554621827667	11.0346428970251
90238836	P02768	P02768	Ksda-loopQTALVELVKsda-loopHKPK	ATKsda-loopEQLK	13	2	921.884008780202	3	0.51087570686065	11.032817545103
89744443	P02768	P02768	RHPYFYAPELLFFAKR	FKsda-loopDLGEENFK	15	8	689.761133328249	5	-0.0815248468095	11.031955616714
90131009	P02768	P02768	DAHKsda-loopSEVAHR	TCcmVADESAENCcmDK	1	7	937.748362726903	3	0.28172866298339	11.0317812911462
89968765	P02768	P02768	TCcmVADESAENCcmDK	LVNEVTEFAK	1	9	910.414018693848	3	0.00215567048502	11.0295935985239
90360301	P02768	P02768	DAHKsda-loopSEVAHR	TCcmVADESAENCcmDK	1	7	937.747894132793	3	-0.21851014249086	11.0287948843486
90240788	P02768	P02768	AEFAEVSKLVTDLTK	YICcmENQDSISSK	8	1	1059.19533363361	3	0.15835260602085	11.0282944922014
90215959	P02768	P02768	RHPYFYAPELLFFAKR	FKsda-loopDLGEENFK	15	8	689.761425057129	5	0.34203554896058	11.0282294311064
90321272	P02768	P02768	SLHTLFGDKLCcmTVATLR	TCcmVADESAENCcmDK	1	10	878.666786626974	4	-1.22745607353498	11.0281445422366
89739419	P02768	P02768	QNCcmELFEQLGEYK	FQNALLVR	12	1	900.454706298988	3	0.13219101664702	11.0279813865327
90147423	P02768	P02768	DAHKsda-loopSEVAHR	TCcmVADESAENCcmDK	1	7	937.74786564728	3	-0.24891931478365	11.0250431788295
90376560	P02768	P02768	MPCcmAEDYLSVVLNQLCcmVLHEK	CcmASLQKFGER	20	6	949.463702142735	4	-0.98583668227652	11.0245248261677
90398199	P02768	P02768	MPCcmAEDYLSVVLNQLCcmVLHEK	HPEAKR	7	4	668.136835572396	5	0.56202848947	11.0235945601899
90265616	P02768	P02768	SLHTLFGDKLCcmTVATLR	LVNEVTEFAK	9	4	1054.90051766046	3	0.25612372465952	11.023404698115
90039658	P02768	P02768	FKsda-loopDLGEENFK	YKAAFTECcmCcmQAADK	7	2	1018.14094006364	3	0.87918067647003	11.022324747982
90379613	P02768	P02768	MPCcmAEDYLSVVLNQLCcmVLHEK	LDELRDEGKASSAKsda-loopQR	7	9	748.210088695734	6	-0.12952447730244	11.0216209597163
90376045	P02768	P02768	MPCcmAEDYLSVVLNQLCcmVLHEK	LKCcmASLQK	1	2	710.16203639217	5	-0.30689288683252	11.0204955536171
89915242	P02768	P02768	MPCcmAEDYLSVVLNQLCcmVLHEK	LKsda-loopCcmASLQKFGER	20	5	1030.26928084084	4	-0.42957068611093	11.0203883674109
90029992	P02768	P02768	RPCcmFSALEVDETYVPK	VTKCcmCcmTESLVNR	11	3	865.423633651863	4	-0.582490870448	11.0197771001812
89817517	P02768	P02768	HPYFYAPELLFFAKsda-loopR	LKCcmASLQK	7	2	602.727037724774	5	0.42087046265252	11.0197643985205
90366300	P02768	P02768	LVRPEVDVMCcmTAFHDNEETFLK	YKAAFTECcmCcmQAADK	18	1	879.609873773372	5	-0.64016775942266	11.0192038960366
89909159	P02768	P02768	KVPQVSTPTLVEVSR	NLGKVGSK	12	7	631.618254583865	4	0.50889890393442	11.0191301577461
90394219	P02768	P02768	HPDYSVVLLLR	HPEAKsda-loopR	4	1	553.811911553725	4	1.45769957991273	11.0189979639014
89793648	P02768	P02768	FKsda-loopDLGEENFK	HPYFYAPELLFFAKR	8	14	822.924627611881	4	0.28911682419671	11.0189768151776
90186642	P02768	P02768	FKsda-loopDLGEENFK	YKAAFTECcmCcmQAADK	7	2	1018.1399533653	3	-0.09089753714679	11.0181081337195
89896829	P02768	P02768	QNCcmELFEQLGEYK	FQNALLVR	12	1	675.592853039826	4	0.13841542052506	11.0171721962899
89902289	P02768	P02768	LVRPEVDVMCcmTAFHDNEETFLK	YKAAFTECcmCcmQAADK	17	2	733.175976381276	6	-0.81932622596138	11.0170016598735
89926325	P02768	P02768	HPYFYAPELLFFAKsda-loopR	LKCcmASLQKsda-loopFGER	3	2	716.98193083595	5	0.23283668408001	11.0168378490541
89681502	P02768	P02768	DAHKsda-loopSEVAHR	TCcmVADESAENCcmDK	1	7	703.562335628694	4	-0.7936782625393	11.0158310052396
89681483	P02768	P02768	DAHKSsda-loopEVAHR	TCcmVADESAENCcmDK	1	7	703.562335628694	4	-0.7936782625393	11.0158310052396
90374380	P02768	P02768	FKsda-loopDLGEENFK	YKAAFTECcmCcmQAADK	7	2	763.857221875293	4	0.48291758800502	11.0157906847819
89799289	P02768	P02768	AAFTECcmCcmQAADK	RYK	1	2	640.297876288008	3	0.53948558064949	11.0152799018191
89724035	P02768	P02768	MPCcmAEDYLSVVLNQLCcmVLHEK	TPVSDR	20	1	819.153710125277	4	-0.50943362501303	11.0146666592428
89646098	P02768	P02768	SLHTLFGDKLCcmTVATLR	LVNEVTEFAK	9	4	791.426676352846	4	-0.41568287679262	11.0136525522013
90417881	P02768	P02768	VTKCcmCcmTESLVNR	TPVSDR	2	5	741.367815956077	3	-0.41706336922274	11.0124730853808
90564799	P02768	P02768	RPCcmFSALEVDETYVPK	HKPK	11	2	501.062605960133	5	-0.49087874885944	11.0109520566467
89910590	P02768	P02768	DAHKsda-loopSEVAHR	TCcmVADESAENCcmDK	1	7	703.562652994135	4	-0.34194827359784	11.0095742841716
89734442	P02768	P02768	TCcmVADESAENCcmDK	DAHK	1	1	513.217728967564	4	0.40569428962751	11.0094413884154
90094595	P02768	P02768	TCcmVADESAENCcmDK	LVNEVTEFAK	1	9	910.413557382771	3	-0.50511028258889	11.0087569789345
90017558	P02768	P02768	QNCcmELFEQLGEYK	FQNALLVR	12	1	900.454059759334	3	-0.58662780251915	11.0086630402768
89720916	P02768	P02768	AACcmLLPKsda-loopLDELRDEGK	ASSAKsda-loopQR	15	2	940.835632504639	3	0.56456913066039	11.007825266456
89648408	P02768	P02768	LVRPEVDVMCcmTAFHDNEETFLKsda-loopK	YLYEIAR	21	1	1290.31539597578	3	1.00660468161389	11.007675522381
90238665	P02768	P02768	YKAAFTECcmCcmQAADK	DLGEENFK	1	3	899.071601297537	3	-0.23766212868433	11.0076022049941
89909352	P02768	P02768	SLHTLFGDK	TCcmVADESAENCcmDK	1	12	866.387067901002	3	-0.84837337637081	11.0074509370457
90262547	P02768	P02768	AFKAWAVAR	CcmASLQKsda-loopFGER	3	9	793.41945629382	3	0.47804309475194	11.0070667850359
90186164	P02768	P02768	FKDLGEENFK	YKAAFTECcmCcmQAADK	3	2	743.346647277237	4	0.16550444377094	11.0070424606518
89924422	P02768	P02768	VPQVSTPTLVEVSR	NLGKVGSKsda-loopCcmCcmK	11	4	732.143615872084	4	0.03848840241567	11.0067412784369
90113313	P02768	P02768	VPQVSTPTLVEVSR	NLGKVGSK	11	4	599.594288345915	4	0.15942400274542	11.0065129854294
90019571	P02768	P02768	MPCcmAEDYLSVVLNQLCcmVLHEK	HPEAKR	7	5	668.136543956537	5	0.12490796482365	11.0064667426679
90181011	P02768	P02768	AAFTECcmCcmQAADK	RYK	1	2	640.297306672126	3	-0.3515273474634	11.006412572427
89871784	P02768	P02768	EQLKsda-loopAVMDDFAAFVEK	HKPKsda-loopATK	1	6	724.638798693195	4	0.87737597739126	11.00532208773
89871048	P02768	P02768	DAHKsda-loopSEVAHR	TCcmVADESAENCcmDK	1	7	937.747512995552	3	-0.62538601677059	11.0050396477204
89836177	P02768	P02768	LVRPEVDVMCcmTAFHDNEETFLKsda-loopK	YKAAFTECcmCcmQAADK	18	1	921.637280619376	5	-0.44693225768472	11.0046533541518
90176207	P02768	P02768	LDELRDEGKASSAKsda-loopQR	VPQVSTPTLVEVSR	9	11	696.376105224027	5	-0.64002652420479	11.0035082353412
89740415	P02768	P02768	AACcmLLPKsda-loopLDELRDEGK	ASSAKsda-loopQR	15	2	940.83549898354	3	0.42249938626517	11.0019466816978
89845092	P02768	P02768	FKsda-loopDLGEENFK	YKAAFTECcmCcmQAADK	7	2	1018.14030278886	3	0.2526402689432	11.001887050433
89794959	P02768	P02768	LVRPEVDVMCcmTAFHDNEETFLKsda-loopK	YLYEIAR	21	1	967.987235434284	4	-0.1626688374595	11.0016502147606
90371145	P02768	P02768	AFKsda-loopAWAVAR	CcmASLQKFGER	1	6	793.419715923547	3	0.80568804727213	11.0012045188531
90017914	P02768	P02768	DAHKsda-loopSEVAHR	TCcmVADESAENCcmDK	5	6	703.562737587774	4	-0.22153981480551	11.001070669399
90017830	P02768	P02768	DAHKSsda-loopEVAHR	TCcmVADESAENCcmDK	4	6	703.562737587774	4	-0.22153981480551	11.001070669399
90131318	P02768	P02768	VPQVSTPTLVEVSR	DEGKASSAKsda-loopQR	11	4	713.634171907871	4	-0.00431353985218	11.0008206505746
89911379	P02768	P02768	VPQVSTPTLVEVSR	NLGKVGSKsda-loopCcmCcmK	10	4	975.855668527459	3	-0.02355173502803	11.0002936465016
89666098	P02768	P02768	SLHTLFGDKLCcmTVATLR	TCcmVADESAENCcmDK	1	10	878.66655225259	4	-1.49450051803553	10.9988354120945
90114366	P02768	P02768	FKDLGEENFK	YKAAFTECcmCcmQAADK	2	2	743.346454322495	4	-0.09442353735902	10.9981534572056
90129813	P02768	P02768	SLHTLFGDK	TCcmVADESAENCcmDK	1	12	866.38690694817	3	-1.0343641942353	10.9981315075193
89885262	P02768	P02768	FKDLGEENFK	YKAAFTECcmCcmQAADK	3	2	743.345793502938	4	-0.98460893277572	10.9974674650694
89702857	P02768	P02768	HPYFYAPELLFFAKsda-loopR	LKCcmASLQK	7	2	753.15625102541	4	-0.54571128226017	10.9972242135504
89734471	P02768	P02768	YICcmENQDSISSK	ADLAK	1	4	681.32924519021	3	-0.4525452139067	10.9970443792067
89768478	P02768	P02768	FKsda-loopDLGEENFK	HPYFYAPELLFFAKR	8	14	822.924724661157	4	0.40719354320954	10.9960448872666
89682893	P02768	P02768	VHTECcmCcmHGDLLECcmADDR	LVTDLTK	1	6	986.451847002564	3	-0.753362525367	10.9959539132234
89945440	P02768	P02768	SLHTLFGDKLCcmTVATLR	TCcmVADESAENCcmDK	1	10	878.667516290878	4	-0.39608240315112	10.9958808646549
90133422	P02768	P02768	VHTECcmCcmHGDLLECcmADDRADLAK	LVTDLTK	1	6	864.660538116784	4	-0.89451328658577	10.9958046605929
90018040	P02768	P02768	VPQVSTPTLVEVSR	DEGKASSAKsda-loopQR	11	4	713.634187670435	4	0.01780541765893	10.9951770627633
89766269	P02768	P02768	FKDLGEENFK	YKAAFTECcmCcmQAADK	7	2	990.790302070638	3	-2.66555638432934	10.9928747597093
89646090	P02768	P02768	SLHTLFGDKLCcmTVATLR	LVNEVTEFAK	9	4	791.426786301491	4	-0.27658128173773	10.9925297009789
90093129	P02768	P02768	VTKCcmCcmTESLVNR	TPVSDR	1	4	741.368937738548	3	1.09812003572924	10.9914106283682
90253910	P02768	P02768	RPCcmFSALEVDETYVPK	VTKCcmCcmTESLVNR	8	3	865.42337511007	4	-0.88158475075917	10.989811816181
90359871	P02768	P02768	TCcmVADESAENCcmDK	DAHKSEVAHR	6	4	910.401789764443	3	0.87570905181686	10.989580784626
90112582	P02768	P02768	AFKAWAVAR	AEFAEVSK	3	7	496.019191877989	4	0.66707771336039	10.9879079788444
89857085	P02768	P02768	DAHKsda-loopSEVAHR	TCcmVADESAENCcmDK	1	7	563.051935834773	5	0.29527193798608	10.9878625482769
90428655	P02768	P02768	VPQVSTPTLVEVSR	VTKCcmCcmTESLVNR	11	3	765.651746298806	4	-0.21888335924504	10.9874089430097
90362012	P02768	P02768	SLHTLFGDKLCcmTVATLR	LVNEVTEFAK	9	4	791.426633072904	4	-0.4704385217516	10.9868024000327
90317431	P02768	P02768	VPQVSTPTLVEVSR	DEGKASSAK	11	4	622.083890755669	4	-0.05299043830055	10.9864113476138
89913481	P02768	P02768	HPYFYAPELLFFAKsda-loopR	LKCcmASLQKsda-loopFGER	8	2	716.981844245847	5	0.11189647672209	10.9862644773527
89912374	P02768	P02768	SLHTLFGDKLCcmTVATLR	LVNEVTEFAK	9	4	1054.90026295548	3	0.0144436044309	10.9857528889482
89886545	P02768	P02768	RHPYFYAPELLFFAKR	FKsda-loopDLGEENFK	15	8	689.761252892058	5	0.09206953383884	10.9833361456466
89817172	P02768	P02768	FGERAFKsda-loopAWAVAR	LAKTYETTLEK	4	3	742.903656509787	4	0.2686062778416	10.9824595780503
90215119	P02768	P02768	FKsda-loopDLGEENFK	YKAAFTECcmCcmQAADK	7	2	763.856924621237	4	0.0932548484839	10.980551979661
90085319	P02768	P02768	VPQVSTPTLVEVSR	DEGKASSAKsda-loopQR	11	4	713.634300927077	4	0.17673380246848	10.9803242798351
90026032	P02768	P02768	LAKTYETTLEK	FGERAFK	3	4	744.735022423394	3	0.00496139489305	10.9796316994405
89678840	P02768	P02768	VPQVSTPTLVEVSR	DEGKASSAK	11	4	622.083929344281	4	0.00914136491955	10.9793780961946
90390304	P02768	P02768	Ysda-loopTKKVPQVSTPTLVEVSR	RPCcmFSALEVDETYVPK	4	8	1027.29332206811	4	0.17498661966829	10.9788858009565
90390257	P02768	P02768	RPCcmFSALEVDETYVPK	YTKsda-loopKVPQVSTPTLVEVSR	8	4	1027.29332206811	4	0.17498661966829	10.9788858009565
90120670	P02768	P02768	VPQVSTPTLVEVSR	DEGKASSAKsda-loopQR	11	4	713.633994528279	4	-0.25322302154001	10.9788190657546
89817923	P02768	P02768	SLHTLFGDKLCcmTVATLR	LVNEVTEFAK	9	4	791.426792619575	4	-0.2685879538644	10.9781672315295
89706072	P02768	P02768	LVRPEVDVMCcmTAFHDNEETFLKsda-loopK	YLYEIAR	21	1	1290.31606265941	3	1.52369155254129	10.9756687179683
89831832	P02768	P02768	SLHTLFGDKLCcmTVATLR	LVNEVTEFAK	9	4	1054.90030243968	3	0.05190869914572	10.9752814902759
89829781	P02768	P02768	TCcmVADESAENCcmDK	LVNEVTEFAK	1	9	910.41325328833	3	-0.83949799679599	10.9744355600684
90008842	P02768	P02768	VPQVSTPTLVEVSR	DEGKASSAKsda-loopQR	11	4	713.634284272136	4	0.15336260921314	10.9737855101269
90414977	P02768	P02768	VPQVSTPTLVEVSR	NLGKVGSKsda-loopCcmCcmK	11	4	732.143763301529	4	0.24013266873508	10.9728683123908
89713809	P02768	P02768	YICcmENQDSISSK	ADLAK	1	4	681.328883615961	3	-0.98402016558098	10.9727160622482
90408334	P02768	P02768	VPQVSTPTLVEVSR	VTKCcmCcmTESLVNR	11	3	765.651861921964	4	-0.06767173432059	10.9722395389719
90039887	P02768	P02768	SLHTLFGDKLCcmTVATLR	LVNEVTEFAK	9	4	791.426802169558	4	-0.25650578718501	10.9709125952598
90008486	P02768	P02768	TCcmVADESAENCcmDK	LVNEVTEFAK	1	9	910.413655923968	3	-0.39675261097597	10.9706422353785
90334079	P02768	P02768	SLHTLFGDKLCcmTVATLR	TCcmVADESAENCcmDK	9	9	703.135354037425	5	-0.55885693266684	10.9700917724372
89769281	P02768	P02768	RPCcmFSALEVDETYVPK	VTKCcmCcmTESLVNR	8	3	865.421904676876	4	-2.5826542934883	10.9697587742407
90027958	P02768	P02768	AFKAWAVAR	LKsda-loopCcmASLQKsda-loopFGER	3	11	676.121568233895	4	0.52611424221523	10.9697276693103
89862296	P02768	P02768	LVRPEVDVMCcmTAFHDNEETFLK	YKAAFTECcmCcmQAADK	20	1	733.176361909057	6	-0.29277071315807	10.9679504501316
89722029	P02768	P02768	FKDLGEENFK	YKAAFTECcmCcmQAADK	7	2	990.792398018807	3	-0.54797856369906	10.9677481092017
89999826	P02768	P02768	VPQVSTPTLVEVSR	DEGKASSAKsda-loopQR	11	4	713.63420450326	4	0.04142622817733	10.9668963271842
90039885	P02768	P02768	SLHTLFGDKLCcmTVATLR	LVNEVTEFAK	9	3	1054.90030599893	3	0.05528593968406	10.9665576313374
90451855	P02768	P02768	AFKAWAVAR	LKsda-loopCcmASLQKsda-loopFGER	3	11	676.121567123079	4	0.52446886659049	10.9661596161026
90288278	P02768	P02768	VPQVSTPTLVEVSR	VTKCcmCcmTESLVNR	11	3	765.651454117395	4	-0.60099734622237	10.9661441645999
90330730	P02768	P02768	FKDLGEENFK	TCcmVADESAENCcmDK	2	6	936.076358005824	3	-1.11941084553266	10.9653529722369
89811486	P02768	P02768	LKCcmASLQK	ASSAKsda-loopQR	2	1	465.260463039137	4	-0.19750572072948	10.9647734059094
90104054	P02768	P02768	DAHKsda-loopSEVAHR	TCcmVADESAENCcmDK	1	7	703.563214496511	4	0.4572800901918	10.9637036398344
90103948	P02768	P02768	DAHKSsda-loopEVAHR	TCcmVADESAENCcmDK	1	7	703.563214496511	4	0.4572800901918	10.9637036398344
89741802	P02768	P02768	VHTECcmCcmHGDLLECcmADDR	LVTDLTK	1	6	986.452341945771	3	-0.25110917808605	10.9635358505639
90345804	P02768	P02768	DAHKsda-loopSEVAHR	TCcmVADESAENCcmDK	1	7	937.748679181034	3	0.61955330286798	10.9629972494151
89792650	P02768	P02768	VPQVSTPTLVEVSR	NLGKVGSKsda-loopCcmCcmK	11	4	732.143660382884	4	0.09936733756714	10.9628278672809
89743359	P02768	P02768	SLHTLFGDKLCcmTVATLR	LVNEVTEFAK	9	4	791.427200769897	4	0.24778367410581	10.9625275853975
89717975	P02768	P02768	RPCcmFSALEVDETYVPK	HKPK	12	2	626.076698405327	4	-0.07481002978163	10.962131219482
89817599	P02768	P02768	HPYFYAPELLFFAKsda-loopR	LKCcmASLQK	11	2	753.15689594623	4	0.3117258609078	10.9615638184184
90382936	P02768	P02768	SEVAHR	DAHK	1	1	313.162839058126	4	1.36916323055998	10.9589872077125
90243646	P02768	P02768	LVRPEVDVMCcmTAFHDNEETFLK	YKAAFTECcmCcmQAADK	17	1	1099.26012763136	4	-1.00025630044396	10.9575093501352
90126567	P02768	P02768	Ksda-loopLVAASQAALGL	HKPK	12	2	605.368271878836	3	0.84727358316953	10.9565680749509
90156548	P02768	P02768	SLHTLFGDK	TCcmVADESAENCcmDK	1	12	866.387003680184	3	-0.92258444979418	10.9563871720547
90378874	P02768	P02768	LVRPEVDVMCcmTAFHDNEETFLKK	FKsda-loopDLGEENFK	22	7	1042.76557967758	4	0.24328659129696	10.9557821249199
89816169	P02768	P02768	DAHKSsda-loopEVAHR	TCcmVADESAENCcmDK	1	1	563.051592626776	5	-0.31537010366712	10.9547334899513
89925062	P02768	P02768	FKsda-loopDLGEENFK	YKAAFTECcmCcmQAADK	7	2	1018.13971712478	3	-0.32315877884022	10.9542090153511
90133336	P02768	P02768	FGER	LVTDLTKVHTECcmCcmHGDLLECcmADDR	3	7	862.399121854362	4	-0.62086970223357	10.9538102994982
90047385	P02768	P02768	RPCcmFSALEVDETYVPK	HKPK	11	2	626.076759838298	4	0.02347179988334	10.9536277273819
90103914	P02768	P02768	FKDLGEENFK	TCcmVADESAENCcmDK	2	6	936.076969139548	3	-0.46584090924692	10.953611482536
89928674	P02768	P02768	LVRPEVDVMCcmTAFHDNEETFLK	YKAAFTECcmCcmQAADK	19	2	733.176342384255	6	-0.31943777248551	10.9523821108047
89830108	P02768	P02768	FKDLGEENFK	TCcmVADESAENCcmDK	2	6	702.30908079365	4	-1.12914617312598	10.9519022507191
89786162	P02768	P02768	TCcmVADESAENCcmDK	DAHK	7	1	513.217668679676	4	0.2879928406067	10.9511059835395
90386714	P02768	P02768	RPCcmFSALEVDETYVPK	HKPKATK	11	6	467.750223565233	6	0.01885073609777	10.9497863216331
89999133	P02768	P02768	QNCcmELFEQLGEYK	FQNALLVR	12	1	675.592934817568	4	0.25964207609626	10.9490367044516
90331826	P02768	P02768	KVPQVSTPTLVEVSR	DEGKASSAKsda-loopQR	12	4	745.658114312672	4	0.26667654080915	10.9488836953366
89923593	P02768	P02768	DAHKsda-loopSEVAHR	TCcmVADESAENCcmDK	1	7	703.562723829139	4	-0.24112350986887	10.9481931208298
89845027	P02768	P02768	FKsda-loopDLGEENFK	YKAAFTECcmCcmQAADK	8	2	1018.14019009938	3	0.1418489509689	10.9478537293431
89683217	P02768	P02768	HPYFYAPELLFFAKsda-loopR	LKCcmASLQK	7	2	753.156343880471	4	-0.42225833151108	10.947784160296
90344807	P02768	P02768	LDELRDEGKsda-loopASSAK	LKCcmASLQK	11	2	658.102028658858	4	0.32214092435631	10.9477251540045
90327501	P02768	P02768	AFKAWAVAR	AEFAEVSK	3	7	496.019101640961	4	0.48478495363562	10.947505727234
89866506	P02768	P02768	AAFTECcmCcmQAADK	RYK	1	2	640.297443135637	3	-0.13806638834323	10.9473403807617
90371148	P02768	P02768	AFKAWAVAR	CcmASLQKsda-loopFGER	3	9	595.316216933771	4	0.15093491478165	10.9466494854343
90230659	P02768	P02768	MPCcmAEDYLSVVLNQLCcmVLHEK	LKsda-loopCcmASLQKFGER	20	8	824.417639932655	5	0.49337981047479	10.94612499073
90418769	P02768	P02768	VPQVSTPTLVEVSR	NLGKVGSK	11	4	599.593841654588	4	-0.5868190484587	10.9459306294417
90031906	P02768	P02768	LVRPEVDVMCcmTAFHDNEETFLK	YKAAFTECcmCcmQAADK	21	1	879.609706259288	5	-0.83082731050962	10.9453969467433
89978545	P02768	P02768	FKDLGEENFK	TCcmVADESAENCcmDK	2	6	702.30955532117	4	-0.45250883765048	10.9447225036361
89918218	P02768	P02768	SEVAHR	DAHK	1	1	313.162573675295	4	0.51899995891292	10.9444615483098
90173845	P02768	P02768	RPCcmFSALEVDETYVPK	YTKK	7	3	844.43281556651	3	-0.23258355591697	10.943980221747
89763785	P02768	P02768	FKDLGEENFK	TCcmVADESAENCcmDK	2	6	702.308914155949	4	-1.36675787156057	10.9438598929908
89952545	P02768	P02768	VPQVSTPTLVEVSR	DEGKASSAKsda-loopQR	11	4	713.634132597318	4	-0.05947642114175	10.9435778608334
90396327	P02768	P02768	RPCcmFSALEVDETYVPK	HKPKATK	12	5	701.121398531133	4	-0.40762717715557	10.9421159418175
89805445	P02768	P02768	HPYFYAPELLFFAKsda-loopR	LKCcmASLQKsda-loopFGER	8	2	716.982065726495	5	0.42123801306585	10.9414424405876
90450318	P02768	P02768	AFKAWAVAR	AEFAEVSK	3	7	496.0192483863	4	0.78123324563472	10.9413344508883
90319070	P02768	P02768	VPQVSTPTLVEVSR	NLGKVGSKsda-loopCcmCcmK	11	4	732.14330519601	4	-0.386433830465	10.9408069017241
89988899	P02768	P02768	LKsda-loopCcmASLQKFGER	AFKsda-loopAWAVAR	8	2	676.121608179083	4	0.58528231116756	10.9390821924125
89910671	P02768	P02768	DAHKsda-loopSEVAHR	TCcmVADESAENCcmDK	1	7	563.052008687018	5	0.42489200519727	10.9386992882053
89842226	P02768	P02768	KVPQVSTPTLVEVSR	NLGKVGSK	12	4	631.618333222067	4	0.63360057383884	10.9379902175999
90140886	P02768	P02768	SLHTLFGDK	TCcmVADESAENCcmDK	1	12	650.042984332333	4	0.48327956116375	10.9376139175704
90318102	P02768	P02768	HKPKsda-loopATKsda-loopEQLK	Ksda-loopQTALVELVK	2	9	691.665141976815	4	0.96880906742301	10.9365447577496
90385326	P02768	P02768	RPCcmFSALEVDETYVPK	HKPK	12	2	626.076542155954	4	-0.32478124219773	10.9361920750375
90049977	P02768	P02768	SLHTLFGDKLCcmTVATLR	LVNEVTEFAK	9	4	1054.89993320054	3	-0.29844864267424	10.9360923406382
90120374	P02768	P02768	TCcmVADESAENCcmDK	DAHKSEVAHR	6	4	910.400578333494	3	-0.45642127461557	10.9356947793437
90228877	P02768	P02768	SLHTLFGDKLCcmTVATLR	TCcmVADESAENCcmDK	9	9	703.135224120078	5	-0.74389051637688	10.9356727371575
90120000	P02768	P02768	EFNAETFTFHADICcmTLSEK	ER	17	1	882.410343791974	3	-0.67045500385513	10.935258271426
90497204	P02768	P02768	SEVAHR	MKsda-loop	1	1	380.532594500064	3	-3.0028300004457	10.9348038027563
90327329	P02768	P02768	AFKAWAVAR	LVTDLTK	3	3	630.699958398064	3	0.60028990062347	10.9339535089977
89898776	P02768	P02768	FKsda-loopDLGEENFK	YKAAFTECcmCcmQAADK	7	2	1018.1402170948	3	0.16838965518684	10.9334784872272
90374965	P02768	P02768	SLHTLFGDKLCcmTVATLR	LVNEVTEFAK	9	7	1054.89991429221	3	-0.31639005654461	10.9331936887342
89645318	P02768	P02768	VPQVSTPTLVEVSR	NLGKVGSKsda-loopCcmCcmK	11	4	732.143498626268	4	-0.12187268783993	10.9324863861042
89961643	P02768	P02768	FKsda-loopDLGEENFK	YKAAFTECcmCcmQAADK	9	2	763.856960001211	4	0.13963355146472	10.9324154922777
90331835	P02768	P02768	KVPQVSTPTLVEVSR	DEGKASSAKsda-loopQR	12	4	745.658114312672	4	0.26667654080915	10.9323272603922
89952275	P02768	P02768	FKDLGEENFK	TCcmVADESAENCcmDK	2	6	936.077340869381	3	-0.06829871250198	10.9322187006842
89857108	P02768	P02768	DAHKsda-loopSEVAHR	TCcmVADESAENCcmDK	5	6	703.56288972951	4	-0.00498509326869	10.9321135485654
89857088	P02768	P02768	DAHKSsda-loopEVAHR	TCcmVADESAENCcmDK	4	6	703.56288972951	4	-0.00498509326869	10.9321135485654
90185838	P02768	P02768	VPQVSTPTLVEVSR	NLGKVGSKsda-loopCcmCcmK	11	4	732.143622308373	4	0.0472915338262	10.9289739233346
90384746	P02768	P02768	HPDYSVVLLLR	HPEAKsda-loopR	4	1	553.811641534845	4	0.96924623391067	10.9280555520853
90407847	P02768	P02768	VPQVSTPTLVEVSR	DEGKASSAKsda-loopQR	11	4	713.633845023461	4	-0.46301698001461	10.9272847340751
90198408	P02768	P02768	SLHTLFGDK	TCcmVADESAENCcmDK	1	12	866.38717416429	3	-0.72557966300056	10.9270826512718
89802368	P02768	P02768	KVPQVSTPTLVEVSR	NLGKVGSK	12	4	631.618300272373	4	0.58135011837441	10.9267901883846
90388439	P02768	P02768	MPCcmAEDYLSVVLNQLCcmVLHEK	HPEAKR	7	5	668.137280227123	5	1.22854816461677	10.9255445501692
90386815	P02768	P02768	DAHKsda-loopSEVAHR	TCcmVADESAENCcmDK	1	7	937.747780712203	3	-0.33959015444543	10.9254887961611
89701791	P02768	P02768	RHPYFYAPELLFFAK	LKCcmASLQK	9	2	732.646469439031	4	0.18728119714655	10.9247591187024
90084788	P02768	P02768	AFKAWAVAR	LKsda-loopCcmASLQKsda-loopFGER	3	11	676.121237837213	4	0.03672028352697	10.9235673720484
89744674	P02768	P02768	RPCcmFSALEVDETYVPK	VTKCcmCcmTESLVNR	9	3	865.423856166369	4	-0.32507513036702	10.922620434904
90366617	P02768	P02768	MPCcmAEDYLSVVLNQLCcmVLHEK	LDELRDEGKASSAKsda-loopQR	7	9	748.21016733234	6	-0.02428317684584	10.9224287883065
89817870	P02768	P02768	SLHTLFGDKLCcmTVATLR	LVNEVTEFAK	9	4	1054.90000888834	3	-0.22663129319082	10.9222552658524
90113421	P02768	P02768	VPQVSTPTLVEVSR	DEGKASSAK	11	4	622.083782111393	4	-0.22791937257427	10.9220497889438
90428656	P02768	P02768	VPQVSTPTLVEVSR	VTKCcmCcmTESLVNR	11	3	765.651530926831	4	-0.50054619249848	10.9217530146962
89762100	P02768	P02768	EFNAETFTFHADICcmTLSEK	ER	17	1	882.410740138651	3	-0.22077831680029	10.9213098170494
89887345	P02768	P02768	KVPQVSTPTLVEVSR	RPCcmFSALEVDETYVPK	1	5	908.73103411628	4	-0.31595561945001	10.9212029745916
89763985	P02768	P02768	DAHKsda-loopSEVAHR	TCcmVADESAENCcmDK	1	7	563.051790050214	5	0.03588934330638	10.9202614257624
89946181	P02768	P02768	RHPYFYAPELLFFAKR	YKAAFTECcmCcmQAADK	15	4	760.576945556881	5	0.057308890907	10.9199142071513
89792647	P02768	P02768	VPQVSTPTLVEVSR	NLGKVGSKsda-loopCcmCcmK	11	4	732.143660382884	4	0.09936733756714	10.9197147474866
89792654	P02768	P02768	VPQVSTPTLVEVSR	NLGKVGSKsda-loopCcmCcmK	11	4	732.143660382884	4	0.09936733756714	10.9186692508388
89763993	P02768	P02768	DAHKsda-loopSEVAHR	TCcmVADESAENCcmDK	1	7	703.562316700829	4	-0.82061970962149	10.9177473481472
90428534	P02768	P02768	FKsda-loopDLGEENFK	YKAAFTECcmCcmQAADK	7	1	763.856776427342	4	-0.10100873832839	10.9177053342321
89857078	P02768	P02768	DAHKsda-loopSEVAHR	TCcmVADESAENCcmDK	1	7	703.56288972951	4	-0.00498509326869	10.9168149644348
90195025	P02768	P02768	Ksda-loopLVAASQAALGL	HKPK	12	2	605.36828401708	3	0.86735802669688	10.9161834880371
89871144	P02768	P02768	DAHKsda-loopSEVAHR	TCcmVADESAENCcmDK	1	1	563.051628809893	5	-0.2509924299228	10.9157452767163
90199397	P02768	P02768	AFKAWAVAR	LKsda-loopCcmASLQKsda-loopFGER	3	11	676.121326579128	4	0.1681675995377	10.9153685576071
90235022	P02768	P02768	AAFTECcmCcmQAADK	RYK	1	2	640.297713040883	3	0.28412876316313	10.9153157192812
90038182	P02768	P02768	TCcmVADESAENCcmDK	LVNEVTEFAK	1	9	910.413079944155	3	-1.03011036781406	10.9151620351809
90360252	P02768	P02768	DAHKsda-loopSEVAHR	TCcmVADESAENCcmDK	1	7	703.562045032067	4	-1.20730619470849	10.9146668129934
90370134	P02768	P02768	Ksda-loopLVAASQAALGL	HKPK	12	2	605.368482771364	3	1.1962251342509	10.9141496336033
89886361	P02768	P02768	HPYFYAPELLFFAK	LKCcmASLQKsda-loopFGER	10	2	836.439666800688	4	-0.13457834954339	10.9135231772863
89988970	P02768	P02768	AFKAWAVAR	LKsda-loopCcmASLQKsda-loopFGER	3	11	676.121608179083	4	0.58528231116756	10.9132743264879
90121752	P02768	P02768	MPCcmAEDYLSVVLNQLCcmVLHEK	HPEAKR	6	5	668.136394241542	5	-0.09950883255953	10.9121857847519
90385123	P02768	P02768	AFKsda-loopAWAVAR	CcmASLQKFGER	1	6	793.419566252367	3	0.61680749333685	10.9121526577873
89856533	P02768	P02768	AFKAWAVAR	LKsda-loopCcmASLQKsda-loopFGER	3	10	676.121479280658	4	0.39435390940541	10.9112156644567
90029621	P02768	P02768	SLHTLFGDKLCcmTVATLR	LVNEVTEFAK	9	4	1054.90031586901	3	0.06465129291646	10.9111200944776
90061066	P02768	P02768	VPQVSTPTLVEVSR	DEGKASSAKsda-loopQR	11	4	713.634035506377	4	-0.19572014296653	10.9103137974825
89791957	P02768	P02768	DAHKsda-loopSEVAHR	TCcmVADESAENCcmDK	1	7	703.562782178141	4	-0.15807100759233	10.9084590311186
89791924	P02768	P02768	DAHKSsda-loopEVAHR	TCcmVADESAENCcmDK	1	7	703.562782178141	4	-0.15807100759233	10.9084590311186
90390247	P02768	P02768	VHTECcmCcmHGDLLECcmADDRADLAK	YICcmENQDSISSK	21	1	1370.60178890646	3	-0.72782584338345	10.9081376275312
89831099	P02768	P02768	FGERAFKsda-loopAWAVAR	LAKTYETTLEK	4	3	742.903701939235	4	0.32984051684749	10.9080626504728
89830204	P02768	P02768	DAHKsda-loopSEVAHR	TCcmVADESAENCcmDK	1	7	563.051959710282	5	0.33775168686918	10.9077819029432
90444047	P02768	P02768	FKsda-loopDLGEENFK	YKAAFTECcmCcmQAADK	7	2	1018.14065242675	3	0.59638879452714	10.9071833301764
90011623	P02768	P02768	MPCcmAEDYLSVVLNQLCcmVLHEK	LDELRDEGKASSAKsda-loopQR	4	9	897.651207567682	5	0.49104117768125	10.9060797968181
90174606	P02768	P02768	TCcmVADESAENCcmDK	LVNEVTEFAK	1	9	910.412971624364	3	-1.14922075720617	10.9054682251539
90099596	P02768	P02768	SEVAHR	DAHK	1	3	417.214280456092	3	0.37735073235382	10.9053413915875
89840081	P02768	P02768	YICcmENQDSISSK	ADLAK	1	4	681.32975708465	3	0.29988412382128	10.9049653242537
89839033	P02768	P02768	ETCcmFAEEGKsda-loopK	ADDK	2	3	603.945437854301	3	0.96367212178677	10.9048702435891
90304582	P02768	P02768	QIKsda-loopKsda-loopQTALVELVK	HKPK	11	2	751.462800905245	3	0.64493988093023	10.9030914143173
89861708	P02768	P02768	MPCcmAEDYLSVVLNQLCcmVLHEK	LKsda-loopCcmASLQKFGER	20	8	824.417820856011	5	0.71310432845318	10.9023999541741
89919421	P02768	P02768	AAFTECcmCcmQAADK	RYK	1	2	640.297533155674	3	0.00274607732982	10.9011717928321
90394896	P02768	P02768	DAHKsda-loopSEVAHR	FKDLGEENFK	1	2	635.570287394301	4	1.12228931179162	10.9006388429787
90130925	P02768	P02768	DAHKsda-loopSEVAHR	TCcmVADESAENCcmDK	1	1	563.051859071691	5	0.15869363688771	10.900308778804
89723316	P02768	P02768	SLHTLFGDKLCcmTVATLR	LVNEVTEFAK	9	4	1054.90082012796	3	0.54312393084755	10.9002229291692
90121627	P02768	P02768	FKDLGEENFK	HPYFYAPELLFFAKR	7	14	802.414019454531	4	-0.05173684904865	10.9001511624993
89739420	P02768	P02768	YKAAFTECcmCcmQAADK	DLGEENFK	1	2	899.072274702718	3	0.51217839197196	10.8997431037429
90105139	P02768	P02768	SLHTLFGDKLCcmTVATLR	LVNEVTEFAK	9	4	1054.89995570754	3	-0.27709258430214	10.8995250601423
90461338	P02768	P02768	FKDLGEENFK	YKAAFTECcmCcmQAADK	3	2	743.346612652194	4	0.11886129095193	10.8979688768078
90511465	P02768	P02768	KVPQVSTPTLVEVSR	DEGKASSAKsda-loopQR	12	4	745.658216027099	4	0.4032700273154	10.8969033877263
89723678	P02768	P02768	FKDLGEENFK	HPYFYAPELLFFAKR	7	14	802.414064120672	4	0.00399781898761	10.8967712108914
90374022	P02768	P02768	FGERAFKsda-loopAWAVAR	LAKTYETTLEK	4	3	742.903633227095	4	0.237223595829	10.8961435926324
89922244	P02768	P02768	RPCcmFSALEVDETYVPK	HKPK	12	2	626.076904896399	4	0.25553896723245	10.8957098150612
89884285	P02768	P02768	DAHKsda-loopSEVAHR	TCcmVADESAENCcmDK	1	7	703.562250345503	4	-0.9150682122238	10.8955386158934
89884219	P02768	P02768	DAHKSsda-loopEVAHR	TCcmVADESAENCcmDK	1	7	703.562250345503	4	-0.9150682122238	10.8955386158934
90209139	P02768	P02768	Ksda-loopLVAASQAALGL	HKPK	12	2	605.368011001009	3	0.41561427694203	10.8954529617232
90305126	P02768	P02768	DEGKsda-loopASSAK	NLGKVGSKsda-loopCcmCcmK	1	4	597.802517386088	4	0.05628270743303	10.8944948932053
89999187	P02768	P02768	AFKAWAVAR	LKsda-loopCcmASLQKsda-loopFGER	3	11	676.121595079177	4	0.56587831844277	10.8941252263055
89971059	P02768	P02768	SLHTLFGDKLCcmTVATLR	TCcmVADESAENCcmDK	1	10	878.667356590974	4	-0.57804329584517	10.8934346542939
89845370	P02768	P02768	SLHTLFGDKLCcmTVATLR	LVNEVTEFAK	9	7	791.427017853441	4	0.01636680862834	10.8921400868951
90428537	P02768	P02768	FKsda-loopDLGEENFK	YKAAFTECcmCcmQAADK	7	1	1018.14034334912	3	0.29251732440194	10.8914984373815
90311678	P02768	P02768	VHTECcmCcmHGDLLECcmADDRADLAK	AEFAEVSKsda-loopLVTDLTK	1	14	1100.52747810637	4	0.02739791006054	10.8909288464258
89921694	P02768	P02768	AFKAWAVAR	CcmASLQKsda-loopFGER	3	9	595.316493804663	4	0.6168052978726	10.8894734970222
90585091	P02768	P02768	AFKAWAVAR	LKsda-loopCcmASLQKsda-loopFGER	3	11	676.12125194811	4	0.05762178794393	10.8893536106643
89981988	P02768	P02768	LVNEVTEFAKTCcmVADESAENCcmDK	FKsda-loopDLGEENFK	10	6	1005.46975299719	4	0.25662027890265	10.8891694977895
89704251	P02768	P02768	VHTECcmCcmHGDLLECcmADDRADLAK	LVTDLTK	1	6	864.660376476112	4	-1.08167234054671	10.8879914840123
90063018	P02768	P02768	SLHTLFGDKLCcmTVATLR	TCcmVADESAENCcmDK	9	8	878.667756077304	4	-0.12287151789667	10.8877958925208
89833096	P02768	P02768	HPYFYAPELLFFAKsda-loopR	LKCcmASLQKsda-loopFGER	8	2	716.981962131965	5	0.27654775974438	10.8875445738876
90253644	P02768	P02768	MPCcmAEDYLSVVLNQLCcmVLHEK	HPEAKR	7	5	668.136575760032	5	0.17258013356513	10.8873660997455
89740037	P02768	P02768	DAHKsda-loopSEVAHR	TCcmVADESAENCcmDK	1	7	937.743548808071	3	-4.85727960607855	10.8860906332485
89662890	P02768	P02768	DAHKsda-loopSEVAHR	TCcmVADESAENCcmDK	5	6	703.562578281457	4	-0.44829242080261	10.8859239402508
90288785	P02768	P02768	SLHTLFGDKLCcmTVATLR	TCcmVADESAENCcmDK	1	10	878.667167344628	4	-0.79366918671876	10.8858447546108
90273083	P02768	P02768	FKDLGEENFK	DAHKSEVAHR	2	4	615.059640876754	4	0.64279569276333	10.8857896213601
89700724	P02768	P02768	DAHKsda-loopSEVAHR	TCcmVADESAENCcmDK	1	1	563.051477995908	5	-0.51932347262943	10.8856136710565
89967088	P02768	P02768	CcmCcmTESLVNR	TPVSDRVTK	3	8	741.367982711882	3	-0.19182751929564	10.885318915138
90095034	P02768	P02768	VPQVSTPTLVEVSR	NLGKVGSKsda-loopCcmCcmK	11	4	732.143733835131	4	0.19983047396718	10.8841705483374
90028798	P02768	P02768	RHPYFYAPELLFFAK	LKCcmASLQK	11	2	586.318587722493	5	0.11360742761006	10.8841574125213
90407728	P02768	P02768	FKDLGEENFK	TCcmVADESAENCcmDK	2	6	936.077209067645	3	-0.20925256403924	10.8834614925314
90049693	P02768	P02768	FKsda-loopDLGEENFK	YKAAFTECcmCcmQAADK	8	2	763.856592457026	4	-0.34217072040048	10.8830265644167
89989648	P02768	P02768	VPQVSTPTLVEVSR	DEGKASSAKsda-loopQR	11	4	713.634222978676	4	0.06735201917089	10.8828779448287
90250017	P02768	P02768	AFKAWAVAR	CcmASLQKsda-loopFGER	3	9	595.316479462554	4	0.59267288087585	10.8819847735871
89765539	P02768	P02768	VPQVSTPTLVEVSR	NLGKVGSKsda-loopCcmCcmK	11	4	732.143536280862	4	-0.07037121886292	10.8814626106936
89884209	P02768	P02768	DAHKsda-loopSEVAHR	TCcmVADESAENCcmDK	1	7	563.051273271251	5	-0.88357338421553	10.8805974868678
90267789	P02768	P02768	Ysda-loopTKKVPQVSTPTLVEVSR	RPCcmFSALEVDETYVPK	4	8	1027.29317182955	4	0.02859606238862	10.8801858164025
90113466	P02768	P02768	RPCcmFSALEVDETYVPK	HKPK	12	2	626.076736447483	4	-0.01394934483122	10.8792075189804
89844660	P02768	P02768	RHPYFYAPELLFFAK	LKCcmASLQK	9	2	586.318574925361	5	0.09174362066529	10.8791500274976
89914131	P02768	P02768	MPCcmAEDYLSVVLNQLCcmVLHEK	CcmASLQKFGER	20	6	759.772729126042	5	-0.5744864822856	10.8781758459581
90027901	P02768	P02768	QNCcmELFEQLGEYK	FQNALLVR	12	1	675.593025083163	4	0.39345105540436	10.8778651094333
90391034	P02768	P02768	LVRPEVDVMCcmTAFHDNEETFLK	YKAAFTECcmCcmQAADK	20	1	879.609483784215	5	-1.08404182568814	10.8774966285207
89723923	P02768	P02768	FKsda-loopDLGEENFK	HPYFYAPELLFFAKR	9	14	822.925077857951	4	0.83691667243143	10.8774217212681
89902256	P02768	P02768	LVRPEVDVMCcmTAFHDNEETFLK	YKAAFTECcmCcmQAADK	21	1	1099.26035736521	4	-0.79107530914887	10.8729518928336
89666063	P02768	P02768	SLHTLFGDKLCcmTVATLR	TCcmVADESAENCcmDK	9	8	878.667632003727	4	-0.26424003641814	10.8710412005159
89639745	P02768	P02768	VTKCcmCcmTESLVNR	TPVSDR	3	4	556.277051100378	4	-1.55161529977158	10.8707548245731
89896887	P02768	P02768	AFKAWAVAR	LKsda-loopCcmASLQKsda-loopFGER	3	11	676.121515157466	4	0.4474957659104	10.8704122823446
90052831	P02768	P02768	MPCcmAEDYLSVVLNQLCcmVLHEK	LKsda-loopCcmASLQKFGER	20	5	824.417281542711	5	0.05812888722999	10.8700406274362
90396326	P02768	P02768	RPCcmFSALEVDETYVPK	HKPKATK	11	4	467.750189463345	6	-0.05421279664064	10.8679957688374
90396328	P02768	P02768	RPCcmFSALEVDETYVPK	HKPKATK	11	6	561.098588089044	5	-0.38268342595128	10.8677000754665
89855191	P02768	P02768	RPCcmFSALEVDETYVPK	HKPK	11	2	417.720272751289	6	0.04115823469531	10.8667191257894
89920184	P02768	P02768	YICcmENQDSISSK	ADLAK	1	4	681.329398797136	3	-0.22675968359424	10.8664156655643
89858757	P02768	P02768	SLHTLFGDKLCcmTVATLR	LVNEVTEFAK	12	4	1054.90025814044	3	0.00987479131592	10.8642140769211
90508161	P02768	P02768	TCcmVADESAENCcmDK	DAHK	7	1	683.953526537927	3	-1.08773040095682	10.8625456073159
90386086	P02768	P02768	EFNAETFTFHADICcmTLSEK	ER	17	1	882.410757959048	3	-0.20056011491035	10.8625228395333
89897363	P02768	P02768	DAHKSsda-loopEVAHR	TCcmVADESAENCcmDK	1	7	563.05039478185	5	-2.44659804046354	10.861824989668
90239763	P02768	P02768	YKAAFTECcmCcmQAADK	Ksda-loopYLYEIAR	1	2	721.103034569799	4	0.51915064555482	10.860398909852
90362610	P02768	P02768	MPCcmAEDYLSVVLNQLCcmVLHEK	ASSAKQR	7	5	837.419802206683	4	-0.38761971406568	10.8597102296872
90200531	P02768	P02768	VPQVSTPTLVEVSR	NLGKVGSKsda-loopCcmCcmK	11	4	732.143429307101	4	-0.21668287017455	10.8593183652219
89951414	P02768	P02768	RPCcmFSALEVDETYVPK	HKPK	11	2	626.076638149583	4	-0.17120850543576	10.8588126915746
89843845	P02768	P02768	DAHKsda-loopSEVAHR	TCcmVADESAENCcmDK	5	6	703.56269104792	4	-0.28778347279741	10.8587185193499
89843766	P02768	P02768	DAHKSsda-loopEVAHR	TCcmVADESAENCcmDK	4	6	703.56269104792	4	-0.28778347279741	10.8587185193499
90235313	P02768	P02768	FKDLGEENFK	SEVAHR	2	5	669.337775036425	3	0.77252700275533	10.8583319712625
89937091	P02768	P02768	LVRPEVDVMCcmTAFHDNEETFLKK	YLYEIAR	22	1	758.182713270953	5	-0.51897567216343	10.8581214147708
90115234	P02768	P02768	SLHTLFGDKLCcmTVATLR	TCcmVADESAENCcmDK	9	9	703.135592423631	5	-0.21933757659369	10.857743701397
89898174	P02768	P02768	AVMDDFAAFVEK	HKPKsda-loopATKsda-loopEQLK	1	6	724.638411985453	4	0.34297681233868	10.8575972316796
90117810	P02768	P02768	ETCcmFAEEGKsda-loopK	ADDK	2	3	603.94534516795	3	0.80994750094729	10.8565780560545
89817509	P02768	P02768	HPYFYAPELLFFAKsda-loopR	LKCcmASLQK	7	2	602.727037724774	5	0.42087046265252	10.8552280315179
90146577	P02768	P02768	VPQVSTPTLVEVSR	DEGKASSAK	11	4	622.084006593798	4	0.13352137066732	10.8545436893572
90576296	P02768	P02768	RHPYFYAPELLFFAK	LKCcmASLQK	8	2	586.318315184451	5	-0.35202183280259	10.8531167096537
89767290	P02768	P02768	FKsda-loopDLGEENFK	YKAAFTECcmCcmQAADK	9	2	1018.13959086036	3	-0.44729637801781	10.8528636901975
89803407	P02768	P02768	DAHKsda-loopSEVAHR	TCcmVADESAENCcmDK	1	7	563.051606114797	5	-0.2913719662684	10.8528150857473
89942325	P02768	P02768	VPQVSTPTLVEVSR	NLGKVGSK	11	4	599.594103630478	4	-0.14916182141491	10.8523550969988
90140747	P02768	P02768	VPQVSTPTLVEVSR	DEGKASSAK	11	4	622.083927538004	4	0.00623306517397	10.8520376247569
90201232	P02768	P02768	FKsda-loopDLGEENFK	YKAAFTECcmCcmQAADK	7	1	1018.14037727329	3	0.32587006962206	10.8511581827764
89882475	P02768	P02768	AFKAWAVAR	CcmASLQKsda-loopFGER	3	9	793.419463374435	3	0.48697861914567	10.8506508544452
90021632	P02768	P02768	MPCcmAEDYLSVVLNQLCcmVLHEK	LDELRDEGKASSAKsda-loopQR	4	9	897.650908227012	5	0.15719537036777	10.8501714538257
90027963	P02768	P02768	AFKAWAVAR	LKsda-loopCcmASLQKsda-loopFGER	3	11	676.121568233895	4	0.52611424221523	10.8500269071607
90470075	P02768	P02768	RPCcmFSALEVDETYVPK	HKPK	11	2	417.720373115686	6	0.28200601743	10.8499641465488
89868965	P02768	P02768	AFKAWAVAR	CcmASLQKsda-loopFGER	3	9	595.31656628431	4	0.73876149454437	10.8497845241389
90029625	P02768	P02768	SLHTLFGDKLCcmTVATLR	LVNEVTEFAK	9	4	1054.90031586901	3	0.06465129291646	10.8494977104455
89843851	P02768	P02768	DAHKsda-loopSEVAHR	TCcmVADESAENCcmDK	1	7	563.051692182442	5	-0.13823881390811	10.8479949774383
90038604	P02768	P02768	DAHKsda-loopSEVAHR	TCcmVADESAENCcmDK	1	1	563.051806568385	5	0.06527878008413	10.8471281231458
89645646	P02768	P02768	HPYFYAPELLFFAKsda-loopR	LKCcmASLQK	7	2	753.156131208149	4	-0.70501110148863	10.8465264186712
89700714	P02768	P02768	DAHKsda-loopSEVAHR	TCcmVADESAENCcmDK	1	1	563.052384602426	5	1.09372767987283	10.8456526799318
89908891	P02768	P02768	VPQVSTPTLVEVSR	NLGKVGSK	11	4	599.594064316076	4	-0.21484050717917	10.8451025424656
90003021	P02768	P02768	LVRPEVDVMCcmTAFHDNEETFLK	YKAAFTECcmCcmQAADK	17	2	733.176285054072	6	-0.39773958467261	10.8450518679976
89768773	P02768	P02768	HPYFYAPELLFFAK	LKCcmASLQKsda-loopFGER	8	2	836.439868755272	4	0.10715821602874	10.8448160615366
89989976	P02768	P02768	RHPYFYAPELLFFAK	LKCcmASLQK	9	2	732.646116126763	4	-0.2956239527388	10.8447385334012
90114593	P02768	P02768	HPYFYAPELLFFAKsda-loopR	LKCcmASLQK	7	2	602.7270780814	5	0.48793929692146	10.8437548412845
90488236	P02768	P02768	SEVAHR	DAHK	1	3	417.213985790302	3	-0.33062846638985	10.8434251157871
89848026	P02768	P02768	MPCcmAEDYLSVVLNQLCcmVLHEK	LKsda-loopCcmASLQKFGER	20	8	824.417668777456	5	0.52841072167274	10.843411905404
89844933	P02768	P02768	HPYFYAPELLFFAKsda-loopR	LKCcmASLQK	8	2	602.726898255178	5	0.18908539633381	10.8433253873411
89884210	P02768	P02768	DAHKsda-loopSEVAHR	TCcmVADESAENCcmDK	1	1	563.051273271251	5	-0.88357338421553	10.8426264418833
89937116	P02768	P02768	LVRPEVDVMoxCcmTAFHDNEETFLK	KYLYEIAR	21	1	951.475760031154	4	-0.03275820113636	10.8425704005323
89901541	P02768	P02768	LVNEVTEFAKTCcmVADESAENCcmDK	FKsda-loopDLGEENFK	10	5	1005.46943126676	4	-0.0636808971388	10.8425332747562
89819555	P02768	P02768	KVPQVSTPTLVEVSR	RPCcmFSALEVDETYVPK	2	5	908.731012142046	4	-0.34016367485397	10.8422110254221
90286960	P02768	P02768	EFNAETFTFHADICcmTLSEK	ER	17	1	882.411125264307	3	0.21616751664891	10.8414039805091
89702231	P02768	P02768	FKDLGEENFK	YKAAFTECcmCcmQAADK	7	2	990.792225865266	3	-0.7219086854827	10.8411634724849
90223982	P02768	P02768	VTKCcmCcmTESLVNR	TPVSDR	2	5	741.367658204544	3	-0.6301372147261	10.8391025176411
[truncated: 34,648 more rows]
